# Supplementary material for: Role of CD28+ PD-1+ Tc cells in immune response and prognosis prediction in hepatocellular carcinoma
Source: Front Immunol. 2025 Jun 4;16:1576193. doi: 10.3389/fimmu.2025.1576193 (PMC12174045; doi:10.3389/fimmu.2025.1576193)
Supplement: Supplementary file 1 [file DataSheet1.csv]

	p_val	avg_log2FC	pct.1	pct.2	p_val_adj	cluster	gene
CXCL13.1	0	2.83198953599346	0.204	0.037	0	CD28plusPD1.T	CXCL13
TNFRSF4.1	0	2.62963263834786	0.561	0.044	0	CD28plusPD1.T	TNFRSF4
TNFRSF18.2	0	2.30787202100993	0.571	0.054	0	CD28plusPD1.T	TNFRSF18
TBC1D4.4	0	2.18800838123773	0.585	0.059	0	CD28plusPD1.T	TBC1D4
TIGIT.7	0	1.9444061486963	0.707	0.194	0	CD28plusPD1.T	TIGIT
DUSP4.6	0	1.92843359150539	0.698	0.177	0	CD28plusPD1.T	DUSP4
LTB.7	0	1.91107591390172	0.775	0.35	0	CD28plusPD1.T	LTB
IL2RA	0	1.91073136396009	0.368	0.03	0	CD28plusPD1.T	IL2RA
ICOS.5	0	1.88102966792458	0.558	0.102	0	CD28plusPD1.T	ICOS
RTKN2	0	1.81975041147443	0.364	0.015	0	CD28plusPD1.T	RTKN2
CTLA4	0	1.81726476798635	0.485	0.04	0	CD28plusPD1.T	CTLA4
CD27.7	0	1.79701475098519	0.705	0.212	0	CD28plusPD1.T	CD27
ARID5B.4	0	1.75898831374682	0.735	0.271	0	CD28plusPD1.T	ARID5B
IL32.8	0	1.68835005121741	0.952	0.666	0	CD28plusPD1.T	IL32
TRAC.8	0	1.68156945325432	0.926	0.524	0	CD28plusPD1.T	TRAC
BATF.4	0	1.64849947020799	0.555	0.144	0	CD28plusPD1.T	BATF
FOXP3	0	1.46518831583383	0.373	0.017	0	CD28plusPD1.T	FOXP3
MAF.6	0	1.45876994973643	0.532	0.185	0	CD28plusPD1.T	MAF
SPOCK2.7	0	1.40596116632822	0.667	0.266	0	CD28plusPD1.T	SPOCK2
LAIR2.1	0	1.36177723086806	0.33	0.038	0	CD28plusPD1.T	LAIR2
ICA1	0	1.36105041285571	0.33	0.025	0	CD28plusPD1.T	ICA1
GBP2.3	0	1.3607208650191	0.623	0.322	0	CD28plusPD1.T	GBP2
CD2.7	0	1.34473357355205	0.938	0.589	0	CD28plusPD1.T	CD2
PMAIP1.5	8.73205103748374e-225	1.33288441244307	0.569	0.309	4.92173324676733e-220	CD28plusPD1.T	PMAIP1
CARD16.6	3.16723479431948e-278	1.30239923336582	0.652	0.383	1.78518021947023e-273	CD28plusPD1.T	CARD16
PIM2.5	1.3758255086282e-307	1.3000802926149	0.582	0.266	7.75470289683198e-303	CD28plusPD1.T	PIM2
TNFRSF1B.5	1.65120064069296e-222	1.28750818283855	0.607	0.37	9.30682729120182e-218	CD28plusPD1.T	TNFRSF1B
DNPH1.3	0	1.28706831972632	0.466	0.164	0	CD28plusPD1.T	DNPH1
MAGEH1	0	1.28532286860038	0.317	0.063	0	CD28plusPD1.T	MAGEH1
PKM.6	7.83683426868182e-203	1.27838903351325	0.66	0.453	4.41715326719982e-198	CD28plusPD1.T	PKM
TNFRSF9.2	0	1.26762918819605	0.332	0.062	0	CD28plusPD1.T	TNFRSF9
ITM2A.6	0	1.26703779839743	0.671	0.334	0	CD28plusPD1.T	ITM2A
CORO1B.3	2.38682772176342e-248	1.22371041351836	0.544	0.286	1.34531157709474e-243	CD28plusPD1.T	CORO1B
GADD45A.1	5.37974115052201e-275	1.18254808697808	0.346	0.111	3.03223730208022e-270	CD28plusPD1.T	GADD45A
LAYN	0	1.1178149328007	0.268	0.013	0	CD28plusPD1.T	LAYN
UGP2.3	5.56543477743633e-166	1.07674238956299	0.548	0.339	3.13690165795421e-161	CD28plusPD1.T	UGP2
PBXIP1.6	5.83690845823974e-289	1.07401534785558	0.566	0.255	3.28991508340225e-284	CD28plusPD1.T	PBXIP1
PHLDA1.5	1.19217481415967e-252	1.05465693335709	0.454	0.183	6.71957412252956e-248	CD28plusPD1.T	PHLDA1
SOD1.2	1.47455480520497e-234	1.05212284599521	0.741	0.526	8.31118070405729e-230	CD28plusPD1.T	SOD1
SIRPG.6	0	1.00881459440541	0.395	0.101	0	CD28plusPD1.T	SIRPG
BIRC3.5	7.52845224568056e-205	1.00652151762045	0.669	0.417	4.24333682375539e-200	CD28plusPD1.T	BIRC3
BTG3.3	1.69893931492726e-227	0.994163086239385	0.423	0.174	9.57590155465601e-223	CD28plusPD1.T	BTG3
CD3D.8	0	0.991256499386383	0.9	0.502	0	CD28plusPD1.T	CD3D
NR3C1.2	3.65783623088161e-114	0.98774578753918	0.482	0.306	2.06170281317411e-109	CD28plusPD1.T	NR3C1
RGS1.5	9.80386823050358e-308	0.979055311223723	0.939	0.735	5.52585228944104e-303	CD28plusPD1.T	RGS1
METTL8	0	0.953156248741859	0.293	0.07	0	CD28plusPD1.T	METTL8
GBP5.4	3.53712066618072e-187	0.945853828905872	0.475	0.23	1.9936626922861e-182	CD28plusPD1.T	GBP5
TLK1.2	8.9891861448806e-212	0.943306972279609	0.461	0.213	5.0666648787005e-207	CD28plusPD1.T	TLK1
PHACTR2.5	2.7471237980401e-221	0.933959044455778	0.396	0.161	1.54838885752732e-216	CD28plusPD1.T	PHACTR2
CTSC.7	2.4619338605652e-95	0.931072318441448	0.622	0.49	1.38764440116897e-90	CD28plusPD1.T	CTSC
RBPJ.3	3.21423153521865e-108	0.928872559997327	0.511	0.339	1.81166946251064e-103	CD28plusPD1.T	RBPJ
CD4.5	2.96357741335116e-170	0.920344486877248	0.377	0.173	1.67039077326125e-165	CD28plusPD1.T	CD4
NMB	2.64976084958112e-207	0.910100839047241	0.15	0.029	1.4935112052579e-202	CD28plusPD1.T	NMB
TRBC2.7	6.55696938406276e-170	0.90850490490346	0.748	0.521	3.69577022363313e-165	CD28plusPD1.T	TRBC2
RP11-1399P15.1	0	0.904507028952304	0.204	0.023	0	CD28plusPD1.T	RP11-1399P15.1
PHTF2.1	3.53589332839553e-206	0.8951177643732	0.312	0.111	1.99297091561686e-201	CD28plusPD1.T	PHTF2
SLAMF1.6	8.05815859421392e-260	0.879473357321622	0.315	0.094	4.54190051004273e-255	CD28plusPD1.T	SLAMF1
CHN1	0	0.870286462766356	0.172	0.023	0	CD28plusPD1.T	CHN1
S100A4.5	3.50491546218056e-184	0.859477300980083	0.911	0.778	1.97551055110345e-179	CD28plusPD1.T	S100A4
SOX4.3	7.79292716091798e-30	0.858829829103121	0.119	0.063	4.39240546497981e-25	CD28plusPD1.T	SOX4
GAPDH.4	4.93352328426835e-229	0.853298596940806	0.933	0.868	2.78073106394501e-224	CD28plusPD1.T	GAPDH
IL6ST.2	2.63860872509995e-91	0.851642037308078	0.335	0.184	1.48722542181533e-86	CD28plusPD1.T	IL6ST
CXCR3.3	2.20005796062971e-252	0.850690355646825	0.383	0.133	1.24004066892933e-247	CD28plusPD1.T	CXCR3
STAT3.2	1.72705108991849e-146	0.843186153741658	0.609	0.407	9.73435076321658e-142	CD28plusPD1.T	STAT3
CD28.7	0	0.840857592614562	0.327	0.085	0	CD28plusPD1.T	CD28
SNX9.2	5.66943670123033e-182	0.83698458901237	0.311	0.12	3.19552130228146e-177	CD28plusPD1.T	SNX9
RPS27L.2	2.96816798470491e-105	0.827042062615802	0.665	0.529	1.67297820289907e-100	CD28plusPD1.T	RPS27L
PTTG1.4	9.56768774821559e-274	0.819973183231195	0.369	0.119	5.39273152240423e-269	CD28plusPD1.T	PTTG1
CD82.6	6.58881095556839e-226	0.815388217077052	0.36	0.13	3.71371740699657e-221	CD28plusPD1.T	CD82
DUSP16	6.73924277339022e-276	0.809527089042023	0.277	0.072	3.79850679679366e-271	CD28plusPD1.T	DUSP16
CCND2.4	6.70514062370166e-135	0.808245850574148	0.412	0.212	3.77928546114321e-130	CD28plusPD1.T	CCND2
ZBED2	0	0.807076688087763	0.157	0.011	0	CD28plusPD1.T	ZBED2
STAM	2.27575387858815e-286	0.806567112709638	0.244	0.056	1.28270591612743e-281	CD28plusPD1.T	STAM
SERPINE2	0	0.805071367111979	0.185	0.021	0	CD28plusPD1.T	SERPINE2
RP11-347P5.1.4	3.89096569337598e-136	0.800055567507119	0.708	0.506	2.19310390341443e-131	CD28plusPD1.T	RP11-347P5.1
UCP2.5	3.231978459986e-112	0.795019046264079	0.625	0.456	1.82167233918651e-107	CD28plusPD1.T	UCP2
IKZF2	2.88566924812137e-258	0.794599593578309	0.251	0.062	1.62647861501113e-253	CD28plusPD1.T	IKZF2
HLA-A.6	0	0.794303985347733	0.992	0.981	0	CD28plusPD1.T	HLA-A
CLEC2D.6	1.41908943870188e-164	0.783241308189967	0.651	0.4	7.99855571229926e-160	CD28plusPD1.T	CLEC2D
FAM118A.4	6.14358121321707e-101	0.781592288612552	0.383	0.213	3.46276811501767e-96	CD28plusPD1.T	FAM118A
IL2RG.7	1.3046652443467e-166	0.779406404816598	0.778	0.595	7.35361518323575e-162	CD28plusPD1.T	IL2RG
EPSTI1.2	1.57106448829888e-136	0.776344822741977	0.531	0.328	8.8551478818478e-132	CD28plusPD1.T	EPSTI1
ETV7	0	0.772016215991247	0.217	0.024	0	CD28plusPD1.T	ETV7
RHOH.6	1.20637771720146e-141	0.7573788076858	0.546	0.323	6.79962736523429e-137	CD28plusPD1.T	RHOH
SELL.6	1.53409096730498e-134	0.755739117744714	0.335	0.154	8.64675032811778e-130	CD28plusPD1.T	SELL
AC017002.1	0	0.75087589806771	0.183	0.008	0	CD28plusPD1.T	AC017002.1
TSHZ2	0	0.747925712469518	0.165	0.019	0	CD28plusPD1.T	TSHZ2
C9orf16.1	1.2222094509037e-112	0.730977099799337	0.595	0.425	6.88886134907362e-108	CD28plusPD1.T	C9orf16
SYNE2.7	3.00459686031616e-137	0.727037385395112	0.637	0.398	1.6935109743486e-132	CD28plusPD1.T	SYNE2
TMEM173.4	1.80603059911567e-121	0.725939164155434	0.412	0.219	1.01795108688556e-116	CD28plusPD1.T	TMEM173
HNRNPLL.3	8.68587004506343e-165	0.723362039038346	0.282	0.104	4.89570379219955e-160	CD28plusPD1.T	HNRNPLL
RAB11FIP1.3	2.64295473758159e-92	0.717181840802035	0.425	0.257	1.48967500829049e-87	CD28plusPD1.T	RAB11FIP1
SIT1.6	2.78167937326458e-202	0.714701228643614	0.39	0.152	1.56786576194685e-197	CD28plusPD1.T	SIT1
F5	0	0.708509807217353	0.17	0.015	0	CD28plusPD1.T	F5
MAST4	0	0.706908562650275	0.196	0.03	0	CD28plusPD1.T	MAST4
PRDX2.3	2.72397377883647e-130	0.697681923613817	0.477	0.277	1.53534058070339e-125	CD28plusPD1.T	PRDX2
ENO1.3	4.72059777782367e-101	0.696934954323552	0.738	0.609	2.66071773149253e-96	CD28plusPD1.T	ENO1
CREM.1	5.24707110706945e-82	0.696735608155449	0.631	0.48	2.95745915878862e-77	CD28plusPD1.T	CREM
LIMS1.6	1.75158394792191e-98	0.688458155837522	0.466	0.288	9.87262776406708e-94	CD28plusPD1.T	LIMS1
CD59.3	1.29124146270021e-114	0.687142418308019	0.29	0.134	7.27795338036345e-110	CD28plusPD1.T	CD59
PRDM1.7	2.00721077862907e-78	0.684545055798911	0.505	0.344	1.13134428326649e-73	CD28plusPD1.T	PRDM1
EPHX2	0	0.683389584465444	0.199	0.022	0	CD28plusPD1.T	EPHX2
IL10RA.3	1.1193199805151e-84	0.682858468613331	0.464	0.306	6.30893513817532e-80	CD28plusPD1.T	IL10RA
SPATS2L.2	1.58557135148564e-104	0.682407005861993	0.264	0.121	8.93691436551368e-100	CD28plusPD1.T	SPATS2L
RNF213.6	5.26280097493182e-95	0.67648006626329	0.669	0.525	2.96632514151057e-90	CD28plusPD1.T	RNF213
RNF19A.5	1.9525651268876e-82	0.674488247041179	0.488	0.325	1.10054380811893e-77	CD28plusPD1.T	RNF19A
RHBDD2.2	4.65321476854122e-87	0.668742597379942	0.313	0.169	2.62273797214057e-82	CD28plusPD1.T	RHBDD2
DYNC1I2.1	4.81875261620794e-60	0.668569088710315	0.352	0.231	2.71604172459944e-55	CD28plusPD1.T	DYNC1I2
GALM.5	6.73537578400707e-140	0.66815911795447	0.357	0.164	3.79632720689775e-135	CD28plusPD1.T	GALM
IKZF4	0	0.664772144927432	0.157	0.012	0	CD28plusPD1.T	IKZF4
PPM1G.1	1.60950965833072e-106	0.660624250388181	0.455	0.277	9.07184023821527e-102	CD28plusPD1.T	PPM1G
CALM3.3	8.27637905221687e-99	0.659794718775349	0.56	0.391	4.66489828899151e-94	CD28plusPD1.T	CALM3
TNFRSF25.6	3.68843671605252e-201	0.659395304773076	0.278	0.086	2.07895047063584e-196	CD28plusPD1.T	TNFRSF25
ISCU.1	2.21430391806289e-86	0.657815751267678	0.565	0.425	1.24807026037697e-81	CD28plusPD1.T	ISCU
MSI2.1	1.45414958529567e-135	0.657197940609812	0.291	0.122	8.19616872256053e-131	CD28plusPD1.T	MSI2
THADA	3.462292642941e-136	0.655298740033316	0.196	0.064	1.95148662526727e-131	CD28plusPD1.T	THADA
CD200	3.33922245747255e-274	0.651697111407343	0.132	0.017	1.88211934592983e-269	CD28plusPD1.T	CD200
LCK.8	2.93638658750326e-145	0.649826710816629	0.688	0.436	1.65506493618034e-140	CD28plusPD1.T	LCK
PGAM1.1	5.60604046054451e-77	0.649154467036726	0.505	0.369	3.15978864518131e-72	CD28plusPD1.T	PGAM1
SLA.6	1.56628776887124e-103	0.645274373515157	0.669	0.496	8.82822438046583e-99	CD28plusPD1.T	SLA
SAMSN1.5	3.98221895484161e-96	0.643164241639719	0.622	0.445	2.24453789170693e-91	CD28plusPD1.T	SAMSN1
CLIP1	4.49159082738312e-92	0.642661940545962	0.368	0.21	2.53164025394622e-87	CD28plusPD1.T	CLIP1
STK17B.4	6.95645094262032e-103	0.636178765136934	0.742	0.589	3.92093400929852e-98	CD28plusPD1.T	STK17B
ENTPD1.7	1.98431465616501e-11	0.632989199995283	0.156	0.12	1.11843911280085e-06	CD28plusPD1.T	ENTPD1
MAN1A2	4.2433778935513e-68	0.631461970779383	0.292	0.168	2.39173751592125e-63	CD28plusPD1.T	MAN1A2
ARPC1B.7	7.16253416621813e-125	0.623323557300545	0.789	0.64	4.03709075744719e-120	CD28plusPD1.T	ARPC1B
P2RY10.3	3.3653090373299e-104	0.618203162392231	0.295	0.137	1.89682278580062e-99	CD28plusPD1.T	P2RY10
IGFLR1.1	1.02002450946528e-82	0.611891284104975	0.331	0.191	5.74926614515008e-78	CD28plusPD1.T	IGFLR1
SMC4.3	7.29421265861495e-84	0.60973138948333	0.35	0.198	4.11131002290173e-79	CD28plusPD1.T	SMC4
ATRX.2	3.84482609081043e-89	0.606682994039126	0.621	0.465	2.16709777782439e-84	CD28plusPD1.T	ATRX
ZNF292.3	1.74295701950878e-77	0.603128736479073	0.396	0.244	9.82400294475931e-73	CD28plusPD1.T	ZNF292
CD3G.7	1.77437961130401e-168	0.602072795693834	0.698	0.395	1.00011132411539e-163	CD28plusPD1.T	CD3G
YWHAB.1	3.75533439404862e-111	0.601828247847807	0.753	0.617	2.11665667786156e-106	CD28plusPD1.T	YWHAB
TMEM154.3	4.10293212076259e-108	0.600892034868864	0.239	0.1	2.31257666054662e-103	CD28plusPD1.T	TMEM154
NDFIP2.1	5.76434939515736e-239	0.599693820527432	0.188	0.039	3.2490178930865e-234	CD28plusPD1.T	NDFIP2
NDFIP1.2	1.99452619231583e-83	0.599068206385588	0.494	0.342	1.12419474303689e-78	CD28plusPD1.T	NDFIP1
USP15.1	8.44075024647543e-63	0.596580894618986	0.478	0.345	4.75754446892341e-58	CD28plusPD1.T	USP15
CLNK.1	6.44990587296877e-158	0.593715957346084	0.151	0.036	3.63542494624012e-153	CD28plusPD1.T	CLNK
ZC3H7A	2.18722429970686e-83	0.593300415591544	0.298	0.158	1.23280710428677e-78	CD28plusPD1.T	ZC3H7A
CHD3.4	1.95498064396733e-105	0.588190428277609	0.317	0.153	1.10190529016575e-100	CD28plusPD1.T	CHD3
GLRX.4	9.17117864767584e-49	0.587307296720981	0.472	0.37	5.16924313297601e-44	CD28plusPD1.T	GLRX
CXCR6.8	8.0335832690353e-76	0.587173068321294	0.357	0.202	4.52804887375905e-71	CD28plusPD1.T	CXCR6
PTPRC.6	1.55788955020321e-168	0.58509642222698	0.951	0.862	8.78088866076537e-164	CD28plusPD1.T	PTPRC
ZBTB38.6	3.48949686477607e-76	0.584767736604261	0.442	0.283	1.96682001286238e-71	CD28plusPD1.T	ZBTB38
POU2F2.5	1.85564209209582e-60	0.579434125281972	0.267	0.153	1.04591410878889e-55	CD28plusPD1.T	POU2F2
GOLGA8B.3	5.54683059271713e-96	0.577734014132953	0.265	0.122	3.12641559527908e-91	CD28plusPD1.T	GOLGA8B
HOXB2	2.56898522009613e-142	0.577060162800757	0.22	0.074	1.44798282945499e-137	CD28plusPD1.T	HOXB2
PSIP1.4	1.53662782598873e-80	0.576454242953785	0.435	0.274	8.66104907840289e-76	CD28plusPD1.T	PSIP1
SESN3	8.13783455704647e-114	0.575358883856162	0.197	0.071	4.58680906973367e-109	CD28plusPD1.T	SESN3
CBX3.1	6.6434572604713e-75	0.574773074161256	0.586	0.452	3.74451825029204e-70	CD28plusPD1.T	CBX3
C12orf57.2	4.95556618493231e-92	0.573020719825081	0.487	0.307	2.79315532447525e-87	CD28plusPD1.T	C12orf57
SKAP1.6	5.00733226420147e-110	0.572546412509942	0.457	0.252	2.82233275739452e-105	CD28plusPD1.T	SKAP1
FBLN7	0	0.569520641998353	0.153	0.015	0	CD28plusPD1.T	FBLN7
ZNF281	1.18282034370062e-88	0.56907333659602	0.234	0.106	6.6668485852342e-84	CD28plusPD1.T	ZNF281
ID3.4	1.55150518266618e-48	0.568247998427121	0.175	0.088	8.74490381157964e-44	CD28plusPD1.T	ID3
GEM.1	1.29916921195499e-151	0.567476071980765	0.127	0.027	7.3226373462631e-147	CD28plusPD1.T	GEM
LIMA1	7.81713594952463e-131	0.567012980445728	0.211	0.073	4.40605050659006e-126	CD28plusPD1.T	LIMA1
PARK7.1	1.62854725174815e-89	0.566894976240462	0.669	0.538	9.17914372975329e-85	CD28plusPD1.T	PARK7
BCL2.6	3.04645970358073e-107	0.565465533596367	0.328	0.159	1.71710654732624e-102	CD28plusPD1.T	BCL2
RP11-138A9.2.5	1.66657106027564e-64	0.565011801477376	0.47	0.314	9.39346112413764e-60	CD28plusPD1.T	RP11-138A9.2
LDHB.4	6.99953961897684e-99	0.563874952630764	0.705	0.557	3.94522051084011e-94	CD28plusPD1.T	LDHB
TRAF1	3.0086788210914e-152	0.562547361162055	0.235	0.079	1.69581173071995e-147	CD28plusPD1.T	TRAF1
GBP4.2	5.18302287775001e-72	0.559506803143268	0.322	0.184	2.92135901481501e-67	CD28plusPD1.T	GBP4
STAT1.4	7.42603745213305e-53	0.559403610194063	0.471	0.344	4.18561174952027e-48	CD28plusPD1.T	STAT1
ASB2.1	3.59957473827916e-193	0.559307591363889	0.185	0.045	2.02886430548366e-188	CD28plusPD1.T	ASB2
HDAC7	4.97732060067985e-106	0.552910547714613	0.217	0.086	2.80541698336719e-101	CD28plusPD1.T	HDAC7
HS3ST3B1	2.00896750585335e-176	0.552793292408258	0.159	0.037	1.13233444499918e-171	CD28plusPD1.T	HS3ST3B1
GADD45G	7.20072670014278e-127	0.548616156859305	0.159	0.046	4.05861759726848e-122	CD28plusPD1.T	GADD45G
TDRD3	2.12739936271767e-89	0.548531588782363	0.19	0.076	1.19908737680219e-84	CD28plusPD1.T	TDRD3
LINC00963.3	2.30675291125147e-72	0.54817763559792	0.256	0.134	1.30017821089778e-67	CD28plusPD1.T	LINC00963
FKBP1A.6	2.07941968121206e-75	0.547879819295446	0.586	0.435	1.17204410911837e-70	CD28plusPD1.T	FKBP1A
PELI1.4	1.24466174141793e-55	0.547661694866082	0.199	0.103	7.01541143932805e-51	CD28plusPD1.T	PELI1
FRMD4B.3	1.54578964683679e-54	0.545611079747662	0.246	0.14	8.71268876543087e-50	CD28plusPD1.T	FRMD4B
CD79B.6	9.86150154174262e-105	0.54515420483552	0.268	0.119	5.55833672898781e-100	CD28plusPD1.T	CD79B
ARHGEF12	7.58827479461903e-157	0.544260932238382	0.166	0.043	4.27705520523907e-152	CD28plusPD1.T	ARHGEF12
CACYBP.4	1.88903007809506e-54	0.543302305371821	0.453	0.329	1.0647329132175e-49	CD28plusPD1.T	CACYBP
ARL6IP5.3	9.62896820713071e-87	0.543009507209239	0.724	0.612	5.42727164026715e-82	CD28plusPD1.T	ARL6IP5
EID1.1	1.33428756794222e-63	0.542869843637439	0.588	0.472	7.52057844794952e-59	CD28plusPD1.T	EID1
OTUD5	2.55171601304475e-55	0.540147599595297	0.187	0.094	1.43824921359254e-50	CD28plusPD1.T	OTUD5
SH3KBP1.3	6.68603069610576e-75	0.537915993162796	0.543	0.391	3.76851434155305e-70	CD28plusPD1.T	SH3KBP1
LBH.5	1.65393729814307e-83	0.53606805735498	0.525	0.333	9.3222521872536e-79	CD28plusPD1.T	LBH
NDUFV2.1	2.92055467993562e-58	0.535316398495139	0.473	0.349	1.64614143979892e-53	CD28plusPD1.T	NDUFV2
TRAF3IP3.6	2.36357442484779e-74	0.535278645924456	0.542	0.376	1.33220508882121e-69	CD28plusPD1.T	TRAF3IP3
C16orf87	1.51529445292827e-126	0.535170495093704	0.223	0.082	8.54080565448491e-122	CD28plusPD1.T	C16orf87
FOXO1	2.88379070871226e-115	0.534009232946743	0.206	0.075	1.62541979505858e-110	CD28plusPD1.T	FOXO1
GPR82	9.13596962234285e-93	0.529387876325725	0.208	0.085	5.14939791793733e-88	CD28plusPD1.T	GPR82
VCP.2	6.52790634063504e-57	0.528382769069073	0.422	0.294	3.67938912983553e-52	CD28plusPD1.T	VCP
HAPLN3	5.26670493237178e-140	0.526540267355185	0.169	0.048	2.96852556808203e-135	CD28plusPD1.T	HAPLN3
CD5.5	1.24973581891516e-108	0.526460174102549	0.231	0.092	7.04401096973338e-104	CD28plusPD1.T	CD5
CD3E.7	3.97681203342744e-131	0.526436839844241	0.712	0.433	2.24149033452104e-126	CD28plusPD1.T	CD3E
SUSD3.4	9.16051582199052e-89	0.526158777048773	0.235	0.107	5.16323313790674e-84	CD28plusPD1.T	SUSD3
PDCD1.1	1.55666468400676e-104	0.524490240775834	0.205	0.077	8.77398482493568e-100	CD28plusPD1.T	PDCD1
BCL11B.6	1.30809834900407e-107	0.523334695406575	0.342	0.162	7.37296553432656e-103	CD28plusPD1.T	BCL11B
RP11-138A9.1.5	4.96683525853872e-47	0.523040908009908	0.426	0.303	2.79950702512276e-42	CD28plusPD1.T	RP11-138A9.1
NDUFC1	1.44260192710314e-65	0.522977615237204	0.379	0.244	8.13108150192413e-61	CD28plusPD1.T	NDUFC1
UXS1	3.33230897016672e-98	0.521260969142013	0.247	0.109	1.87822262794477e-93	CD28plusPD1.T	UXS1
IFI6.6	1.0701230977404e-27	0.519722395714185	0.333	0.246	6.03164182810399e-23	CD28plusPD1.T	IFI6
CNIH1.1	2.13716019111252e-45	0.519133246233803	0.302	0.2	1.20458897011866e-40	CD28plusPD1.T	CNIH1
HINT1.6	1.18816840990473e-84	0.518403674902839	0.78	0.687	6.696992425587e-80	CD28plusPD1.T	HINT1
SUMO2	2.5958596080033e-86	0.518360126897826	0.763	0.675	1.46313030945498e-81	CD28plusPD1.T	SUMO2
ITGB1.5	1.90109724449391e-58	0.51755571160117	0.484	0.352	1.07153445088655e-53	CD28plusPD1.T	ITGB1
RCAN3.4	9.53435229790192e-81	0.516356741207881	0.284	0.143	5.37394232918944e-76	CD28plusPD1.T	RCAN3
NABP1.4	4.70022858761166e-49	0.515450263972683	0.36	0.245	2.64923684112143e-44	CD28plusPD1.T	NABP1
OPTN.6	8.31644854295335e-87	0.513448238914133	0.418	0.239	4.68748305675023e-82	CD28plusPD1.T	OPTN
SON.5	8.55681507662592e-83	0.511399113872762	0.778	0.697	4.82296324978943e-78	CD28plusPD1.T	SON
EZR.4	7.64363259969618e-69	0.509938816977636	0.593	0.449	4.30825707849276e-64	CD28plusPD1.T	EZR
OCIAD2.5	8.97046757527228e-87	0.509469733429765	0.435	0.253	5.05611434412647e-82	CD28plusPD1.T	OCIAD2
DGKA.5	8.5843951649682e-46	0.508425049997453	0.228	0.131	4.83850849078268e-41	CD28plusPD1.T	DGKA
DDX24.7	8.4330595142905e-92	0.505224120175856	0.739	0.589	4.7532096646347e-87	CD28plusPD1.T	DDX24
BTLA.1	2.3853467151708e-136	0.504796622129855	0.159	0.044	1.34447682253887e-131	CD28plusPD1.T	BTLA
TANK.2	1.23116480009744e-51	0.503833208155194	0.435	0.313	6.93933727926923e-47	CD28plusPD1.T	TANK
FAS.4	3.9845901868962e-91	0.503671858553168	0.243	0.109	2.24587441294217e-86	CD28plusPD1.T	FAS
CD58	9.82548582400156e-54	0.503252815371828	0.279	0.167	5.53803682984024e-49	CD28plusPD1.T	CD58
PRDX1.5	1.11640003981183e-72	0.499143320025188	0.505	0.354	6.29247718439542e-68	CD28plusPD1.T	PRDX1
DYNLL1.2	3.83223335055392e-52	0.497711927632489	0.609	0.504	2.16000000570621e-47	CD28plusPD1.T	DYNLL1
MRPS6	2.67770928697389e-61	0.497150589962375	0.38	0.247	1.50926406250996e-56	CD28plusPD1.T	MRPS6
IL2RB.7	1.58398196462921e-102	0.496997421435149	0.386	0.199	8.9279559454361e-98	CD28plusPD1.T	IL2RB
CD7.6	2.59049324416047e-77	0.494178220619404	0.659	0.457	1.4601056121386e-72	CD28plusPD1.T	CD7
SFXN1.3	1.76081904034548e-76	0.493969585876829	0.262	0.13	9.92468043900327e-72	CD28plusPD1.T	SFXN1
ANXA7.1	2.67694195521551e-55	0.493186923130682	0.41	0.283	1.50883156363767e-50	CD28plusPD1.T	ANXA7
DGKH	5.86546499051109e-129	0.492708053835028	0.167	0.05	3.30601068725167e-124	CD28plusPD1.T	DGKH
SOCS3.5	1.76953223403888e-38	0.491826014756265	0.401	0.3	9.97379148393674e-34	CD28plusPD1.T	SOCS3
ICAM3.5	1.34375496894151e-72	0.491776808914887	0.58	0.419	7.57394050694195e-68	CD28plusPD1.T	ICAM3
CREB3L2.2	1.58995089159131e-49	0.491304081531465	0.217	0.122	8.96159920536528e-45	CD28plusPD1.T	CREB3L2
FAM129A.2	1.16782650299055e-45	0.49102641216336	0.297	0.188	6.58233730145595e-41	CD28plusPD1.T	FAM129A
SYNGR2.7	7.09161509718413e-16	0.4872880223574	0.314	0.266	3.99711793337686e-11	CD28plusPD1.T	SYNGR2
ACP5.5	2.74324502707269e-58	0.485837014643983	0.269	0.153	1.54620262705925e-53	CD28plusPD1.T	ACP5
CCDC50.5	1.00090442405891e-52	0.485409949439182	0.242	0.14	5.64149769576563e-48	CD28plusPD1.T	CCDC50
CCNG2	4.27462213533874e-62	0.485072878148881	0.164	0.073	2.40934802036233e-57	CD28plusPD1.T	CCNG2
ARL6IP1.3	5.79658891421339e-56	0.480727368921942	0.544	0.423	3.26718937560724e-51	CD28plusPD1.T	ARL6IP1
NFAT5.1	4.59022583577966e-55	0.477404992056916	0.249	0.139	2.58723489007885e-50	CD28plusPD1.T	NFAT5
RAP1A.2	3.77083905467053e-52	0.476867061218075	0.558	0.447	2.1253957247745e-47	CD28plusPD1.T	RAP1A
NOP58.2	4.48338838233124e-42	0.473885228417274	0.393	0.284	2.52701702781718e-37	CD28plusPD1.T	NOP58
TOX.3	4.59232916492537e-73	0.471733758759673	0.248	0.12	2.58842041051854e-68	CD28plusPD1.T	TOX
TULP4.2	6.095457061156e-70	0.471348250198337	0.219	0.104	3.43564341794997e-65	CD28plusPD1.T	TULP4
PCED1B-AS1.7	2.00743333062045e-60	0.469097582822434	0.611	0.465	1.13146972247091e-55	CD28plusPD1.T	PCED1B-AS1
PTP4A3	2.20631346788176e-150	0.469091460085681	0.122	0.026	1.24356652303687e-145	CD28plusPD1.T	PTP4A3
ARPP19.1	9.23371579243097e-41	0.467587079847897	0.37	0.265	5.20449156924579e-36	CD28plusPD1.T	ARPP19
CIRBP.4	7.70415132759012e-72	0.464073451859537	0.782	0.692	4.3423678542829e-67	CD28plusPD1.T	CIRBP
TOX2	8.84980119112523e-189	0.463495443417694	0.172	0.04	4.98810194336582e-184	CD28plusPD1.T	TOX2
RNF145.1	8.66971273816135e-39	0.462477906659137	0.378	0.274	4.88659688773726e-34	CD28plusPD1.T	RNF145
COX17.1	3.45019933529728e-26	0.462418470130401	0.435	0.366	1.94467035334696e-21	CD28plusPD1.T	COX17
ARGLU1.3	5.12619003851792e-52	0.461965768249736	0.658	0.554	2.88932575331024e-47	CD28plusPD1.T	ARGLU1
NAP1L4.5	7.21726314534241e-44	0.460921474402046	0.447	0.326	4.0679381992408e-39	CD28plusPD1.T	NAP1L4
ISG15.3	3.34053056113353e-31	0.459940582218287	0.428	0.329	1.8828566454773e-26	CD28plusPD1.T	ISG15
NDUFA13	1.08735506877029e-51	0.458921581312957	0.656	0.558	6.12876810961685e-47	CD28plusPD1.T	NDUFA13
TPR.3	1.94612725153686e-46	0.45792545490962	0.504	0.391	1.09691516405623e-41	CD28plusPD1.T	TPR
HTATIP2	6.07507883668655e-44	0.457025403503467	0.24	0.144	3.42415743551e-39	CD28plusPD1.T	HTATIP2
GRSF1.2	5.02075829184898e-45	0.454881042598183	0.283	0.181	2.82990020361776e-40	CD28plusPD1.T	GRSF1
LINC01578.1	1.40056640219832e-38	0.454560340038069	0.342	0.242	7.89415246935062e-34	CD28plusPD1.T	LINC01578
LTA	1.2430652299904e-223	0.452419058114334	0.138	0.022	7.00641286231791e-219	CD28plusPD1.T	LTA
TSPYL2.3	1.31693837410734e-36	0.4520910549452	0.345	0.237	7.42279145181862e-32	CD28plusPD1.T	TSPYL2
ZC3H12D	7.9984908080249e-216	0.451690102363684	0.155	0.03	4.50826935903515e-211	CD28plusPD1.T	ZC3H12D
NCF4.4	5.34317277388749e-40	0.451453846909161	0.203	0.121	3.01162590227395e-35	CD28plusPD1.T	NCF4
PVT1	3.94295318915705e-92	0.450479844008594	0.191	0.075	2.22240613553648e-87	CD28plusPD1.T	PVT1
TSPAN5.5	7.4781185580055e-90	0.4502361723362	0.234	0.1	4.21496674403422e-85	CD28plusPD1.T	TSPAN5
NAB1	1.77674917769033e-88	0.449388566112784	0.164	0.061	1.00144690651338e-83	CD28plusPD1.T	NAB1
LAPTM4B	4.30211295305428e-304	0.44713472035758	0.12	0.012	2.42484294485952e-299	CD28plusPD1.T	LAPTM4B
PAK2.1	3.11344486354064e-45	0.446655461645179	0.464	0.354	1.75486206288604e-40	CD28plusPD1.T	PAK2
HNRNPK.1	1.95684881321504e-73	0.444870637615145	0.756	0.675	1.10295826508052e-68	CD28plusPD1.T	HNRNPK
PIM3	6.1394281696199e-27	0.444531348579507	0.253	0.176	3.46042729352456e-22	CD28plusPD1.T	PIM3
TAP1.3	1.47473962447909e-44	0.44443432887726	0.525	0.414	8.31222241941394e-40	CD28plusPD1.T	TAP1
CHMP2A	2.30371844671117e-46	0.443120502889747	0.441	0.331	1.29846786530428e-41	CD28plusPD1.T	CHMP2A
RANBP1.1	3.04822582807143e-35	0.442963769445155	0.393	0.299	1.71810200573418e-30	CD28plusPD1.T	RANBP1
APOBEC3C.7	1.34288116026139e-43	0.442751750706695	0.453	0.334	7.56901537169732e-39	CD28plusPD1.T	APOBEC3C
ADD3.3	1.17163713753043e-36	0.442058586503147	0.36	0.257	6.60381556197651e-32	CD28plusPD1.T	ADD3
RASGRP1.4	6.71357984691076e-78	0.441170439476933	0.269	0.131	3.78404214491278e-73	CD28plusPD1.T	RASGRP1
GATA3.6	2.83609206476759e-76	0.441145047978144	0.322	0.168	1.5985349313856e-71	CD28plusPD1.T	GATA3
ADAT2	4.59804087361481e-130	0.440655532348197	0.137	0.035	2.59163975800425e-125	CD28plusPD1.T	ADAT2
CASP1.4	1.27853983616811e-32	0.440587448792225	0.398	0.305	7.20636193257794e-28	CD28plusPD1.T	CASP1
G3BP2.4	3.03395465794798e-36	0.440072404284989	0.48	0.382	1.7100582034058e-31	CD28plusPD1.T	G3BP2
FYB.6	4.15378731516993e-43	0.439368065946886	0.698	0.61	2.34124068232238e-38	CD28plusPD1.T	FYB
GLCCI1.4	8.20200210773923e-91	0.439108030102339	0.224	0.095	4.62297646800614e-86	CD28plusPD1.T	GLCCI1
EED.2	7.39831562927913e-71	0.438908339486011	0.213	0.099	4.16998662128689e-66	CD28plusPD1.T	EED
PTPN7.4	9.58451496197038e-46	0.438755431101191	0.479	0.346	5.40221601316499e-41	CD28plusPD1.T	PTPN7
FAM184A	0	0.437421427255916	0.106	0.007	0	CD28plusPD1.T	FAM184A
CDKN1B.4	5.28645976230716e-37	0.437279355228681	0.37	0.267	2.97966018042681e-32	CD28plusPD1.T	CDKN1B
REXO2.1	1.62215681895399e-37	0.437217348280154	0.217	0.132	9.14312469435226e-33	CD28plusPD1.T	REXO2
HNRNPA1P48.2	3.31737861465483e-41	0.436039763240723	0.616	0.532	1.86980728236405e-36	CD28plusPD1.T	HNRNPA1P48
RHOF.3	4.99529974463213e-55	0.435726361391653	0.409	0.271	2.81555074806445e-50	CD28plusPD1.T	RHOF
UBE2D2.4	1.74628471026194e-54	0.43483308060569	0.598	0.484	9.8427591409204e-50	CD28plusPD1.T	UBE2D2
IL6R.4	2.5499029020777e-29	0.434561847340137	0.145	0.083	1.43722727172708e-24	CD28plusPD1.T	IL6R
CCNI.2	3.77139642259625e-59	0.43391509348143	0.748	0.663	2.12570987963215e-54	CD28plusPD1.T	CCNI
CHURC1.2	9.89675781754318e-41	0.433475057778	0.503	0.402	5.57820857628004e-36	CD28plusPD1.T	CHURC1
LIMD2.3	1.19074659869197e-40	0.431676078400166	0.558	0.461	6.71152412886743e-36	CD28plusPD1.T	LIMD2
TNIK.2	1.54024869314787e-101	0.430830792684614	0.22	0.087	8.68145773405865e-97	CD28plusPD1.T	TNIK
MAT2B.4	7.3199197191217e-37	0.430213061020675	0.338	0.237	4.12579955048575e-32	CD28plusPD1.T	MAT2B
RPS6KA5.2	3.18585230034509e-55	0.43004117120573	0.216	0.112	1.79567379056651e-50	CD28plusPD1.T	RPS6KA5
NCOA3.1	7.38485257701013e-24	0.428247542363414	0.249	0.18	4.16239830650599e-19	CD28plusPD1.T	NCOA3
CD52.6	7.83147216364001e-85	0.428034070657636	0.835	0.656	4.41413097031406e-80	CD28plusPD1.T	CD52
TNIP1.2	6.68365947748999e-51	0.427828577307065	0.317	0.201	3.76717782789246e-46	CD28plusPD1.T	TNIP1
UBC.3	3.1682868210444e-65	0.426842221099108	0.882	0.864	1.78577318381346e-60	CD28plusPD1.T	UBC
CD70	1.03695742524136e-64	0.426539968244175	0.108	0.037	5.84470683163039e-60	CD28plusPD1.T	CD70
BUB3.4	9.86736444815056e-42	0.424896375310932	0.474	0.354	5.56164129755558e-37	CD28plusPD1.T	BUB3
ITK.7	2.10325403803701e-57	0.424741507929491	0.306	0.175	1.18547810599918e-52	CD28plusPD1.T	ITK
CD84.4	1.88235954418495e-26	0.42185652161643	0.346	0.262	1.0609731334844e-21	CD28plusPD1.T	CD84
SEPT6.3	1.15775035374926e-40	0.420906061112515	0.491	0.382	6.52554409387234e-36	CD28plusPD1.T	SEPT6
PAM	4.41265100908439e-91	0.420398235554987	0.166	0.06	2.48714661476032e-86	CD28plusPD1.T	PAM
ADI1.1	2.04374051581336e-38	0.419045085359978	0.281	0.19	1.15193390433304e-33	CD28plusPD1.T	ADI1
PARP1.3	4.56926199493979e-40	0.418273280455045	0.426	0.314	2.57541883082786e-35	CD28plusPD1.T	PARP1
PIK3IP1.7	1.6309218993759e-30	0.418053233049842	0.521	0.421	9.19252819364231e-26	CD28plusPD1.T	PIK3IP1
ETS1.7	6.21783056280387e-62	0.417846973195822	0.583	0.401	3.50461801841877e-57	CD28plusPD1.T	ETS1
SDC4	4.40495121346147e-102	0.417443591618558	0.117	0.032	2.48280670195542e-97	CD28plusPD1.T	SDC4
PNISR.2	1.73826765108391e-51	0.416316726606381	0.659	0.559	9.79757178856933e-47	CD28plusPD1.T	PNISR
HMGN1.3	1.99772250527919e-58	0.415867651229775	0.695	0.588	1.12599631287556e-53	CD28plusPD1.T	HMGN1
IFI16.4	4.27187216685693e-46	0.415764126209889	0.677	0.588	2.40779802812724e-41	CD28plusPD1.T	IFI16
IFNAR2.1	1.533675987162e-31	0.414251328472458	0.295	0.21	8.64441133403989e-27	CD28plusPD1.T	IFNAR2
SKP1.4	2.20347548466599e-67	0.414234459362601	0.754	0.671	1.24196692217714e-62	CD28plusPD1.T	SKP1
CUL9	7.13646702808482e-91	0.411848281595567	0.129	0.041	4.02239827570973e-86	CD28plusPD1.T	CUL9
FAM53B	8.24833729935125e-61	0.411130965349955	0.185	0.087	4.64909283540634e-56	CD28plusPD1.T	FAM53B
INPP4B.7	7.2776032676437e-56	0.409852239333238	0.246	0.131	4.10194830577469e-51	CD28plusPD1.T	INPP4B
NCK2	5.62749941844515e-61	0.40930333461449	0.184	0.085	3.17188377221243e-56	CD28plusPD1.T	NCK2
ORMDL3.4	6.89034816857831e-67	0.408437200940209	0.223	0.107	3.88367584173748e-62	CD28plusPD1.T	ORMDL3
CCNDBP1.3	1.94772198555668e-40	0.407211037861017	0.423	0.311	1.09781401993917e-35	CD28plusPD1.T	CCNDBP1
RIC3	9.70670529706807e-99	0.406878070241511	0.144	0.045	5.47108737363945e-94	CD28plusPD1.T	RIC3
MRPL33	4.9125184200999e-28	0.405683189317241	0.462	0.38	2.76889188230511e-23	CD28plusPD1.T	MRPL33
PPP1CC	5.76855779290509e-25	0.40534007408094	0.352	0.277	3.25138991439303e-20	CD28plusPD1.T	PPP1CC
TRPS1.1	1.26190041405079e-45	0.40425248046846	0.168	0.086	7.11257549375589e-41	CD28plusPD1.T	TRPS1
PDE3B.1	8.103786988723e-38	0.404178641317154	0.159	0.084	4.56761849832383e-33	CD28plusPD1.T	PDE3B
ANAPC16.2	4.2952272404586e-47	0.404003476543716	0.678	0.602	2.42096188181209e-42	CD28plusPD1.T	ANAPC16
ZC3H8.1	1.31892132358889e-58	0.403509449569961	0.2	0.098	7.43396814827642e-54	CD28plusPD1.T	ZC3H8
PCED1B.3	3.90312318157045e-46	0.402903547880902	0.21	0.118	2.19995635006037e-41	CD28plusPD1.T	PCED1B
ZC2HC1A	3.95715340926578e-94	0.402154003153615	0.111	0.031	2.23040994759856e-89	CD28plusPD1.T	ZC2HC1A
OAS1.2	1.21761351856887e-30	0.401704126052047	0.165	0.097	6.8629568360616e-26	CD28plusPD1.T	OAS1
FXYD5.5	1.5138295060817e-47	0.401067300129079	0.704	0.608	8.53254862807892e-43	CD28plusPD1.T	FXYD5
ERH	6.21568058034199e-37	0.400102097502015	0.484	0.386	3.50340620230396e-32	CD28plusPD1.T	ERH
SH2D2A.6	1.7916624852705e-51	0.39982531284984	0.315	0.188	1.00985264319786e-46	CD28plusPD1.T	SH2D2A
MYL6.3	7.05347847792094e-64	0.399705805507284	0.906	0.879	3.97562260929536e-59	CD28plusPD1.T	MYL6
JAK1.5	7.40721402201364e-43	0.399401513362039	0.647	0.561	4.17500211136777e-38	CD28plusPD1.T	JAK1
IL21R	2.40924944033341e-73	0.399194865409897	0.164	0.067	1.35794935454952e-68	CD28plusPD1.T	IL21R
ITGA4.5	7.80030731221924e-32	0.399127592110788	0.467	0.369	4.39656521345925e-27	CD28plusPD1.T	ITGA4
INPP5F	9.35108599656858e-95	0.398462332743198	0.123	0.037	5.27064611110591e-90	CD28plusPD1.T	INPP5F
ATPIF1.1	2.82825146939397e-37	0.397035084867973	0.557	0.47	1.59411565820922e-32	CD28plusPD1.T	ATPIF1
NPM1.2	6.94783000745347e-73	0.396941678699322	0.852	0.797	3.91607490540107e-68	CD28plusPD1.T	NPM1
IFI27L2.1	6.74806798565859e-27	0.396555064992092	0.373	0.293	3.80348103943661e-22	CD28plusPD1.T	IFI27L2
BAX.3	3.01038772712704e-16	0.395658926138559	0.395	0.339	1.69677493851788e-11	CD28plusPD1.T	BAX
WNK1.4	3.06868519692247e-30	0.395146657887358	0.405	0.314	1.72963372439338e-25	CD28plusPD1.T	WNK1
MPHOSPH8.3	4.43263320610672e-37	0.392865702936466	0.475	0.366	2.49840938028999e-32	CD28plusPD1.T	MPHOSPH8
ANKRD10	9.86312273548364e-19	0.392620083408446	0.245	0.184	5.559250498628e-14	CD28plusPD1.T	ANKRD10
RP5-1028K7.2	1.15220925201416e-104	0.392341888875318	0.104	0.025	6.49431222805264e-100	CD28plusPD1.T	RP5-1028K7.2
RSBN1.1	7.66097568127503e-49	0.392252552781886	0.299	0.181	4.31803233299386e-44	CD28plusPD1.T	RSBN1
PSMB8.2	6.15334964324939e-37	0.391640540447858	0.576	0.489	3.46827399292109e-32	CD28plusPD1.T	PSMB8
CCM2.1	1.01962436730425e-39	0.39091974167016	0.262	0.165	5.74701078387369e-35	CD28plusPD1.T	CCM2
MGEA5.2	2.17130627508287e-37	0.390684451573899	0.41	0.299	1.22383506888771e-32	CD28plusPD1.T	MGEA5
CCDC167.3	5.07620628445796e-44	0.38896451814307	0.258	0.156	2.86115291017188e-39	CD28plusPD1.T	CCDC167
GOLGA8A	3.72820007006418e-68	0.388764304721816	0.156	0.064	2.10136268749097e-63	CD28plusPD1.T	GOLGA8A
PSMA3-AS1.3	4.32607776546569e-30	0.384521575157363	0.439	0.347	2.43835047172708e-25	CD28plusPD1.T	PSMA3-AS1
SMS.3	9.42200861662044e-20	0.383317303734177	0.283	0.218	5.31062093667195e-15	CD28plusPD1.T	SMS
MRPS31.2	2.80420969275076e-39	0.382924665792207	0.241	0.147	1.58056475122204e-34	CD28plusPD1.T	MRPS31
CYLD.2	1.15015647309179e-34	0.382609873745191	0.389	0.284	6.48274194493455e-30	CD28plusPD1.T	CYLD
CD320.2	1.06515247487618e-54	0.382236402572855	0.179	0.086	6.00362540939211e-50	CD28plusPD1.T	CD320
ARID4B.5	1.19769421752863e-37	0.381708482468271	0.566	0.466	6.75068368767838e-33	CD28plusPD1.T	ARID4B
JAK3.1	1.46134451994755e-37	0.380327213632744	0.196	0.112	8.23672225223237e-33	CD28plusPD1.T	JAK3
MIAT.5	3.04764518804885e-58	0.38028004620685	0.204	0.1	1.71777473379185e-53	CD28plusPD1.T	MIAT
ZNRF1	2.36063660936889e-143	0.377198460522523	0.127	0.028	1.33054921850468e-138	CD28plusPD1.T	ZNRF1
PMF1	5.20392074250226e-36	0.376390846258059	0.293	0.199	2.93313788730397e-31	CD28plusPD1.T	PMF1
LMCD1	6.8574165047964e-265	0.376307959026634	0.101	0.01	3.86511423876344e-260	CD28plusPD1.T	LMCD1
KIF5B.2	1.69767636936025e-30	0.375878557969003	0.483	0.395	9.56878308826212e-26	CD28plusPD1.T	KIF5B
ROMO1	2.36957692802148e-19	0.375652947979661	0.39	0.328	1.33558833971003e-14	CD28plusPD1.T	ROMO1
B2M.5	2.60424380472895e-213	0.375372287665115	1	0.999	1.46785597809743e-208	CD28plusPD1.T	B2M
MFHAS1	4.63945336396489e-99	0.374274445853283	0.124	0.036	2.61498149406517e-94	CD28plusPD1.T	MFHAS1
NDUFA4.2	5.83595526030106e-43	0.374078860169801	0.725	0.651	3.28937782291609e-38	CD28plusPD1.T	NDUFA4
TBL1XR1.1	1.02961891045597e-25	0.374071826702275	0.292	0.213	5.80334402689404e-21	CD28plusPD1.T	TBL1XR1
C4orf48.3	1.71761367076055e-24	0.373680531851725	0.31	0.235	9.68115769387479e-20	CD28plusPD1.T	C4orf48
OXNAD1.7	1.89400031060952e-43	0.373370518152614	0.28	0.17	1.06753433507195e-38	CD28plusPD1.T	OXNAD1
SMC3.4	3.73430553815789e-34	0.372666054878234	0.385	0.284	2.10480397352731e-29	CD28plusPD1.T	SMC3
RAB10.2	7.85028514046309e-24	0.372364258313998	0.312	0.24	4.42473471657062e-19	CD28plusPD1.T	RAB10
TYMP.8	4.04623774354918e-32	0.37204457685861	0.452	0.34	2.28062144177406e-27	CD28plusPD1.T	TYMP
NUDT5	3.20254493584414e-34	0.371956615032946	0.274	0.184	1.80508242763919e-29	CD28plusPD1.T	NUDT5
TTN.3	2.3129594265231e-43	0.371247339239781	0.165	0.084	1.30367645116548e-38	CD28plusPD1.T	TTN
TSPAN17	1.07817659924669e-63	0.370929712072534	0.14	0.056	6.07703458399402e-59	CD28plusPD1.T	TSPAN17
KIF20B.2	1.22895919012761e-40	0.369748413397372	0.184	0.1	6.92690557923527e-36	CD28plusPD1.T	KIF20B
DLGAP1-AS1	3.9957310618128e-54	0.369476992949063	0.164	0.075	2.25215385568016e-49	CD28plusPD1.T	DLGAP1-AS1
THEM4	2.86526260303905e-38	0.369346020813616	0.159	0.084	1.61497661357693e-33	CD28plusPD1.T	THEM4
CFLAR.2	3.61278761300641e-30	0.368175449193072	0.572	0.496	2.03631161019493e-25	CD28plusPD1.T	CFLAR
LAG3.5	7.53922737396039e-13	0.367478595989261	0.198	0.146	4.24941011705904e-08	CD28plusPD1.T	LAG3
GMFG.2	3.83068102543198e-40	0.365452501763416	0.745	0.677	2.15912505317448e-35	CD28plusPD1.T	GMFG
FAM104A.1	2.93638595346328e-40	0.364837008419723	0.22	0.129	1.65506457881004e-35	CD28plusPD1.T	FAM104A
GPR155	1.87791349494134e-37	0.364568755279383	0.167	0.091	1.05846716228874e-32	CD28plusPD1.T	GPR155
LAT.4	1.19686906936679e-56	0.363976635632327	0.263	0.144	6.74603282257895e-52	CD28plusPD1.T	LAT
EIF3H.2	4.38518306035813e-26	0.363679439478158	0.634	0.567	2.47166458014026e-21	CD28plusPD1.T	EIF3H
TXNDC17	2.09278966964047e-20	0.36346889347679	0.288	0.222	1.17957996939615e-15	CD28plusPD1.T	TXNDC17
TACC3.1	1.09392432993086e-46	0.362606359884119	0.173	0.088	6.1657950932223e-42	CD28plusPD1.T	TACC3
CSF1.1	2.40193943798551e-106	0.361517732581795	0.13	0.036	1.35382914482615e-101	CD28plusPD1.T	CSF1
CNST.1	1.33442202875803e-52	0.361514340633324	0.172	0.083	7.52133632289176e-48	CD28plusPD1.T	CNST
PHPT1	7.31499750580214e-16	0.36142494281424	0.345	0.289	4.12302519417032e-11	CD28plusPD1.T	PHPT1
IL1R2.4	5.30617413010943e-40	0.360990397206043	0.144	0.072	2.99077198669488e-35	CD28plusPD1.T	IL1R2
RAD21.3	3.35043261439192e-32	0.36071700130136	0.387	0.289	1.88843783877586e-27	CD28plusPD1.T	RAD21
COL9A2	2.1516225418729e-152	0.359793738533697	0.109	0.021	1.21274052950124e-147	CD28plusPD1.T	COL9A2
CUTA.1	6.49676127775451e-30	0.359650179133963	0.534	0.459	3.66183452659355e-25	CD28plusPD1.T	CUTA
GPRIN3.4	5.64900219276902e-33	0.358760029209008	0.281	0.187	3.18400359593233e-28	CD28plusPD1.T	GPRIN3
HNRNPR.2	3.0912163193807e-29	0.358544141076746	0.454	0.368	1.74233316625574e-24	CD28plusPD1.T	HNRNPR
CFAP20.1	9.36883298255975e-30	0.358371310914645	0.196	0.121	5.28064902228998e-25	CD28plusPD1.T	CFAP20
COMMD3	6.61296928605574e-27	0.358152575894314	0.271	0.195	3.72733400839246e-22	CD28plusPD1.T	COMMD3
CHD4.2	1.76586578438563e-19	0.358099905585979	0.291	0.224	9.95312590711117e-15	CD28plusPD1.T	CHD4
XRCC6	2.35953092159279e-26	0.356298895993429	0.468	0.387	1.32992600864656e-21	CD28plusPD1.T	XRCC6
MAP1LC3A	1.44828192606477e-84	0.356022597067066	0.137	0.046	8.1630962480715e-80	CD28plusPD1.T	MAP1LC3A
ZFP36L1.3	1.90031841983595e-24	0.355947511444163	0.568	0.499	1.07109547415634e-19	CD28plusPD1.T	ZFP36L1
USP48	1.9938029342705e-25	0.355677451953799	0.25	0.174	1.12378708587222e-20	CD28plusPD1.T	USP48
CAB39.1	1.69783537293131e-32	0.355610300835145	0.204	0.126	9.56967929599004e-28	CD28plusPD1.T	CAB39
BPTF.3	6.63453653558934e-21	0.353821681621297	0.396	0.322	3.73949017291957e-16	CD28plusPD1.T	BPTF
ZNF101.1	1.40506045024455e-40	0.353637342802551	0.172	0.09	7.91948272175836e-36	CD28plusPD1.T	ZNF101
IL27RA.1	1.61638180806829e-28	0.353585531345936	0.269	0.185	9.11057442299612e-24	CD28plusPD1.T	IL27RA
SH2D1A.6	3.34774313494479e-31	0.352568702736625	0.41	0.293	1.88692194058028e-26	CD28plusPD1.T	SH2D1A
SERBP1.2	1.89290918407309e-33	0.352249860035608	0.633	0.566	1.06691933251095e-28	CD28plusPD1.T	SERBP1
GTF3C6	5.43542949364294e-31	0.351824162427673	0.341	0.251	3.06362547979691e-26	CD28plusPD1.T	GTF3C6
NMT2.4	1.47592326642524e-45	0.351461657103013	0.234	0.131	8.31889389887922e-41	CD28plusPD1.T	NMT2
TRAF3	1.03644784937654e-64	0.350996183404923	0.165	0.071	5.84183465822591e-60	CD28plusPD1.T	TRAF3
PSMB1	1.61442192412208e-31	0.350911036155543	0.579	0.501	9.09952773312172e-27	CD28plusPD1.T	PSMB1
ARID4A	1.87373349068387e-27	0.349784028268069	0.328	0.242	1.05611114468905e-22	CD28plusPD1.T	ARID4A
UBE2B.1	7.73414529149485e-21	0.349445126661104	0.445	0.377	4.35927365209816e-16	CD28plusPD1.T	UBE2B
CLN5	5.66916997331579e-38	0.349151454085477	0.129	0.064	3.19537096375971e-33	CD28plusPD1.T	CLN5
SEC11C.5	6.9573784856412e-37	0.348198749532669	0.345	0.24	3.92145680964681e-32	CD28plusPD1.T	SEC11C
KCNN4	3.26312492363198e-118	0.347824919703754	0.109	0.025	1.83922773195593e-113	CD28plusPD1.T	KCNN4
ZEB1.2	3.66182732860793e-38	0.347770257394714	0.184	0.102	2.06395235549657e-33	CD28plusPD1.T	ZEB1
DDX5.6	1.59284713162946e-80	0.34663370081335	0.95	0.933	8.97792357271631e-76	CD28plusPD1.T	DDX5
MIR155HG	2.13200067249173e-28	0.345429836920558	0.101	0.05	1.20168085904324e-23	CD28plusPD1.T	MIR155HG
MVP.1	3.44194351798144e-25	0.345274021954649	0.272	0.196	1.94001704447506e-20	CD28plusPD1.T	MVP
ACTA2	6.72660718452079e-87	0.345034272790642	0.156	0.056	3.7913848734833e-82	CD28plusPD1.T	ACTA2
NOP10.3	3.62936505837199e-30	0.344531174690741	0.522	0.435	2.04565532150079e-25	CD28plusPD1.T	NOP10
PGK1.2	4.06090700313425e-20	0.34447640531044	0.571	0.513	2.28888962324659e-15	CD28plusPD1.T	PGK1
PMVK	1.32682313401853e-24	0.344428714705228	0.238	0.168	7.47850591258203e-20	CD28plusPD1.T	PMVK
AKAP5	6.81697739366254e-72	0.344089379554156	0.13	0.045	3.84232113816395e-67	CD28plusPD1.T	AKAP5
SRP14.1	5.68249689452144e-60	0.343491464679315	0.84	0.8	3.20288254962806e-55	CD28plusPD1.T	SRP14
LASP1	3.95274402487926e-23	0.343343324693507	0.271	0.197	2.22792464218295e-18	CD28plusPD1.T	LASP1
PSMD8.1	5.86820222387079e-26	0.343133386172712	0.442	0.365	3.30755350146253e-21	CD28plusPD1.T	PSMD8
TAB2	9.86607644810694e-38	0.342608701724411	0.169	0.093	5.560915329211e-33	CD28plusPD1.T	TAB2
TSTD1.3	4.84380239406048e-38	0.342430821054921	0.389	0.274	2.73016078138825e-33	CD28plusPD1.T	TSTD1
POLR2J3.4	1.59908469566381e-22	0.340850369934959	0.399	0.322	9.01308097863951e-18	CD28plusPD1.T	POLR2J3
SLC16A1	3.41082131779587e-35	0.339598641770438	0.124	0.061	1.92247532756246e-30	CD28plusPD1.T	SLC16A1
PEBP1.2	1.0035612014917e-26	0.33934163112752	0.506	0.432	5.65647235608784e-22	CD28plusPD1.T	PEBP1
TMEM60	2.80009300734176e-33	0.33927999728176	0.162	0.092	1.57824442265811e-28	CD28plusPD1.T	TMEM60
VMP1.5	4.48995213862952e-28	0.339026097202131	0.453	0.362	2.53071662341714e-23	CD28plusPD1.T	VMP1
HPGD.3	8.99483941960244e-23	0.338831982689237	0.129	0.075	5.06985129046472e-18	CD28plusPD1.T	HPGD
ABI2	3.46846685606916e-30	0.33800490133345	0.141	0.078	1.95496665875482e-25	CD28plusPD1.T	ABI2
NBR1	2.46718162651924e-27	0.337225016384157	0.205	0.131	1.39060225197131e-22	CD28plusPD1.T	NBR1
CCDC66.1	9.65011275288589e-25	0.336672502405696	0.255	0.177	5.4391895520366e-20	CD28plusPD1.T	CCDC66
SMC5	4.3750915469063e-19	0.336362084860009	0.276	0.208	2.46597659949827e-14	CD28plusPD1.T	SMC5
SPTAN1.3	4.24222218362151e-30	0.336333861644253	0.251	0.165	2.39108611157643e-25	CD28plusPD1.T	SPTAN1
AFTPH	4.69546777300388e-28	0.336142657817582	0.209	0.136	2.64655345557591e-23	CD28plusPD1.T	AFTPH
PCAT29	2.44244975813246e-86	0.336116799754741	0.101	0.027	1.37666238167378e-81	CD28plusPD1.T	PCAT29
PSMD1	3.59620796532382e-20	0.336071476548541	0.208	0.145	2.02696665757512e-15	CD28plusPD1.T	PSMD1
NEDD9.2	6.89057341430922e-19	0.335631383924683	0.325	0.257	3.88380279924125e-14	CD28plusPD1.T	NEDD9
SLC41A1	1.73524514319642e-73	0.335052430547253	0.12	0.04	9.78053572511232e-69	CD28plusPD1.T	SLC41A1
NDUFB1.1	1.26954100398618e-22	0.334184624361994	0.508	0.439	7.1556409148677e-18	CD28plusPD1.T	NDUFB1
ALDOA.2	7.08521703678106e-37	0.332668899503803	0.716	0.649	3.99351173061128e-32	CD28plusPD1.T	ALDOA
RFTN1.1	1.41133988395277e-28	0.33259627916503	0.235	0.154	7.95487612191139e-24	CD28plusPD1.T	RFTN1
SCAND1.2	4.48667778939251e-15	0.332366560098348	0.395	0.344	2.5288710692132e-10	CD28plusPD1.T	SCAND1
ANP32B.3	5.97840869700567e-24	0.332000838199295	0.51	0.439	3.36967027798028e-19	CD28plusPD1.T	ANP32B
MAP2K3	2.26676927423779e-22	0.331915190094012	0.254	0.182	1.27764183373139e-17	CD28plusPD1.T	MAP2K3
PSMC2	5.93744318497857e-22	0.331054940675988	0.273	0.202	3.34658047678132e-17	CD28plusPD1.T	PSMC2
XRCC5.2	9.35708118515331e-22	0.330140056780141	0.508	0.444	5.27402523919981e-17	CD28plusPD1.T	XRCC5
TIAM1.2	5.91199060342161e-51	0.329375878714936	0.125	0.053	3.33223438371255e-46	CD28plusPD1.T	TIAM1
MYO5A	1.09614046703768e-17	0.329248629190639	0.167	0.114	6.17828612841118e-13	CD28plusPD1.T	MYO5A
DNAJA2.1	4.87035427177039e-18	0.328146976477928	0.278	0.214	2.74512648174066e-13	CD28plusPD1.T	DNAJA2
IQGAP1.1	7.43852899364417e-15	0.328009843408351	0.5	0.451	4.1926524819776e-10	CD28plusPD1.T	IQGAP1
N4BP2L2.5	1.83096332759607e-30	0.327298955578485	0.665	0.591	1.03200416996625e-25	CD28plusPD1.T	N4BP2L2
UBE2H	7.01374894151828e-28	0.327229268123017	0.189	0.117	3.95322945339737e-23	CD28plusPD1.T	UBE2H
VOPP1.3	2.50495398321368e-17	0.32703436932512	0.285	0.226	1.41189226309856e-12	CD28plusPD1.T	VOPP1
MORF4L1.2	3.99622199257826e-28	0.326131494955465	0.64	0.576	2.25243056389681e-23	CD28plusPD1.T	MORF4L1
GSPT1.2	1.62131327487626e-14	0.326021624893632	0.288	0.233	9.13837014251254e-10	CD28plusPD1.T	GSPT1
SDF4	4.98051555493955e-17	0.325930555952321	0.326	0.267	2.80721778738613e-12	CD28plusPD1.T	SDF4
CKAP2.1	2.03274881705939e-33	0.325668620854321	0.177	0.101	1.14573854324736e-28	CD28plusPD1.T	CKAP2
RPA3.1	2.43952628356914e-24	0.325002653731759	0.287	0.209	1.37501459447091e-19	CD28plusPD1.T	RPA3
FAM107B.5	6.70420583372173e-23	0.324757274438657	0.375	0.291	3.77875857611892e-18	CD28plusPD1.T	FAM107B
B3GNT2	3.72996079870128e-37	0.324726260368632	0.188	0.105	2.10235510457999e-32	CD28plusPD1.T	B3GNT2
COX8A.3	2.99767643865365e-28	0.324660313256079	0.64	0.558	1.68961034788274e-23	CD28plusPD1.T	COX8A
PSMA5.1	5.92863024586162e-26	0.324510845071902	0.417	0.334	3.34161315177744e-21	CD28plusPD1.T	PSMA5
PAIP2.1	8.85538680752493e-23	0.324424637172056	0.542	0.483	4.99125022019335e-18	CD28plusPD1.T	PAIP2
TMEM140	5.38748717814588e-28	0.324137371004869	0.164	0.098	3.03660327309015e-23	CD28plusPD1.T	TMEM140
UBL5.1	1.01133184434979e-35	0.323847781763603	0.719	0.655	5.70027080749317e-31	CD28plusPD1.T	UBL5
MT-ND3.2	9.35300939703583e-32	0.323406652500903	0.936	0.913	5.27173021654528e-27	CD28plusPD1.T	MT-ND3
MLLT3.1	8.83134419517785e-55	0.323331941068978	0.185	0.088	4.97769884217004e-50	CD28plusPD1.T	MLLT3
SUB1.4	2.70129519212861e-43	0.323071050905685	0.775	0.715	1.52255802209137e-38	CD28plusPD1.T	SUB1
TNIP3	2.76039100622795e-58	0.322387419573643	0.115	0.042	1.55586678675032e-53	CD28plusPD1.T	TNIP3
KDM5B	5.29640886453737e-40	0.322304081379775	0.134	0.065	2.98526789240784e-35	CD28plusPD1.T	KDM5B
EAPP.1	1.15222553247685e-24	0.322071388462909	0.273	0.195	6.49440399125252e-20	CD28plusPD1.T	EAPP
CASP8.5	1.5730224748533e-21	0.321910861233958	0.33	0.25	8.86618387726316e-17	CD28plusPD1.T	CASP8
KAT6B.2	2.97280359028979e-28	0.321845966869892	0.236	0.156	1.67559101563094e-23	CD28plusPD1.T	KAT6B
ADAM10.3	1.63016306136819e-17	0.321128325157351	0.246	0.185	9.18825107909565e-13	CD28plusPD1.T	ADAM10
ZMAT2.1	2.50728021464442e-22	0.320102586968443	0.33	0.254	1.41320342018218e-17	CD28plusPD1.T	ZMAT2
LEPROTL1.8	6.50818425619497e-24	0.319504069347389	0.569	0.499	3.66827297416173e-19	CD28plusPD1.T	LEPROTL1
CDKN2A	1.73760032364378e-44	0.31931570366509	0.114	0.049	9.79381046418582e-40	CD28plusPD1.T	CDKN2A
SF3B1.1	2.99227927903882e-14	0.319000532742933	0.53	0.485	1.68656829283744e-09	CD28plusPD1.T	SF3B1
DOK2.5	1.00072011514824e-19	0.318743171626825	0.381	0.305	5.64045885702155e-15	CD28plusPD1.T	DOK2
ACTB.4	2.04413022768446e-55	0.318402245164839	0.979	0.972	1.15215356153207e-50	CD28plusPD1.T	ACTB
CBFB	4.55591395669354e-18	0.318157901692827	0.183	0.126	2.56789534255075e-13	CD28plusPD1.T	CBFB
SPCS1	5.95324843317257e-24	0.318109832068883	0.563	0.495	3.35548894687339e-19	CD28plusPD1.T	SPCS1
CLPP.2	1.90872678764528e-16	0.317985883628576	0.25	0.191	1.07583476658839e-11	CD28plusPD1.T	CLPP
ASH1L.3	4.22215948608807e-22	0.317312694969862	0.367	0.289	2.37977797273868e-17	CD28plusPD1.T	ASH1L
CRADD	9.01223243523524e-42	0.316966794766935	0.116	0.052	5.07965468979599e-37	CD28plusPD1.T	CRADD
MTHFD2.2	3.02302500449229e-11	0.316712510621035	0.23	0.187	1.70389781353204e-06	CD28plusPD1.T	MTHFD2
CISH	3.94307382492684e-33	0.316432974242621	0.106	0.05	2.22247413068176e-28	CD28plusPD1.T	CISH
MYCBP2.2	1.73389430979951e-17	0.316212204940619	0.412	0.349	9.77292188775397e-13	CD28plusPD1.T	MYCBP2
WDR1.1	1.40115910754151e-19	0.316069596659093	0.427	0.364	7.89749319374698e-15	CD28plusPD1.T	WDR1
CDV3.2	3.90371497065441e-15	0.315721728763048	0.325	0.27	2.20028990605965e-10	CD28plusPD1.T	CDV3
ALDH9A1.1	1.44316840612923e-19	0.315525463243658	0.226	0.162	8.13427440430677e-15	CD28plusPD1.T	ALDH9A1
LDHA.1	1.84866539994437e-16	0.314829027289713	0.61	0.563	1.04198176602464e-11	CD28plusPD1.T	LDHA
IPCEF1.6	1.39817790659709e-34	0.314791196879959	0.259	0.161	7.88068995274383e-30	CD28plusPD1.T	IPCEF1
RPS26.7	3.017641293658e-27	0.314573485840932	0.87	0.816	1.70086333875739e-22	CD28plusPD1.T	RPS26
MICAL2	3.22551454410533e-58	0.31449661115813	0.116	0.044	1.81802901763953e-53	CD28plusPD1.T	MICAL2
RRN3P1.2	3.34231109774899e-35	0.314461300725986	0.195	0.113	1.88386022713524e-30	CD28plusPD1.T	RRN3P1
TNIP2	8.7468371956318e-28	0.314438129998374	0.204	0.13	4.93006731694591e-23	CD28plusPD1.T	TNIP2
UBE2N	8.90660564325031e-22	0.314417418050214	0.402	0.33	5.02011920476161e-17	CD28plusPD1.T	UBE2N
NOL7	2.80463856721831e-17	0.314160252121895	0.325	0.264	1.58080648202693e-12	CD28plusPD1.T	NOL7
VDAC1.4	7.54144158545264e-15	0.313878756440956	0.363	0.311	4.25065813522453e-10	CD28plusPD1.T	VDAC1
PCSK7.6	9.34122556952918e-23	0.313706298879221	0.462	0.375	5.26508838000943e-18	CD28plusPD1.T	PCSK7
RNF187.1	1.03698894683163e-21	0.312949523752939	0.283	0.209	5.84488449992182e-17	CD28plusPD1.T	RNF187
PSMB3.1	4.9575032276942e-23	0.31287625508932	0.513	0.441	2.79424711925756e-18	CD28plusPD1.T	PSMB3
PTGES3.2	1.9168224221457e-27	0.312827340557943	0.558	0.484	1.0803977900182e-22	CD28plusPD1.T	PTGES3
TMEM261	3.54822480863302e-21	0.312545781883507	0.256	0.187	1.99992143113791e-16	CD28plusPD1.T	TMEM261
RPL7L1.2	2.62435487418851e-12	0.312169165327881	0.284	0.235	1.47919138128761e-07	CD28plusPD1.T	RPL7L1
LRP10.2	5.68805903460847e-20	0.311283439023397	0.28	0.21	3.20601759426672e-15	CD28plusPD1.T	LRP10
ZMYM2	2.56639485040594e-18	0.311152171154992	0.26	0.194	1.44652279348281e-13	CD28plusPD1.T	ZMYM2
CSDE1	2.34344450063638e-22	0.310739377959558	0.535	0.465	1.32085905833869e-17	CD28plusPD1.T	CSDE1
SLTM.3	1.80191096138573e-18	0.310592233574407	0.434	0.368	1.01562909427545e-13	CD28plusPD1.T	SLTM
SNRPN.1	1.27970738123631e-25	0.310021580538841	0.401	0.313	7.21294268360033e-21	CD28plusPD1.T	SNRPN
OIP5-AS1	3.91235029303312e-15	0.309662791047487	0.261	0.206	2.20515711916519e-10	CD28plusPD1.T	OIP5-AS1
PRDM2.2	4.69318420890721e-23	0.309204853722291	0.31	0.23	2.64526634750846e-18	CD28plusPD1.T	PRDM2
ANKRD12.4	6.28981556040543e-24	0.30894224455888	0.621	0.559	3.54519164246691e-19	CD28plusPD1.T	ANKRD12
TBC1D10C.5	3.92401480054749e-30	0.308852790907199	0.417	0.307	2.21173170218059e-25	CD28plusPD1.T	TBC1D10C
PFKP.1	3.79653563892391e-30	0.308609872852274	0.172	0.1	2.13987934752307e-25	CD28plusPD1.T	PFKP
TMCO1.1	3.59678534372651e-26	0.308207790278907	0.442	0.357	2.02729209113801e-21	CD28plusPD1.T	TMCO1
PRKAR1A.2	5.36806510637668e-19	0.307734172136569	0.399	0.334	3.02565621655815e-14	CD28plusPD1.T	PRKAR1A
PET100.2	2.92393463348851e-20	0.307053140469671	0.481	0.418	1.64804651681946e-15	CD28plusPD1.T	PET100
PSMC1	1.06533859262829e-16	0.306504062501994	0.312	0.252	6.00467444349011e-12	CD28plusPD1.T	PSMC1
CD44.5	2.89749824571758e-24	0.306378415842919	0.606	0.543	1.63314591121626e-19	CD28plusPD1.T	CD44
ANKRD11.2	7.46634516547905e-24	0.305927388850545	0.404	0.32	4.20833078907061e-19	CD28plusPD1.T	ANKRD11
MX1.1	2.08885072436996e-12	0.305607831661369	0.182	0.136	1.17735982228389e-07	CD28plusPD1.T	MX1
DNMT3A	1.281179568532e-31	0.305116766748257	0.152	0.084	7.22124052007378e-27	CD28plusPD1.T	DNMT3A
SP140.3	2.99284169327021e-25	0.304428160521028	0.273	0.191	1.68688529199482e-20	CD28plusPD1.T	SP140
MAPKAPK3.1	3.33993251292781e-18	0.303994030787806	0.201	0.144	1.88251956158663e-13	CD28plusPD1.T	MAPKAPK3
HADHB.1	1.04026378979939e-12	0.303989537199983	0.27	0.221	5.86334282482531e-08	CD28plusPD1.T	HADHB
SLFN5.6	3.1191525713694e-24	0.303409981480926	0.36	0.267	1.75807915532665e-19	CD28plusPD1.T	SLFN5
LEF1.1	4.62473956860506e-63	0.30245281407972	0.134	0.051	2.60668821044856e-58	CD28plusPD1.T	LEF1
CBX5.1	2.99008435299894e-21	0.302239372820566	0.211	0.145	1.68533114472432e-16	CD28plusPD1.T	CBX5
CYTIP.7	7.51964117453149e-28	0.302084889282227	0.674	0.606	4.23837055161293e-23	CD28plusPD1.T	CYTIP
HNRNPA3	3.31586821880736e-24	0.301836893100981	0.616	0.559	1.86895596284858e-19	CD28plusPD1.T	HNRNPA3
ARID5A.2	7.55606864525127e-13	0.301793238394787	0.331	0.276	4.25890253120942e-08	CD28plusPD1.T	ARID5A
DYNLRB1.1	1.80626402999807e-16	0.301702195021114	0.41	0.351	1.01808265786811e-11	CD28plusPD1.T	DYNLRB1
CTNNB1.2	6.80598951826755e-13	0.301053244387328	0.352	0.3	3.83612793207632e-08	CD28plusPD1.T	CTNNB1
PGM2L1	5.22569614206955e-34	0.3008491462172	0.108	0.05	2.94541137351608e-29	CD28plusPD1.T	PGM2L1
SAMD9.4	5.63346699147538e-15	0.299935199814552	0.292	0.23	3.17524733507518e-10	CD28plusPD1.T	SAMD9
HBP1.2	3.10783807534135e-19	0.299818254092881	0.269	0.199	1.7517018527854e-14	CD28plusPD1.T	HBP1
CTD-2020K17.1	2.98821962357191e-39	0.299792760989056	0.117	0.054	1.68428010863007e-34	CD28plusPD1.T	CTD-2020K17.1
LMAN1.1	5.92349892512422e-22	0.299733879027511	0.295	0.22	3.33872093415702e-17	CD28plusPD1.T	LMAN1
CCT8	8.673573841586e-18	0.299728932963649	0.393	0.33	4.88877316007153e-13	CD28plusPD1.T	CCT8
PPP1CB.3	4.05647402362817e-21	0.299415019329485	0.546	0.466	2.28639101867778e-16	CD28plusPD1.T	PPP1CB
IL4R.1	2.4351965471604e-27	0.299073560320467	0.162	0.097	1.37257418184149e-22	CD28plusPD1.T	IL4R
SRPK2.1	1.72813371238771e-17	0.29901229500449	0.278	0.215	9.74045285650208e-13	CD28plusPD1.T	SRPK2
MARCH7.2	4.30065074454243e-17	0.298940022443649	0.333	0.266	2.42401878565389e-12	CD28plusPD1.T	MARCH7
ZMYND8	8.98278244204393e-17	0.298811356895426	0.208	0.15	5.06305549563364e-12	CD28plusPD1.T	ZMYND8
NFATC1	9.90476301831935e-27	0.298676600406534	0.148	0.086	5.58272062764552e-22	CD28plusPD1.T	NFATC1
ANXA11	2.96304114659981e-17	0.298648046050655	0.434	0.377	1.67008851186952e-12	CD28plusPD1.T	ANXA11
TRIB1.8	1.75046791294358e-10	0.297392731239377	0.133	0.098	9.86633734451521e-06	CD28plusPD1.T	TRIB1
TESPA1.1	1.16599349813301e-43	0.297382374024121	0.144	0.068	6.57200575287688e-39	CD28plusPD1.T	TESPA1
FMNL1.1	1.24588342012612e-17	0.297238832176241	0.321	0.256	7.02229730919885e-13	CD28plusPD1.T	FMNL1
WSB1.2	2.04771327672103e-25	0.297128004504538	0.512	0.43	1.15417311129104e-20	CD28plusPD1.T	WSB1
CSNK1A1	2.72475247615406e-17	0.297105367417133	0.381	0.318	1.53577948565948e-12	CD28plusPD1.T	CSNK1A1
TMEM258	1.56585286668509e-23	0.296011394227466	0.598	0.533	8.82577309778387e-19	CD28plusPD1.T	TMEM258
STAMBPL1	1.17340709648095e-46	0.295972396892945	0.15	0.071	6.61379175860524e-42	CD28plusPD1.T	STAMBPL1
INPP1	4.12588045880495e-46	0.295477180261236	0.128	0.057	2.32551126180082e-41	CD28plusPD1.T	INPP1
SMAP1.1	4.80884252529995e-19	0.295477159977253	0.252	0.188	2.71045600096006e-14	CD28plusPD1.T	SMAP1
RAN.2	1.85326492123745e-23	0.295146410639366	0.619	0.557	1.04457424020628e-18	CD28plusPD1.T	RAN
PHIP.2	1.6650808093598e-13	0.294606525379725	0.353	0.299	9.38506147387558e-09	CD28plusPD1.T	PHIP
ACOT9.2	1.27162248887939e-15	0.294485062422379	0.171	0.122	7.1673729963198e-11	CD28plusPD1.T	ACOT9
ARF6.5	1.41274290399618e-21	0.2936751099205	0.57	0.504	7.9627841040841e-17	CD28plusPD1.T	ARF6
DDB2	1.55713656618748e-17	0.293652173380735	0.184	0.128	8.7766445416591e-13	CD28plusPD1.T	DDB2
SP100.4	8.66226431488358e-18	0.293637107707112	0.541	0.483	4.88239865844098e-13	CD28plusPD1.T	SP100
MRPS34	1.01766577304192e-16	0.293463752494729	0.293	0.234	5.73597136317345e-12	CD28plusPD1.T	MRPS34
SAYSD1	4.12892751015401e-55	0.293180943512471	0.131	0.054	2.32722870182321e-50	CD28plusPD1.T	SAYSD1
SEPT1.7	2.12064198190672e-31	0.292963068216324	0.414	0.3	1.1952786466819e-26	CD28plusPD1.T	SEPT1
RPA1	5.91274875841356e-23	0.292874163592005	0.173	0.11	3.33266171019222e-18	CD28plusPD1.T	RPA1
TRAPPC4.4	1.22752824831234e-31	0.292406150013171	0.257	0.169	6.91884021878769e-27	CD28plusPD1.T	TRAPPC4
LRBA.1	1.18904140763433e-22	0.29228828289831	0.175	0.111	6.70191298999014e-18	CD28plusPD1.T	LRBA
CHST11.2	1.32369301936127e-12	0.291305051143246	0.238	0.188	7.46086333432788e-08	CD28plusPD1.T	CHST11
TMBIM4.2	1.39935748212509e-22	0.291248045557254	0.533	0.462	7.88733851224987e-18	CD28plusPD1.T	TMBIM4
CBLB.6	1.751791026277e-19	0.290977513266559	0.301	0.223	9.87379494050767e-15	CD28plusPD1.T	CBLB
LINC00649	1.26801253192794e-21	0.290751494329716	0.165	0.107	7.14702583495864e-17	CD28plusPD1.T	LINC00649
UBXN4.1	2.71597323695542e-18	0.290675323691252	0.487	0.428	1.53083115527755e-13	CD28plusPD1.T	UBXN4
RAB33A	6.43238908071938e-74	0.290570622268256	0.115	0.038	3.62555178145667e-69	CD28plusPD1.T	RAB33A
TMPO.1	1.97105118492673e-19	0.29056234090705	0.249	0.183	1.1109632898721e-14	CD28plusPD1.T	TMPO
PPP1R7	4.45338422848631e-21	0.290413883961855	0.298	0.227	2.51010548654402e-16	CD28plusPD1.T	PPP1R7
GPBP1.2	3.18064691069923e-23	0.289710441891043	0.561	0.488	1.79273982474651e-18	CD28plusPD1.T	GPBP1
SAMD9L.2	2.82629845564569e-11	0.289530260501955	0.291	0.241	1.59301486154014e-06	CD28plusPD1.T	SAMD9L
FUT8	3.94109416146383e-32	0.289503334419457	0.139	0.074	2.22135831316747e-27	CD28plusPD1.T	FUT8
APOLD1	4.40114296684853e-28	0.288824062312995	0.13	0.071	2.4806602218345e-23	CD28plusPD1.T	APOLD1
HNRNPC.1	5.02332159144569e-26	0.287838346447562	0.672	0.62	2.83134498180245e-21	CD28plusPD1.T	HNRNPC
CKLF.5	1.38150209207518e-16	0.28725731116074	0.542	0.483	7.78669839177257e-12	CD28plusPD1.T	CKLF
ANP32A	2.86510722983242e-17	0.287039325121866	0.37	0.308	1.61488903902274e-12	CD28plusPD1.T	ANP32A
MAP4K1.2	2.07969191465938e-18	0.286411890797139	0.226	0.163	1.17219755077861e-13	CD28plusPD1.T	MAP4K1
BAZ1B.4	1.81226178604008e-15	0.286322064653671	0.299	0.238	1.02146323308363e-10	CD28plusPD1.T	BAZ1B
AKIP1	7.35390713914823e-33	0.285761425704174	0.125	0.064	4.14495621990951e-28	CD28plusPD1.T	AKIP1
PPP1R2.4	5.58287730914944e-21	0.285140841578874	0.493	0.419	3.14673296652899e-16	CD28plusPD1.T	PPP1R2
TERF2IP.4	7.04088505763207e-32	0.285093744900139	0.562	0.463	3.96852445388374e-27	CD28plusPD1.T	TERF2IP
PSMC5.1	4.19747496644757e-16	0.284860271108605	0.377	0.316	2.36586479008851e-11	CD28plusPD1.T	PSMC5
PSME4	1.64861200745235e-12	0.284220583102101	0.186	0.139	9.29223671880441e-08	CD28plusPD1.T	PSME4
KPNB1.2	4.46597489871474e-15	0.283885037099928	0.358	0.299	2.51720209191158e-10	CD28plusPD1.T	KPNB1
RSBN1L.5	3.7275471297961e-20	0.283639832104391	0.324	0.249	2.10099466423828e-15	CD28plusPD1.T	RSBN1L
BAZ1A.1	3.49463233239638e-16	0.2830957927275	0.418	0.355	1.9697145678319e-11	CD28plusPD1.T	BAZ1A
COX7C.2	7.8811748249916e-36	0.282671761407334	0.867	0.817	4.44214537835827e-31	CD28plusPD1.T	COX7C
IFT27	4.85627032807495e-28	0.282602009654599	0.14	0.079	2.73718820771617e-23	CD28plusPD1.T	IFT27
ANP32E.3	5.1333968651832e-24	0.282477386629135	0.346	0.259	2.89338780909186e-19	CD28plusPD1.T	ANP32E
CYFIP2.4	3.12580490706727e-23	0.282474996639633	0.247	0.169	1.7618286778194e-18	CD28plusPD1.T	CYFIP2
SRSF6.1	8.96674141075638e-12	0.281710062527501	0.299	0.248	5.05401412875873e-07	CD28plusPD1.T	SRSF6
RABGAP1L.4	3.00648458296315e-12	0.28168055010424	0.308	0.255	1.69457497034135e-07	CD28plusPD1.T	RABGAP1L
SPPL2A.2	1.53298765285867e-15	0.281548123495739	0.272	0.213	8.64053160657259e-11	CD28plusPD1.T	SPPL2A
RAC2.5	4.46024160496551e-32	0.281359162457751	0.702	0.616	2.51397057822276e-27	CD28plusPD1.T	RAC2
HBS1L	4.27507295776399e-20	0.28122113374909	0.174	0.115	2.40960212191409e-15	CD28plusPD1.T	HBS1L
NRBP1.1	9.88675331748658e-17	0.28114876289243	0.28	0.218	5.57256963986814e-12	CD28plusPD1.T	NRBP1
ARID1B.2	5.44480909380837e-15	0.280389868765009	0.307	0.246	3.06891219763415e-10	CD28plusPD1.T	ARID1B
MRPL57.1	4.8061924508283e-10	0.28033600815031	0.353	0.312	2.70896231298486e-05	CD28plusPD1.T	MRPL57
RSRC2.2	7.15632811337236e-17	0.280073199160886	0.52	0.462	4.0335927778212e-12	CD28plusPD1.T	RSRC2
TRIM69	9.23624797491432e-29	0.279981248249875	0.196	0.121	5.20591880858071e-24	CD28plusPD1.T	TRIM69
NDUFB4	2.71029549721365e-15	0.279761232842443	0.478	0.432	1.5276309540495e-10	CD28plusPD1.T	NDUFB4
HIVEP1	1.65317648789988e-38	0.279743203035852	0.11	0.049	9.31796395639887e-34	CD28plusPD1.T	HIVEP1
PTMAP5.1	1.98470424762038e-11	0.279718139851314	0.402	0.356	1.11865870212875e-06	CD28plusPD1.T	PTMAP5
ANXA6.5	1.12235550999479e-18	0.279149097576223	0.461	0.387	6.32604459653462e-14	CD28plusPD1.T	ANXA6
SRSF4.2	9.40174915144387e-19	0.278546803897047	0.375	0.305	5.29920189171983e-14	CD28plusPD1.T	SRSF4
C21orf91.3	2.668681569937e-28	0.278438824207636	0.165	0.096	1.50417568007929e-23	CD28plusPD1.T	C21orf91
TNFRSF14.1	8.06706370268389e-13	0.277987843771583	0.312	0.262	4.54691978538075e-08	CD28plusPD1.T	TNFRSF14
SMCHD1.4	2.24518395035025e-17	0.277294538902269	0.511	0.444	1.26547548177541e-12	CD28plusPD1.T	SMCHD1
C15orf57	5.39283882652979e-21	0.277141889931505	0.195	0.132	3.03961967618525e-16	CD28plusPD1.T	C15orf57
PSMA7.1	1.1343452894626e-19	0.277127155565415	0.658	0.621	6.39362378952697e-15	CD28plusPD1.T	PSMA7
PTPN1.2	1.54623188852643e-10	0.27711151110871	0.339	0.294	8.71518141649035e-06	CD28plusPD1.T	PTPN1
FANCL	3.2090079990183e-33	0.276811677266353	0.105	0.05	1.80872526856667e-28	CD28plusPD1.T	FANCL
ZNF831.6	1.53628224896885e-38	0.27663224317971	0.195	0.106	8.65910126808805e-34	CD28plusPD1.T	ZNF831
ETFB.1	5.44151831107258e-17	0.276575283795531	0.294	0.233	3.06705738085295e-12	CD28plusPD1.T	ETFB
GBP1.3	1.02366173034253e-24	0.276556347607384	0.289	0.205	5.76976697690262e-20	CD28plusPD1.T	GBP1
GCHFR.1	4.75530022663126e-26	0.276537077813726	0.201	0.127	2.68027741973845e-21	CD28plusPD1.T	GCHFR
TAX1BP1.2	6.21582569781668e-16	0.276178243478768	0.543	0.497	3.50348799631739e-11	CD28plusPD1.T	TAX1BP1
BRE	1.64323968745435e-14	0.275443012016731	0.19	0.14	9.26195617436767e-10	CD28plusPD1.T	BRE
PPP1CA.2	1.16560143410242e-23	0.275391856682396	0.574	0.509	6.56979592317485e-19	CD28plusPD1.T	PPP1CA
ASXL1	2.11645891820573e-25	0.274691571690046	0.179	0.112	1.19292090465748e-20	CD28plusPD1.T	ASXL1
OGDH	2.70656429407851e-14	0.274421418001868	0.139	0.095	1.52552789871441e-09	CD28plusPD1.T	OGDH
CHMP7	5.22091665493338e-30	0.274250181341379	0.149	0.083	2.94271746338665e-25	CD28plusPD1.T	CHMP7
TGOLN2	2.80747327180641e-14	0.274091022443694	0.364	0.309	1.58240423492096e-09	CD28plusPD1.T	TGOLN2
EDF1.1	3.05163316223946e-25	0.273371324127091	0.683	0.628	1.72002251556465e-20	CD28plusPD1.T	EDF1
C14orf166	1.05391093105937e-18	0.273258460833693	0.452	0.388	5.94026357182305e-14	CD28plusPD1.T	C14orf166
SFPQ	7.30054290301565e-13	0.273180966707362	0.457	0.408	4.11487800185574e-08	CD28plusPD1.T	SFPQ
ELOVL5.1	3.47130423928283e-15	0.273040173655478	0.28	0.221	1.95656592142937e-10	CD28plusPD1.T	ELOVL5
NCALD.1	6.63722730556763e-41	0.272847832946679	0.145	0.07	3.74100679851014e-36	CD28plusPD1.T	NCALD
MALAT1.6	3.89263927191034e-43	0.27278843822176	0.917	0.882	2.19404719921955e-38	CD28plusPD1.T	MALAT1
PTPN11	3.53314806611581e-20	0.272665267675666	0.168	0.11	1.99142357598552e-15	CD28plusPD1.T	PTPN11
DAD1.2	8.81754237201704e-18	0.272493725406125	0.511	0.452	4.96991958256368e-13	CD28plusPD1.T	DAD1
IKBKB	1.65581568191214e-22	0.272399957275295	0.17	0.108	9.33283950952961e-18	CD28plusPD1.T	IKBKB
EVI2A.3	8.18344152109557e-07	0.272267554914097	0.374	0.351	0.0461251497895031	CD28plusPD1.T	EVI2A
NDUFC2.1	2.99416988268860e-12	0.272164881081393	0.405	0.36	1.68763391267861e-07	CD28plusPD1.T	NDUFC2
TNRC6A.2	7.64210399813632e-16	0.272094211543594	0.204	0.147	4.30739549750955e-11	CD28plusPD1.T	TNRC6A
CAMK1.1	1.68062093625564e-19	0.271819439630724	0.132	0.083	9.47265184511131e-15	CD28plusPD1.T	CAMK1
MDH1	6.45788388812481e-17	0.271721435516908	0.348	0.285	3.63992167470267e-12	CD28plusPD1.T	MDH1
RRS1	6.84931996818122e-30	0.271612470472408	0.115	0.059	3.86055070686566e-25	CD28plusPD1.T	RRS1
MED4.2	3.67654216046924e-18	0.271367148422377	0.335	0.266	2.07224622332688e-13	CD28plusPD1.T	MED4
MT-ATP6.2	7.02254047193981e-30	0.271051906670173	0.95	0.918	3.95818471160415e-25	CD28plusPD1.T	MT-ATP6
PSMB5	3.9927155778959e-13	0.270870260463475	0.206	0.158	2.25045420832524e-08	CD28plusPD1.T	PSMB5
FUBP1.3	1.25782883675247e-16	0.270705923795462	0.307	0.242	7.08962645547162e-12	CD28plusPD1.T	FUBP1
PMM1	3.67468382837239e-29	0.270624569906762	0.134	0.073	2.07119879302382e-24	CD28plusPD1.T	PMM1
IK.4	1.11725356078733e-20	0.269851541669241	0.456	0.381	6.2972879700217e-16	CD28plusPD1.T	IK
ELK3.1	3.98693055563767e-18	0.269800583884618	0.156	0.102	2.24719353837961e-13	CD28plusPD1.T	ELK3
SRSF5.5	2.40386753047977e-34	0.269474641889999	0.8	0.753	1.35491589487962e-29	CD28plusPD1.T	SRSF5
ERI1	1.14125605758784e-39	0.269170979331779	0.101	0.043	6.4325756429881e-35	CD28plusPD1.T	ERI1
PIM1.4	1.41549082887496e-17	0.269087619388554	0.308	0.239	7.97827250787082e-13	CD28plusPD1.T	PIM1
LRRC61	5.46319346416805e-80	0.26903545833879	0.103	0.03	3.07927436414368e-75	CD28plusPD1.T	LRRC61
DDHD1.1	3.35411907015661e-15	0.26883764122399	0.214	0.158	1.89051567270307e-10	CD28plusPD1.T	DDHD1
MLLT6.3	5.74065445336802e-25	0.268616559798728	0.232	0.154	3.23566247609635e-20	CD28plusPD1.T	MLLT6
LYPLA1	2.5751231602727e-07	0.268245908172728	0.241	0.209	0.014514424180561	CD28plusPD1.T	LYPLA1
ELAVL1	4.76086975621007e-14	0.268243812449373	0.251	0.198	2.68341662939024e-09	CD28plusPD1.T	ELAVL1
FRG1	9.17117896213285e-16	0.267982234147713	0.271	0.212	5.16924331021656e-11	CD28plusPD1.T	FRG1
COMMD7.3	5.05349933743576e-16	0.267910036432629	0.31	0.247	2.84835436655229e-11	CD28plusPD1.T	COMMD7
HNRNPM.3	2.71341668276456e-17	0.267740842548611	0.537	0.481	1.52939017907342e-12	CD28plusPD1.T	HNRNPM
STAU1.1	1.37190495260149e-15	0.267341601582032	0.294	0.234	7.73260507484306e-11	CD28plusPD1.T	STAU1
AKTIP.1	6.39104372639057e-23	0.267317038853716	0.151	0.091	3.60224788594278e-18	CD28plusPD1.T	AKTIP
UBASH3B	5.50300682915747e-24	0.267282798823107	0.132	0.076	3.10171476918632e-19	CD28plusPD1.T	UBASH3B
HP1BP3.2	2.76887511564131e-16	0.267021923689484	0.44	0.379	1.56064877018007e-11	CD28plusPD1.T	HP1BP3
ARHGAP25.2	1.39909125694412e-13	0.266957287618697	0.28	0.222	7.88583796063986e-09	CD28plusPD1.T	ARHGAP25
CAPZA1.1	1.24932444733739e-19	0.266947947627001	0.543	0.478	7.04169231497244e-15	CD28plusPD1.T	CAPZA1
GLG1.2	2.31548453225407e-11	0.266616769990785	0.28	0.232	1.30509970175968e-06	CD28plusPD1.T	GLG1
FOXN3.1	5.43649392956008e-11	0.266171187196026	0.312	0.265	3.06422543845724e-06	CD28plusPD1.T	FOXN3
HNRNPH3	4.39795156749459e-14	0.264955301279843	0.334	0.278	2.47886142150265e-09	CD28plusPD1.T	HNRNPH3
GK.6	1.63757502351189e-20	0.264620870105975	0.163	0.106	9.2300278625224e-16	CD28plusPD1.T	GK
RTF1.3	2.99997183585895e-17	0.264389114470957	0.371	0.305	1.69090412556354e-12	CD28plusPD1.T	RTF1
STAMBP	8.60095250727705e-14	0.263784754407243	0.156	0.111	4.84784087120164e-09	CD28plusPD1.T	STAMBP
UQCRC2	1.22592774198664e-12	0.263236017800986	0.386	0.337	6.9098191249335e-08	CD28plusPD1.T	UQCRC2
DCAF11	4.82414644800273e-19	0.263159219006317	0.198	0.136	2.71908190395226e-14	CD28plusPD1.T	DCAF11
COPZ1	1.22260099598007e-18	0.262703376091147	0.332	0.264	6.89106825374208e-14	CD28plusPD1.T	COPZ1
CORO1A.5	2.7987235291374e-32	0.262701798046045	0.819	0.777	1.577472529963e-27	CD28plusPD1.T	CORO1A
AIMP1.1	6.31191299914978e-13	0.262456268471778	0.3	0.247	3.55764664284078e-08	CD28plusPD1.T	AIMP1
SETD2.1	8.01496459223217e-13	0.262330178147388	0.243	0.19	4.51755464276574e-08	CD28plusPD1.T	SETD2
SFT2D1.1	2.07741597763627e-09	0.262254225478329	0.339	0.304	0.000117091474163491	CD28plusPD1.T	SFT2D1
ATP5A1.1	1.12771954414421e-12	0.262094694120154	0.535	0.495	6.3562784386144e-08	CD28plusPD1.T	ATP5A1
DBF4.1	1.37694830775007e-17	0.262074468095477	0.196	0.137	7.7610314418025e-13	CD28plusPD1.T	DBF4
CCT3.1	8.61731695811707e-14	0.261777537277943	0.331	0.276	4.85706453027311e-09	CD28plusPD1.T	CCT3
EVL.6	1.88199582284915e-25	0.261565139342478	0.705	0.613	1.0607681255907e-20	CD28plusPD1.T	EVL
HNRNPA2B1.2	5.66497790694061e-33	0.261414193630451	0.812	0.779	3.19300814746801e-28	CD28plusPD1.T	HNRNPA2B1
ADAR.2	6.47059401058296e-12	0.261395043957193	0.365	0.316	3.64708560812498e-07	CD28plusPD1.T	ADAR
ZMAT3	3.85769327012769e-28	0.260972059871464	0.145	0.082	2.17435023477477e-23	CD28plusPD1.T	ZMAT3
CCDC12.1	3.77837837681303e-16	0.260899137073952	0.332	0.269	2.1296451883069e-11	CD28plusPD1.T	CCDC12
UBA2	6.12452186469345e-16	0.260896441669553	0.234	0.176	3.45202550381582e-11	CD28plusPD1.T	UBA2
NDUFA3.2	1.40668853639898e-15	0.260657264211715	0.537	0.488	7.9286592665592e-11	CD28plusPD1.T	NDUFA3
IL18R1.1	1.8523383748208e-22	0.260055749510393	0.145	0.087	1.044052001584e-17	CD28plusPD1.T	IL18R1
RBX1.1	1.51210980782216e-15	0.259663715580849	0.471	0.416	8.52285572080881e-11	CD28plusPD1.T	RBX1
YWHAE.4	2.35325453605714e-11	0.259556922195164	0.413	0.371	1.32638838670325e-06	CD28plusPD1.T	YWHAE
TRAF5.1	4.8100018719624e-21	0.259340508670817	0.204	0.137	2.71110945511289e-16	CD28plusPD1.T	TRAF5
MRPL51	3.29846059956134e-12	0.259276643795976	0.357	0.309	1.85914433233675e-07	CD28plusPD1.T	MRPL51
LEPROT.2	1.30458378099743e-09	0.259189792115367	0.235	0.196	7.35315602321391e-05	CD28plusPD1.T	LEPROT
MT-CYB.1	8.19096590251239e-54	0.258950006174392	0.937	0.897	4.61675602129209e-49	CD28plusPD1.T	MT-CYB
BRK1.3	1.24084442917572e-19	0.258800769052765	0.597	0.536	6.99389554060603e-15	CD28plusPD1.T	BRK1
PDHB	1.22206671745727e-15	0.258558891338306	0.256	0.196	6.88805684627613e-11	CD28plusPD1.T	PDHB
REST.3	1.1639312156447e-14	0.258519250319414	0.275	0.215	6.56038190385978e-10	CD28plusPD1.T	REST
SAR1B.1	1.36189817430996e-11	0.258232622195049	0.212	0.165	7.67620286968068e-07	CD28plusPD1.T	SAR1B
HNRNPA1.3	3.31230026228225e-36	0.258158349863368	0.911	0.896	1.86694491983277e-31	CD28plusPD1.T	HNRNPA1
TPI1.4	1.82260020601935e-17	0.258006136465168	0.633	0.577	1.02729038012075e-12	CD28plusPD1.T	TPI1
COX6C	1.49184045176363e-17	0.257112809621612	0.696	0.664	8.4086095223205e-13	CD28plusPD1.T	COX6C
TGS1	6.23992737445399e-16	0.256935976564301	0.188	0.134	3.51707266533724e-11	CD28plusPD1.T	TGS1
SMARCE1.1	8.95454196290501e-13	0.256876640909759	0.299	0.246	5.04713803197178e-08	CD28plusPD1.T	SMARCE1
PPP1R12A.4	7.14865684903448e-17	0.256787087903775	0.463	0.397	4.0292689463898e-12	CD28plusPD1.T	PPP1R12A
FAM110A.2	5.16097878131314e-20	0.256729233171708	0.156	0.101	2.90893408029934e-15	CD28plusPD1.T	FAM110A
LPXN.3	1.903888822386e-18	0.25668611577707	0.318	0.247	1.07310789584965e-13	CD28plusPD1.T	LPXN
SS18L2.2	6.86568711559283e-16	0.25652317973359	0.317	0.252	3.86977588583274e-11	CD28plusPD1.T	SS18L2
NDUFA6	4.06234306637565e-12	0.256298034239418	0.367	0.317	2.28969904593197e-07	CD28plusPD1.T	NDUFA6
DDX17.4	8.10511922945941e-11	0.255985991403551	0.519	0.488	4.5683694024925e-06	CD28plusPD1.T	DDX17
CDIP1	4.86728460379436e-22	0.25596976636095	0.125	0.073	2.74339629408265e-17	CD28plusPD1.T	CDIP1
ADRM1	1.04944439705452e-09	0.255891730308875	0.308	0.269	5.91508839955809e-05	CD28plusPD1.T	ADRM1
MEAF6.4	6.17929595982168e-16	0.255343691156527	0.37	0.305	3.48289837479389e-11	CD28plusPD1.T	MEAF6
KAT2B.1	8.92060680114156e-20	0.255088570989361	0.125	0.075	5.02801081739543e-15	CD28plusPD1.T	KAT2B
CBX1	3.37142219586253e-16	0.254972411735618	0.164	0.114	1.90026840647596e-11	CD28plusPD1.T	CBX1
C17orf62.1	1.42342854061979e-09	0.254752543957883	0.273	0.231	8.02301262634936e-05	CD28plusPD1.T	C17orf62
SNRNP70.1	2.0856312150157e-12	0.25429350108217	0.312	0.26	1.17554517803145e-07	CD28plusPD1.T	SNRNP70
ASXL2	1.38744231819477e-20	0.254143887818721	0.207	0.141	7.82017988227301e-16	CD28plusPD1.T	ASXL2
CERS5	1.8586329476236e-24	0.253937048776535	0.161	0.098	1.04759987459856e-19	CD28plusPD1.T	CERS5
MXD4.1	7.44678798573283e-15	0.253665266737061	0.198	0.145	4.19730758027845e-10	CD28plusPD1.T	MXD4
AQP3.3	1.18266022741651e-25	0.253600498601848	0.154	0.09	6.66594610581043e-21	CD28plusPD1.T	AQP3
ZNF267	8.72285201801073e-13	0.252602000780143	0.175	0.128	4.91654831143157e-08	CD28plusPD1.T	ZNF267
USP34	2.82683541778786e-08	0.252056735461908	0.279	0.24	0.00159331751488195	CD28plusPD1.T	USP34
DUSP10.5	1.18616873401386e-14	0.25178962175443	0.228	0.17	6.68572145239573e-10	CD28plusPD1.T	DUSP10
PSMB9.5	7.58859427610045e-23	0.251659691307704	0.667	0.606	4.27723527778126e-18	CD28plusPD1.T	PSMB9
PPP4R2.2	2.80371205997095e-16	0.251636399482381	0.259	0.197	1.58028426548203e-11	CD28plusPD1.T	PPP4R2
CCDC91.1	2.19847025207952e-12	0.251551990269884	0.236	0.185	1.2391457728821e-07	CD28plusPD1.T	CCDC91
CD2BP2.2	9.92002786182078e-17	0.251160126196854	0.248	0.186	5.59132450403667e-12	CD28plusPD1.T	CD2BP2
B4GALT3	7.03150371534805e-14	0.251095121521591	0.175	0.126	3.96323675411877e-09	CD28plusPD1.T	B4GALT3
TMBIM6.2	7.65814570307185e-23	0.250812211717557	0.703	0.654	4.31643724407942e-18	CD28plusPD1.T	TMBIM6
EIF4G2	4.34396949420735e-16	0.250685214299373	0.586	0.536	2.44843496571503e-11	CD28plusPD1.T	EIF4G2
PFDN4.1	6.1916647371651e-11	0.250644461475002	0.237	0.193	3.48986991245574e-06	CD28plusPD1.T	PFDN4
PSMD14	2.7682339888639e-10	0.250564644040411	0.245	0.201	1.56028740548325e-05	CD28plusPD1.T	PSMD14
KMT2E.3	3.50944278134683e-23	0.25049081769004	0.613	0.538	1.97806232927833e-18	CD28plusPD1.T	KMT2E
TKT.7	1.48987036675649e-13	-0.250378282117852	0.214	0.286	8.39750533518629e-09	CD28plusPD1.T	TKT
TWISTNB.2	1.5522149011402e-17	-0.250682790803262	0.087	0.151	8.74890406878665e-13	CD28plusPD1.T	TWISTNB
DGKD	6.15807886624062e-28	-0.251434464586026	0.036	0.107	3.47093957216787e-23	CD28plusPD1.T	DGKD
SPG20.1	3.29501927831924e-33	-0.252348638571698	0.039	0.121	1.85720466603186e-28	CD28plusPD1.T	SPG20
RP11-425L10.1.3	1.78379531294888e-18	-0.253023816226255	0.476	0.572	1.00541839019051e-13	CD28plusPD1.T	RP11-425L10.1
SORL1.4	6.78165365874059e-20	-0.25376529681725	0.093	0.164	3.82241126821254e-15	CD28plusPD1.T	SORL1
NCR3.4	3.16056152896363e-21	-0.253848897616819	0.066	0.134	1.78141890018506e-16	CD28plusPD1.T	NCR3
ARL4C.5	2.57865004063612e-08	-0.253984499710902	0.412	0.462	0.00145343030890414	CD28plusPD1.T	ARL4C
RPL9.4	3.14719220521777e-30	-0.256312970087456	0.937	0.957	1.77388341454895e-25	CD28plusPD1.T	RPL9
GOLIM4.4	4.30884836221344e-41	-0.257985936670919	0.041	0.138	2.42863929087798e-36	CD28plusPD1.T	GOLIM4
CNPY3.5	5.97206432716802e-27	-0.258085427635457	0.195	0.305	3.36609433736498e-22	CD28plusPD1.T	CNPY3
VPS37B.4	5.91142809259935e-20	-0.258403860748839	0.117	0.193	3.3319173301127e-15	CD28plusPD1.T	VPS37B
DRAM2.5	1.73178754596144e-28	-0.258912003385151	0.124	0.226	9.76104732405704e-24	CD28plusPD1.T	DRAM2
METRNL.3	3.86415370171773e-32	-0.260772135205783	0.04	0.12	2.17799159243618e-27	CD28plusPD1.T	METRNL
FAM46A.3	3.72269047825241e-24	-0.261171879285818	0.047	0.115	2.09825726116219e-19	CD28plusPD1.T	FAM46A
HSPA5.2	1.8732523658151e-15	-0.262655380173755	0.425	0.508	1.05583996346802e-10	CD28plusPD1.T	HSPA5
FAM65B.4	2.75019157137175e-09	-0.2638251654004	0.221	0.272	0.000155011797728798	CD28plusPD1.T	FAM65B
MRPL10.5	1.13479481923242e-15	-0.265529662401074	0.124	0.189	6.39615751912162e-11	CD28plusPD1.T	MRPL10
ITGB2.5	5.51968871455893e-14	-0.265912743684114	0.579	0.628	3.111117347074e-09	CD28plusPD1.T	ITGB2
HERPUD1.8	2.74747749912276e-07	-0.266245494268917	0.532	0.556	0.0154858821760555	CD28plusPD1.T	HERPUD1
FNIP2.4	1.98350678100013e-43	-0.266612264012101	0.017	0.105	1.11798376204291e-38	CD28plusPD1.T	FNIP2
GNAQ.5	5.65480934427466e-44	-0.266768939006525	0.041	0.144	3.18727673880697e-39	CD28plusPD1.T	GNAQ
AC016739.2.3	1.28124028093311e-14	-0.266878027851079	0.547	0.619	7.22158271945139e-10	CD28plusPD1.T	AC016739.2
PAK1.6	3.27759473966541e-44	-0.267655204363951	0.036	0.136	1.84738349906501e-39	CD28plusPD1.T	PAK1
PPIF.5	5.34196138204753e-25	-0.26797364066308	0.05	0.121	3.01094311337727e-20	CD28plusPD1.T	PPIF
BASP1.7	8.72181265880192e-42	-0.268805635250374	0.027	0.12	4.91596248700711e-37	CD28plusPD1.T	BASP1
RPL32.2	8.00513681842546e-50	-0.269660228239323	0.978	0.982	4.51201531633733e-45	CD28plusPD1.T	RPL32
FLNA.3	3.56649552313596e-17	-0.269709684861214	0.178	0.256	2.01021953666035e-12	CD28plusPD1.T	FLNA
PPP2R5C.8	7.01220054603063e-15	-0.269793041346431	0.489	0.567	3.95235671576471e-10	CD28plusPD1.T	PPP2R5C
GFOD1.7	4.23762731110777e-16	-0.270551761225689	0.076	0.133	2.38849625763278e-11	CD28plusPD1.T	GFOD1
TRG-AS1.7	6.1960766850921e-17	-0.270931293182481	0.066	0.123	3.49235666278531e-12	CD28plusPD1.T	TRG-AS1
C5orf56.6	1.43595849453306e-13	-0.270950472122989	0.152	0.213	8.09363645858612e-09	CD28plusPD1.T	C5orf56
PLA2G16.5	1.13482465255704e-21	-0.271279571038132	0.116	0.196	6.39632567167252e-17	CD28plusPD1.T	PLA2G16
LCP1.3	9.04678868045008e-11	-0.271487732533915	0.58	0.637	5.09913197184888e-06	CD28plusPD1.T	LCP1
UBA52.5	2.92503320444245e-37	-0.272160887623053	0.922	0.938	1.64866571535194e-32	CD28plusPD1.T	UBA52
MAP3K13.3	4.52418580572225e-42	-0.272251986617897	0.047	0.149	2.55001208753729e-37	CD28plusPD1.T	MAP3K13
RPL39.2	4.38499955757984e-54	-0.27319541720094	0.968	0.971	2.4715611506343e-49	CD28plusPD1.T	RPL39
RPS24.4	1.43737353943026e-28	-0.273750584193202	0.953	0.961	8.10161221764473e-24	CD28plusPD1.T	RPS24
RUNX2.4	2.17116075373884e-30	-0.274670223555786	0.033	0.107	1.22375304723736e-25	CD28plusPD1.T	RUNX2
SLC31A2.8	1.09014807782749e-43	-0.27513586538495	0.048	0.154	6.14451062586688e-39	CD28plusPD1.T	SLC31A2
FKBP2.2	6.38960143633264e-27	-0.275582228025819	0.164	0.268	3.60143495357453e-22	CD28plusPD1.T	FKBP2
RPS16.4	5.96349359934091e-39	-0.2757787017823	0.947	0.96	3.36126353233251e-34	CD28plusPD1.T	RPS16
JMJD6.3	2.9753613522518e-17	-0.276376122354522	0.137	0.208	1.6770326725832e-12	CD28plusPD1.T	JMJD6
LMO4.1	3.46486077872711e-46	-0.276501269025023	0.073	0.196	1.95293412932175e-41	CD28plusPD1.T	LMO4
CPQ.1	1.9930305693903e-42	-0.276692575384932	0.025	0.117	1.12335175013115e-37	CD28plusPD1.T	CPQ
TSC22D3.7	2.74924805023239e-10	-0.277937739141624	0.836	0.863	1.54958617103298e-05	CD28plusPD1.T	TSC22D3
TUBA1A.4	3.8618145054099e-13	-0.277945058622186	0.367	0.441	2.17667312782924e-08	CD28plusPD1.T	TUBA1A
TCF4.5	3.09062153553118e-40	-0.278257421242748	0.021	0.105	1.7419979222868e-35	CD28plusPD1.T	TCF4
CYBA.4	8.91925846604704e-21	-0.278759324730925	0.773	0.817	5.02725084180275e-16	CD28plusPD1.T	CYBA
RPS9.5	2.3785976954905e-43	-0.281197054226524	0.948	0.962	1.34067280508626e-38	CD28plusPD1.T	RPS9
RHOQ.3	8.36226481620697e-55	-0.282325519086013	0.019	0.127	4.7133069410069e-50	CD28plusPD1.T	RHOQ
DTHD1.8	2.24121003332475e-09	-0.282441681439807	0.073	0.111	0.000126323562318316	CD28plusPD1.T	DTHD1
GIMAP4.7	3.71649861138431e-16	-0.282648932726932	0.315	0.398	2.09476727732065e-11	CD28plusPD1.T	GIMAP4
LILRB1.4	1.04907591785861e-52	-0.283042697140164	0.007	0.102	5.91301150341825e-48	CD28plusPD1.T	LILRB1
MCL1.2	7.65181352032738e-11	-0.283748831891117	0.661	0.705	4.31286817259732e-06	CD28plusPD1.T	MCL1
WARS.6	6.31373426886914e-15	-0.283784278677299	0.1	0.161	3.5586731833054e-10	CD28plusPD1.T	WARS
TFDP2.1	3.78701100107276e-29	-0.284583324467217	0.07	0.156	2.13451088064465e-24	CD28plusPD1.T	TFDP2
RGS19.3	6.81781584012916e-31	-0.284913465606639	0.14	0.249	3.8427937201304e-26	CD28plusPD1.T	RGS19
USP36.2	2.74091056958925e-18	-0.285089283452355	0.146	0.223	1.54488683344329e-13	CD28plusPD1.T	USP36
CD38.2	3.06565709973822e-24	-0.28515395453091	0.062	0.134	1.72792696769645e-19	CD28plusPD1.T	CD38
OGFRL1.6	7.10127028465237e-53	-0.285172817390763	0.027	0.138	4.00255998324146e-48	CD28plusPD1.T	OGFRL1
FLOT1.3	7.04473792561914e-37	-0.286647129144126	0.091	0.199	3.97069608439597e-32	CD28plusPD1.T	FLOT1
IFRD1.2	1.56211277016157e-10	-0.286802542279607	0.265	0.328	8.80469241773869e-06	CD28plusPD1.T	IFRD1
MARCKSL1.3	9.0139838462581e-23	-0.287471078068408	0.076	0.151	5.08064185510492e-18	CD28plusPD1.T	MARCKSL1
RPL37.4	2.47420874729924e-37	-0.287889280509503	0.949	0.96	1.39456301832774e-32	CD28plusPD1.T	RPL37
TPD52.5	1.9272694604027e-27	-0.288406394314689	0.1	0.189	1.08628615866138e-22	CD28plusPD1.T	TPD52
ITGB7.3	7.09165472562736e-22	-0.288959618463312	0.104	0.181	3.9971402695526e-17	CD28plusPD1.T	ITGB7
ARHGAP26.1	1.38159699969206e-33	-0.289653905201694	0.053	0.141	7.78723332906432e-29	CD28plusPD1.T	ARHGAP26
RP11-466H18.1.2	1.09838917499178e-25	-0.291274365515306	0.326	0.443	6.19096074592367e-21	CD28plusPD1.T	RP11-466H18.1
LILRB3.6	9.86265252274297e-61	-0.291714975880492	0.005	0.112	5.55898546791885e-56	CD28plusPD1.T	LILRB3
STARD3NL.2	6.9829179095387e-31	-0.291807395304134	0.076	0.167	3.93585185053239e-26	CD28plusPD1.T	STARD3NL
RPL14.3	7.33410706368225e-45	-0.292127676013521	0.926	0.949	4.13379610537386e-40	CD28plusPD1.T	RPL14
DDIT4.3	7.12164210782497e-19	-0.29240704460412	0.506	0.604	4.01404235765447e-14	CD28plusPD1.T	DDIT4
ETV3.3	3.99441868190608e-33	-0.294257274771588	0.041	0.123	2.25141414586954e-28	CD28plusPD1.T	ETV3
RIPK2.3	4.90748084409363e-38	-0.294566077469703	0.066	0.168	2.76605250296494e-33	CD28plusPD1.T	RIPK2
SH2B3.4	1.64390261951309e-44	-0.295767343766187	0.023	0.116	9.26569272462356e-40	CD28plusPD1.T	SH2B3
SATB1.2	7.45348501045527e-27	-0.297748069178543	0.079	0.162	4.20108229129301e-22	CD28plusPD1.T	SATB1
BHLHE40.3	2.0249603491685e-24	-0.299300907281641	0.167	0.264	1.14134865120533e-19	CD28plusPD1.T	BHLHE40
SYAP1.2	8.44338093058772e-18	-0.300128036565658	0.275	0.364	4.75902722771646e-13	CD28plusPD1.T	SYAP1
EIF4A1.1	1.93378961332058e-29	-0.300189612293075	0.221	0.336	1.08996117765201e-24	CD28plusPD1.T	EIF4A1
ANKRD37.1	2.82106112950502e-25	-0.303911588039375	0.088	0.17	1.59006289503421e-20	CD28plusPD1.T	ANKRD37
CTSL.6	1.83015629164978e-28	-0.304042165546268	0.032	0.103	1.03154929222548e-23	CD28plusPD1.T	CTSL
YPEL5.4	2.71269153323939e-14	-0.304385564546684	0.513	0.587	1.52898145579505e-09	CD28plusPD1.T	YPEL5
TNFSF14.6	6.92752394968062e-14	-0.306145496623969	0.061	0.108	3.90462959899799e-09	CD28plusPD1.T	TNFSF14
RPL37A.3	7.70732503154914e-51	-0.306182876493785	0.943	0.965	4.34415668078235e-46	CD28plusPD1.T	RPL37A
PITPNC1.5	2.88125523066432e-18	-0.306682500835267	0.103	0.169	1.62399069821164e-13	CD28plusPD1.T	PITPNC1
RHBDF2.2	1.38154092244311e-49	-0.306726786954763	0.027	0.132	7.78691725525837e-45	CD28plusPD1.T	RHBDF2
RPL23A.4	1.39315856400739e-64	-0.306946560581817	0.974	0.983	7.85239893017125e-60	CD28plusPD1.T	RPL23A
SCIMP.8	4.12830920679419e-61	-0.306996619101991	0.008	0.118	2.32688020131748e-56	CD28plusPD1.T	SCIMP
RPL35.3	5.40644109739363e-57	-0.30757627465891	0.947	0.959	3.04728646013495e-52	CD28plusPD1.T	RPL35
RPS6.4	3.18040658902151e-66	-0.308549783486242	0.984	0.986	1.79260436983608e-61	CD28plusPD1.T	RPS6
HMOX1.7	2.98478338598463e-23	-0.308952886069959	0.043	0.108	1.68234330767637e-18	CD28plusPD1.T	HMOX1
RPL30.4	9.69849767298621e-56	-0.309633215304332	0.968	0.974	5.46646122840195e-51	CD28plusPD1.T	RPL30
DSTN.3	4.81743155899966e-29	-0.310141114680595	0.181	0.293	2.71529712391457e-24	CD28plusPD1.T	DSTN
RPL10.2	1.74927887292621e-81	-0.312363731975029	0.988	0.992	9.85963543936128e-77	CD28plusPD1.T	RPL10
PLCG2.3	8.72721314426683e-50	-0.31304320903254	0.013	0.107	4.91900641663456e-45	CD28plusPD1.T	PLCG2
LINC00869.6	8.1505485226207e-26	-0.314156860227575	0.099	0.183	4.59397516928993e-21	CD28plusPD1.T	LINC00869
RP11-186B7.4.4	1.22146712210874e-10	-0.314774927735484	0.138	0.189	6.88467728705368e-06	CD28plusPD1.T	RP11-186B7.4
PSTPIP2.5	2.28951348491393e-48	-0.315131135609046	0.025	0.126	1.29046138063689e-43	CD28plusPD1.T	PSTPIP2
ZFAND2A.3	9.7429088329134e-17	-0.316619555709111	0.079	0.14	5.49149313458331e-12	CD28plusPD1.T	ZFAND2A
SESN1.2	6.41653861068732e-29	-0.317317602563689	0.087	0.177	3.6166178225278e-24	CD28plusPD1.T	SESN1
PYCARD.5	7.78659504025915e-28	-0.317560897723236	0.211	0.319	4.38883642849167e-23	CD28plusPD1.T	PYCARD
GIMAP1.4	1.36724099884937e-26	-0.318717594452528	0.098	0.183	7.70631716591459e-22	CD28plusPD1.T	GIMAP1
F2R.6	6.03496311098548e-21	-0.320024109865135	0.064	0.128	3.40154660787586e-16	CD28plusPD1.T	F2R
BRI3.7	3.61046373815955e-39	-0.320745694858751	0.083	0.193	2.03500178137625e-34	CD28plusPD1.T	BRI3
SPINT2.6	4.05151158053144e-56	-0.322318377813091	0.035	0.155	2.28359398725074e-51	CD28plusPD1.T	SPINT2
INSIG1.5	1.37163926823374e-22	-0.323487596840993	0.117	0.2	7.73110757147263e-18	CD28plusPD1.T	INSIG1
RPS20.3	2.42197941268645e-53	-0.323562647252311	0.948	0.962	1.36512447616659e-48	CD28plusPD1.T	RPS20
MIDN.1	2.45659633390884e-31	-0.324086247314819	0.116	0.219	1.38463595764438e-26	CD28plusPD1.T	MIDN
PER1.4	2.43367992376578e-29	-0.326629203485938	0.106	0.2	1.37171935223134e-24	CD28plusPD1.T	PER1
NFKBID.4	1.97081834910942e-37	-0.327642802974418	0.065	0.166	1.11083205429204e-32	CD28plusPD1.T	NFKBID
SDCBP.5	8.87116806308911e-18	-0.328786884542089	0.37	0.455	5.00014516707954e-13	CD28plusPD1.T	SDCBP
TPT1.6	1.56986790369006e-28	-0.330395913063969	0.965	0.968	8.84840345235863e-24	CD28plusPD1.T	TPT1
PTPN4.7	1.87566135059752e-11	-0.33057987500738	0.176	0.229	1.05719776365078e-06	CD28plusPD1.T	PTPN4
TBXAS1.6	1.72239436965862e-52	-0.331472930682284	0.047	0.166	9.70810362514386e-48	CD28plusPD1.T	TBXAS1
SERP1.3	2.46555372568226e-30	-0.332000652223671	0.521	0.613	1.38968470194355e-25	CD28plusPD1.T	SERP1
ADAM28.5	1.09383214059647e-43	-0.3322884753701	0.021	0.11	6.16527547725795e-39	CD28plusPD1.T	ADAM28
PILRA.6	6.08865842177507e-61	-0.332649355700062	0.015	0.128	3.4318114328493e-56	CD28plusPD1.T	PILRA
FOSL2.4	8.44938611024579e-27	-0.333657403807736	0.163	0.265	4.76241198717894e-22	CD28plusPD1.T	FOSL2
RBMS1.4	2.21970426586755e-28	-0.334226646942482	0.185	0.294	1.25111411241358e-23	CD28plusPD1.T	RBMS1
CREG1.6	1.1958534223291e-37	-0.334521727109098	0.05	0.144	6.74030822961575e-33	CD28plusPD1.T	CREG1
ACSL1.5	9.30265137017427e-25	-0.334681220755274	0.048	0.117	5.24334641828503e-20	CD28plusPD1.T	ACSL1
ERN1.2	3.35600843522218e-30	-0.334920748505526	0.077	0.166	1.89158059442863e-25	CD28plusPD1.T	ERN1
GPR171.7	1.09642700246484e-21	-0.336005715977919	0.148	0.23	6.17990115669284e-17	CD28plusPD1.T	GPR171
PABPC1.5	3.66734024447501e-30	-0.336529974053064	0.886	0.903	2.0670596553959e-25	CD28plusPD1.T	PABPC1
RPL38.3	1.55550631353742e-51	-0.336940142612889	0.914	0.939	8.76745578562233e-47	CD28plusPD1.T	RPL38
SKIL.3	4.0185981531597e-25	-0.33727310877756	0.177	0.278	2.26504266304693e-20	CD28plusPD1.T	SKIL
FBP1.4	1.2783105650176e-51	-0.337545362521347	0.012	0.11	7.20506966866519e-47	CD28plusPD1.T	FBP1
CD81.2	3.30300144331283e-37	-0.339673963218925	0.089	0.196	1.86170373350884e-32	CD28plusPD1.T	CD81
OSTF1.2	1.59233251585782e-27	-0.339799734741538	0.284	0.396	8.97502299238103e-23	CD28plusPD1.T	OSTF1
CFP.6	3.87272618191541e-40	-0.340709842188936	0.019	0.102	2.1828233851748e-35	CD28plusPD1.T	CFP
RPS13.6	8.59725060018139e-56	-0.340765135998464	0.944	0.96	4.84575432828624e-51	CD28plusPD1.T	RPS13
CHCHD10.3	5.74097497355903e-37	-0.340993675840489	0.158	0.28	3.23584313409681e-32	CD28plusPD1.T	CHCHD10
RNF125.6	5.660899373551e-20	-0.34233843474366	0.172	0.253	3.19070932290829e-15	CD28plusPD1.T	RNF125
RP11-234A1.1.2	1.17322363407434e-29	-0.343202937540456	0.414	0.534	6.61275769109662e-25	CD28plusPD1.T	RP11-234A1.1
ICAM1.4	5.64094439155696e-26	-0.343240893119062	0.06	0.135	3.17946189685716e-21	CD28plusPD1.T	ICAM1
CHMP1B.7	4.81974762969381e-14	-0.345408643877856	0.323	0.391	2.71660255400062e-09	CD28plusPD1.T	CHMP1B
MAT2A.6	3.20912077694194e-29	-0.346206050702014	0.147	0.251	1.80878883471555e-24	CD28plusPD1.T	MAT2A
RPS21.4	1.48698738905131e-56	-0.34696842567692	0.882	0.928	8.3812557196488e-52	CD28plusPD1.T	RPS21
CHPT1.5	3.04386356449886e-61	-0.347401996679757	0.026	0.148	1.71564325949414e-56	CD28plusPD1.T	CHPT1
TMEM71.2	8.57024970413365e-44	-0.347866153360033	0.021	0.113	4.83053554323789e-39	CD28plusPD1.T	TMEM71
C12orf75.4	1.60558107173579e-12	-0.350061098709568	0.163	0.218	9.04969715273161e-08	CD28plusPD1.T	C12orf75
PLSCR1.6	3.21516900446213e-37	-0.350097510513587	0.094	0.201	1.81219785767504e-32	CD28plusPD1.T	PLSCR1
RPS3.7	1.96036424269289e-79	-0.350784039183284	0.974	0.985	1.10493970175142e-74	CD28plusPD1.T	RPS3
LILRB2.4	4.98276350362584e-56	-0.351670880942525	0.003	0.1	2.80848482118367e-51	CD28plusPD1.T	LILRB2
RPS5.3	1.12974048432618e-54	-0.352756259174248	0.876	0.914	6.36766926585609e-50	CD28plusPD1.T	RPS5
TNFSF13B.6	2.20095779643982e-35	-0.352829296187238	0.078	0.179	1.24054785238534e-30	CD28plusPD1.T	TNFSF13B
TUBA4A.6	5.37268627191284e-08	-0.353425659988513	0.368	0.404	0.00302826089030095	CD28plusPD1.T	TUBA4A
VIM.7	1.59806346024953e-22	-0.354353866494455	0.679	0.735	9.00732488735043e-18	CD28plusPD1.T	VIM
TLE4.5	8.63211715534862e-28	-0.35507020966601	0.204	0.314	4.8654065134407e-23	CD28plusPD1.T	TLE4
SYTL2.7	2.62216080322149e-24	-0.355353448898676	0.05	0.117	1.47795471512776e-19	CD28plusPD1.T	SYTL2
CD48.4	2.38772830922295e-33	-0.355708131217423	0.481	0.599	1.34581918421042e-28	CD28plusPD1.T	CD48
RPL27.3	5.28351416725024e-63	-0.357671973213951	0.915	0.945	2.97799992522893e-58	CD28plusPD1.T	RPL27
RASSF4.6	1.75906657595071e-46	-0.359723752053429	0.026	0.123	9.91480284868861e-42	CD28plusPD1.T	RASSF4
PTPN12.3	8.44890619568552e-51	-0.360244930928873	0.027	0.133	4.76214148813619e-46	CD28plusPD1.T	PTPN12
GLIPR1.3	1.33719487309915e-43	-0.363927875217602	0.296	0.452	7.53696518273603e-39	CD28plusPD1.T	GLIPR1
RPL21.3	1.75575070135628e-100	-0.364546612632714	0.985	0.99	9.89611325312452e-96	CD28plusPD1.T	RPL21
RGS18.7	1.74298406624135e-66	-0.365378981942477	0.005	0.121	9.82415539096272e-62	CD28plusPD1.T	RGS18
HSD17B11.1	1.41730537786724e-45	-0.366558514098342	0.143	0.282	7.98850003181092e-41	CD28plusPD1.T	HSD17B11
RPL31.4	3.82508107990487e-67	-0.370066122245573	0.955	0.973	2.15596869987758e-62	CD28plusPD1.T	RPL31
ZFAND5.6	4.47201437312886e-18	-0.37032452671493	0.297	0.381	2.52060618127035e-13	CD28plusPD1.T	ZFAND5
SNHG16.3	9.21722939587376e-47	-0.370546896630891	0.135	0.272	5.19519917669028e-42	CD28plusPD1.T	SNHG16
MTSS1.5	6.02477092531083e-42	-0.371799053755662	0.026	0.115	3.39580188434219e-37	CD28plusPD1.T	MTSS1
C16orf54.5	3.69473380421978e-21	-0.373527164667645	0.157	0.241	2.08249976141044e-16	CD28plusPD1.T	C16orf54
GIMAP7.8	5.61281967243638e-24	-0.374546029464649	0.32	0.417	3.16360968017204e-19	CD28plusPD1.T	GIMAP7
RUNX3.6	1.84179299989413e-21	-0.377408703215625	0.262	0.353	1.03810820646033e-16	CD28plusPD1.T	RUNX3
CHD9	2.30688425681507e-37	-0.380138046139766	0.153	0.275	1.30025224251125e-32	CD28plusPD1.T	CHD9
RPS23.3	8.76011537489575e-72	-0.381035535332783	0.956	0.969	4.93755142990624e-67	CD28plusPD1.T	RPS23
RPS14.3	1.36704002899221e-108	-0.381085631968085	0.978	0.988	7.7051844194117e-104	CD28plusPD1.T	RPS14
SCML4.7	3.58338136038106e-29	-0.382515462305053	0.091	0.18	2.01973706996518e-24	CD28plusPD1.T	SCML4
KDM6B.5	2.34302455224002e-40	-0.382841264645703	0.144	0.271	1.32062235862456e-35	CD28plusPD1.T	KDM6B
FAM49A.4	6.12396476086882e-67	-0.384519201229974	0.011	0.132	3.4517114978161e-62	CD28plusPD1.T	FAM49A
TLR2.6	4.12201215738592e-55	-0.384962735153089	0.005	0.104	2.323330932389e-50	CD28plusPD1.T	TLR2
PLXDC2.6	6.3448611122906e-63	-0.385068754660626	0.006	0.117	3.57621751733147e-58	CD28plusPD1.T	PLXDC2
TIPARP.2	1.75658760819986e-33	-0.385248133230119	0.126	0.234	9.90083039485769e-29	CD28plusPD1.T	TIPARP
IFNGR2.6	8.53982923859647e-75	-0.385333972497169	0.025	0.167	4.81338935204252e-70	CD28plusPD1.T	IFNGR2
STK17A.6	8.57195899146262e-15	-0.385424799745683	0.442	0.491	4.83149896594799e-10	CD28plusPD1.T	STK17A
RPL36A.4	9.68931498082919e-58	-0.386209995168396	0.874	0.914	5.46128549579456e-53	CD28plusPD1.T	RPL36A
RPS27A.4	6.01553136441387e-98	-0.386289756984239	0.976	0.988	3.39059409823824e-93	CD28plusPD1.T	RPS27A
SH3BP5.3	1.73767539898892e-51	-0.388425090381409	0.086	0.217	9.79423361886113e-47	CD28plusPD1.T	SH3BP5
TSEN54.6	6.08927156435345e-33	-0.392055218987039	0.084	0.178	3.43215702453218e-28	CD28plusPD1.T	TSEN54
CCNH.3	4.95298433051131e-29	-0.392800402901834	0.284	0.401	2.7917000880494e-24	CD28plusPD1.T	CCNH
DHRS3.2	2.59081227180002e-50	-0.394505528265239	0.026	0.13	1.46028542887736e-45	CD28plusPD1.T	DHRS3
MYO1F.5	1.63448108903822e-38	-0.397072226640348	0.348	0.489	9.21258921025504e-34	CD28plusPD1.T	MYO1F
ARL4A.4	1.48561306309078e-35	-0.397912478603943	0.211	0.337	8.37350946880487e-31	CD28plusPD1.T	ARL4A
GPR18.3	7.56506639617433e-29	-0.398318658352595	0.051	0.127	4.2639740235397e-24	CD28plusPD1.T	GPR18
MBP.6	2.44278940057047e-38	-0.39928173476793	0.218	0.351	1.37685381773754e-33	CD28plusPD1.T	MBP
LGMN.8	1.17559492442187e-28	-0.400568927060936	0.04	0.115	6.62612323201144e-24	CD28plusPD1.T	LGMN
PRMT9.5	2.60231208901855e-42	-0.401232639900229	0.113	0.236	1.46676718585442e-37	CD28plusPD1.T	PRMT9
IL18.7	2.68976574931575e-70	-0.401744229088267	0.004	0.126	1.51605956694433e-65	CD28plusPD1.T	IL18
SCPEP1.4	1.56967356955762e-61	-0.401989179431437	0.036	0.164	8.84730810745458e-57	CD28plusPD1.T	SCPEP1
RPS18.3	1.2479500742304e-111	-0.402156250170779	0.984	0.989	7.03394579839223e-107	CD28plusPD1.T	RPS18
PIK3AP1.2	1.25488698465359e-56	-0.402204056361269	0.022	0.133	7.07304500030152e-52	CD28plusPD1.T	PIK3AP1
HCK.7	1.34830148957361e-66	-0.402514571046556	0.009	0.127	7.5995665158327e-62	CD28plusPD1.T	HCK
GZMM.7	1.70180865599551e-14	-0.403679123948779	0.251	0.306	9.59207430865307e-10	CD28plusPD1.T	GZMM
FCGR2B.8	1.07126338549342e-57	-0.404122177341903	0.008	0.112	6.03806894599513e-53	CD28plusPD1.T	FCGR2B
IL13RA1.6	2.46032083748517e-70	-0.404837044230858	0.004	0.126	1.38673523684014e-65	CD28plusPD1.T	IL13RA1
SYNGR1.4	2.99300165393882e-53	-0.405960847567397	0.009	0.106	1.68697545222608e-48	CD28plusPD1.T	SYNGR1
NCF2.8	2.05788844754983e-62	-0.408027177382579	0.011	0.125	1.15990824457699e-57	CD28plusPD1.T	NCF2
MFSD1.6	2.35197566195357e-43	-0.412609518935954	0.093	0.212	1.32566756210351e-38	CD28plusPD1.T	MFSD1
RPS3A.5	4.25383461082008e-91	-0.413042061475434	0.966	0.976	2.39763134004263e-86	CD28plusPD1.T	RPS3A
CH17-189H20.1.5	5.63255762567021e-29	-0.414850315717747	0.107	0.197	3.17473478013276e-24	CD28plusPD1.T	CH17-189H20.1
GGTA1P.6	1.07576491225528e-62	-0.418452992173284	0.003	0.112	6.06344135143568e-58	CD28plusPD1.T	GGTA1P
RARRES3.7	1.69654076016553e-39	-0.419385567779069	0.418	0.555	9.56238234059697e-35	CD28plusPD1.T	RARRES3
ARRB2.5	2.07467472724765e-64	-0.419629955968053	0.108	0.271	1.16936966326587e-59	CD28plusPD1.T	ARRB2
RP5-1171I10.5.3	6.54265923212293e-42	-0.422900734973457	0.142	0.27	3.68770444959377e-37	CD28plusPD1.T	RP5-1171I10.5
CD9.4	4.97518377589417e-42	-0.424706934069906	0.018	0.104	2.80421258344499e-37	CD28plusPD1.T	CD9
SLC7A7.5	2.7207921929878e-69	-0.424739500457339	0.006	0.126	1.53354731165564e-64	CD28plusPD1.T	SLC7A7
LIPA.4	1.19614495655035e-20	-0.424965437101566	0.112	0.187	6.74195143310038e-16	CD28plusPD1.T	LIPA
ITM2C.4	7.06751576959403e-22	-0.425672047116568	0.105	0.18	3.98353458837398e-17	CD28plusPD1.T	ITM2C
CECR1.6	2.52706763178856e-64	-0.42855524485439	0.065	0.209	1.4243563999813e-59	CD28plusPD1.T	CECR1
HIST1H4C.5	2.92218415544013e-07	-0.42969598002513	0.367	0.422	0.0164705987737227	CD28plusPD1.T	HIST1H4C
CCND3.5	1.1033726641638e-38	-0.430394267748522	0.34	0.479	6.21904968429281e-34	CD28plusPD1.T	CCND3
GABARAPL1.5	4.51851539003737e-36	-0.432027294380211	0.166	0.285	2.54681601444067e-31	CD28plusPD1.T	GABARAPL1
RPL27A.4	2.85086423243198e-127	-0.432349945760307	0.969	0.986	1.60686111596796e-122	CD28plusPD1.T	RPL27A
FPR1.7	5.76788944991473e-60	-0.433454466718008	0.003	0.107	3.25101320954994e-55	CD28plusPD1.T	FPR1
BIN2.6	2.16642428102053e-27	-0.434087097668698	0.302	0.408	1.22108338175441e-22	CD28plusPD1.T	BIN2
HCST.7	2.28125146992634e-41	-0.439115932631022	0.675	0.774	1.28580457850928e-36	CD28plusPD1.T	HCST
CTD-3252C9.4.5	1.38962388252505e-41	-0.440543078532621	0.212	0.351	7.83247605146418e-37	CD28plusPD1.T	CTD-3252C9.4
CLEC12A.6	2.63934859735167e-74	-0.441472489390888	0.006	0.135	1.48764244341129e-69	CD28plusPD1.T	CLEC12A
DUSP6.6	1.46837301141865e-36	-0.443251899382289	0.077	0.178	8.27633764156008e-32	CD28plusPD1.T	DUSP6
RP11-864N7.2.3	7.30074139492475e-35	-0.444870102563485	0.414	0.533	4.11498987983538e-30	CD28plusPD1.T	RP11-864N7.2
TC2N.7	1.00507654784967e-28	-0.446779592697703	0.104	0.193	5.66501345429986e-24	CD28plusPD1.T	TC2N
BLVRB.6	2.24507249083241e-54	-0.446861252449993	0.059	0.185	1.26541265873278e-49	CD28plusPD1.T	BLVRB
UTRN.4	2.57753227528492e-30	-0.448774857193605	0.246	0.363	1.45280029164159e-25	CD28plusPD1.T	UTRN
EEF1B2.4	6.03873079045031e-58	-0.448784718840852	0.712	0.802	3.40367022272941e-53	CD28plusPD1.T	EEF1B2
SMIM14.5	4.14225570621374e-62	-0.44882812977618	0.042	0.172	2.33474100625031e-57	CD28plusPD1.T	SMIM14
LAT2.5	1.60332996987013e-54	-0.453286727124459	0.056	0.181	9.03700904217601e-50	CD28plusPD1.T	LAT2
ATP1B3.6	1.6986538243001e-23	-0.45480301891692	0.299	0.398	9.57429241528509e-19	CD28plusPD1.T	ATP1B3
OSM.6	4.82406536180001e-36	-0.455973442604707	0.03	0.112	2.71903620052496e-31	CD28plusPD1.T	OSM
MPEG1.7	3.99638016973306e-66	-0.45670048228998	0.007	0.124	2.25251971886834e-61	CD28plusPD1.T	MPEG1
GYG1.5	4.37338719824879e-44	-0.457022594581449	0.111	0.234	2.46501596042095e-39	CD28plusPD1.T	GYG1
ETS2.6	1.08796967065681e-61	-0.457125888216919	0.032	0.159	6.13223225169005e-57	CD28plusPD1.T	ETS2
NUCB2.5	7.16318915580233e-50	-0.4575021880641	0.122	0.26	4.03745993577642e-45	CD28plusPD1.T	NUCB2
CHST12.7	2.636517618854e-30	-0.457712439777247	0.215	0.32	1.48604679069087e-25	CD28plusPD1.T	CHST12
TXK.7	2.77575010982723e-30	-0.458397134611258	0.054	0.134	1.56452379190302e-25	CD28plusPD1.T	TXK
HSPA1B.6	2.3487000320402e-11	-0.459639751774532	0.209	0.27	1.32382128605914e-06	CD28plusPD1.T	HSPA1B
MYBL1.6	9.72603137954781e-47	-0.459653344191907	0.02	0.113	5.48198032676833e-42	CD28plusPD1.T	MYBL1
MXD1.5	9.96933397898404e-51	-0.463212242494238	0.069	0.19	5.61911540391456e-46	CD28plusPD1.T	MXD1
GSAP.2	8.2117876885123e-56	-0.465421840536326	0.019	0.128	4.62849201275307e-51	CD28plusPD1.T	GSAP
KLF3.3	9.79599564917141e-66	-0.465607510216636	0.057	0.202	5.52141498769897e-61	CD28plusPD1.T	KLF3
SERTAD1.3	3.33156013536134e-43	-0.466212557295004	0.141	0.269	1.87780055469507e-38	CD28plusPD1.T	SERTAD1
MARCH1.8	2.14808037358629e-75	-0.466954309062352	0.011	0.144	1.21074402176817e-70	CD28plusPD1.T	MARCH1
FGD2.7	1.2756543246869e-62	-0.468508948800006	0.013	0.128	7.19009803566523e-58	CD28plusPD1.T	FGD2
S100A10.6	4.86109067764309e-41	-0.472267250338487	0.509	0.622	2.73990514954675e-36	CD28plusPD1.T	S100A10
ANKRD28.3	7.07264302753707e-57	-0.473851623331953	0.069	0.202	3.98642451604099e-52	CD28plusPD1.T	ANKRD28
CCDC88A.7	1.64164334791188e-83	-0.477597161618833	0.016	0.166	9.25295856617053e-79	CD28plusPD1.T	CCDC88A
SERPINB6.4	3.3058812049173e-85	-0.47816296296828	0.019	0.172	1.86332688233959e-80	CD28plusPD1.T	SERPINB6
PTGER2.5	8.77021017171074e-41	-0.479719437323437	0.071	0.176	4.94324126118304e-36	CD28plusPD1.T	PTGER2
LAIR1.7	5.72309397673225e-65	-0.480885898955965	0.036	0.168	3.22576468904537e-60	CD28plusPD1.T	LAIR1
CITED2.6	1.28391880033714e-31	-0.484028635741068	0.253	0.373	7.23667992622024e-27	CD28plusPD1.T	CITED2
SYK.5	2.72643180494329e-92	-0.484289000809092	0.005	0.159	1.53672602253824e-87	CD28plusPD1.T	SYK
PPP1R15A.5	1.24470371413485e-22	-0.485255509820438	0.588	0.668	7.01564801434966e-18	CD28plusPD1.T	PPP1R15A
CD86.7	5.23732793822109e-77	-0.495191692735637	0.01	0.145	2.95196751909894e-72	CD28plusPD1.T	CD86
RNF144B.7	1.69666166295141e-64	-0.49573277370645	0.007	0.121	9.56306379705934e-60	CD28plusPD1.T	RNF144B
CD302.6	9.31821569580275e-80	-0.497981312149287	0.017	0.16	5.25211909478226e-75	CD28plusPD1.T	CD302
HLA-DQA2.6	1.12993345408438e-48	-0.503460309125004	0.015	0.108	6.36875692060119e-44	CD28plusPD1.T	HLA-DQA2
PECAM1.3	5.52541857328056e-77	-0.504924369696237	0.025	0.168	3.11434692464386e-72	CD28plusPD1.T	PECAM1
IGFBP7.3	2.34470555915544e-36	-0.506171219570724	0.026	0.105	1.32156984136237e-31	CD28plusPD1.T	IGFBP7
MARCKS.6	8.8857779479374e-73	-0.510329715734482	0.007	0.134	5.00837988257543e-68	CD28plusPD1.T	MARCKS
ZFP36L2.8	8.25412559559569e-56	-0.512496855315512	0.759	0.856	4.65235535070155e-51	CD28plusPD1.T	ZFP36L2
IGLV3-21.1	1.29503936448163e-44	-0.514535863902279	0.116	0.05	7.29935987396427e-40	CD28plusPD1.T	IGLV3-21
LY86.8	8.84032198411986e-90	-0.515293095657544	0.005	0.156	4.98275908312932e-85	CD28plusPD1.T	LY86
CXCR4.8	3.06877964633386e-54	-0.518219614419936	0.812	0.897	1.72968695985962e-49	CD28plusPD1.T	CXCR4
RAB31.7	6.63118359279627e-86	-0.518226287234826	0.006	0.151	3.73760032024369e-81	CD28plusPD1.T	RAB31
PTPRE.6	1.32893357644272e-49	-0.518334088209017	0.162	0.306	7.49040121026172e-45	CD28plusPD1.T	PTPRE
CSF1R.8	1.99368783372399e-73	-0.524297250690983	0.005	0.132	1.12372221060019e-68	CD28plusPD1.T	CSF1R
ALDH2.8	2.65731464346207e-83	-0.527846435752744	0.009	0.153	1.49776882564096e-78	CD28plusPD1.T	ALDH2
RP11-463O12.5.5	1.49223610092125e-39	-0.528886497162611	0.323	0.461	8.41083955923251e-35	CD28plusPD1.T	RP11-463O12.5
TXNIP.7	5.16286372923276e-40	-0.536089575788455	0.604	0.718	2.90999651234475e-35	CD28plusPD1.T	TXNIP
ABI3.4	1.01450313960382e-71	-0.541204616089656	0.116	0.288	5.71814549606295e-67	CD28plusPD1.T	ABI3
TUBA1B.7	2.98437104490948e-20	-0.543756197074609	0.475	0.548	1.68211089575278e-15	CD28plusPD1.T	TUBA1B
MEF2C.8	1.14075127013196e-93	-0.543808490779883	0.016	0.177	6.42973045897177e-89	CD28plusPD1.T	MEF2C
TGFBI.8	3.26003636891566e-76	-0.54595546744148	0.021	0.163	1.83748689897562e-71	CD28plusPD1.T	TGFBI
RPS12.3	8.19163712324169e-136	-0.546380147735399	0.963	0.977	4.61713434814395e-131	CD28plusPD1.T	RPS12
SYTL3.7	4.14070403703893e-34	-0.547228418958718	0.316	0.431	2.33386642343662e-29	CD28plusPD1.T	SYTL3
APMAP.7	1.83569312739347e-39	-0.559067635017116	0.232	0.355	1.03467007432405e-34	CD28plusPD1.T	APMAP
THEMIS2.6	1.25283852808642e-77	-0.559912389615856	0.054	0.214	7.06149907970629e-73	CD28plusPD1.T	THEMIS2
APBA2.8	3.06516862469625e-54	-0.562131747181363	0.031	0.143	1.7276516436238e-49	CD28plusPD1.T	APBA2
TMIGD2.7	6.24972109037479e-54	-0.562995765602946	0.016	0.119	3.52259279537885e-49	CD28plusPD1.T	TMIGD2
RPLP2.4	3.90811975791308e-184	-0.564729071154053	0.976	0.988	2.20277262035013e-179	CD28plusPD1.T	RPLP2
MS4A4A.6	3.22046239150641e-57	-0.565460239337297	0.005	0.107	1.81518142234867e-52	CD28plusPD1.T	MS4A4A
MAPK1.6	4.93053395763426e-60	-0.570716292844113	0.112	0.262	2.77904615988098e-55	CD28plusPD1.T	MAPK1
PTGER4.7	6.39398710159249e-61	-0.570943540119563	0.266	0.444	3.60390688994159e-56	CD28plusPD1.T	PTGER4
DNAJB1.7	4.10326217621858e-13	-0.572679035697572	0.516	0.58	2.31276269300384e-08	CD28plusPD1.T	DNAJB1
CTSD.8	9.83816984849759e-15	-0.574628298279827	0.385	0.451	5.54518605340718e-10	CD28plusPD1.T	CTSD
KCTD12.8	4.33525560695703e-86	-0.581152317498441	0.005	0.15	2.44352347030526e-81	CD28plusPD1.T	KCTD12
PARP8.7	4.60944028371031e-41	-0.586311133360781	0.2	0.326	2.59806492151048e-36	CD28plusPD1.T	PARP8
TLE1.5	1.6901945851669e-74	-0.588779742119404	0.011	0.143	9.5266127598347e-70	CD28plusPD1.T	TLE1
ANXA2.6	9.72118992885949e-53	-0.58878125263119	0.267	0.419	5.47925149150236e-48	CD28plusPD1.T	ANXA2
PTGDR.7	1.66193661791817e-57	-0.58920128544617	0.015	0.123	9.36733955323399e-53	CD28plusPD1.T	PTGDR
AC069363.1.2	9.21227063385749e-30	-0.593325860522442	0.039	0.112	5.19240422006744e-25	CD28plusPD1.T	AC069363.1
PIP4K2A.7	1.4802402296178e-48	-0.598822017357238	0.303	0.448	8.34322603021777e-44	CD28plusPD1.T	PIP4K2A
FCGR2A.7	5.35331816313574e-79	-0.601783922633778	0.012	0.151	3.01734424946983e-74	CD28plusPD1.T	FCGR2A
C5AR1.8	7.78537575619788e-65	-0.605122805877485	0.005	0.119	4.38814919122337e-60	CD28plusPD1.T	C5AR1
CLEC10A.8	1.79343443414755e-60	-0.606885278024326	0.003	0.108	1.01085138446293e-55	CD28plusPD1.T	CLEC10A
ITGAX.5	1.08216522311993e-70	-0.607049225384372	0.017	0.146	6.09951606359318e-66	CD28plusPD1.T	ITGAX
BCL2A1.6	2.27581351958489e-68	-0.607527020317243	0.052	0.197	1.28273953217883e-63	CD28plusPD1.T	BCL2A1
STOM.5	1.38867818127089e-73	-0.608275421409287	0.122	0.295	7.82714570091522e-69	CD28plusPD1.T	STOM
ABCB1.6	8.46694336698703e-66	-0.608996548567379	0.021	0.146	4.77230795936857e-61	CD28plusPD1.T	ABCB1
XBP1.3	3.10044794963223e-52	-0.610026010039991	0.193	0.338	1.74753648233071e-47	CD28plusPD1.T	XBP1
ZBTB16.3	7.20345116634738e-81	-0.610874165105336	0.052	0.217	4.06015321540004e-76	CD28plusPD1.T	ZBTB16
KLRK1.7	3.31894844268149e-35	-0.619312572095257	0.057	0.143	1.870692100233e-30	CD28plusPD1.T	KLRK1
MAFF.4	4.23869357305538e-77	-0.62402317162886	0.036	0.187	2.38909724551693e-72	CD28plusPD1.T	MAFF
STMN1.6	3.7325483724194e-27	-0.624301890907923	0.095	0.18	2.10381356463047e-22	CD28plusPD1.T	STMN1
NR4A3.8	1.61663808710368e-57	-0.634246493474122	0.045	0.17	9.11201891415118e-53	CD28plusPD1.T	NR4A3
CAPG.5	2.54693744593023e-64	-0.636533330860387	0.074	0.221	1.43555582202412e-59	CD28plusPD1.T	CAPG
CD300A.7	4.99374025399112e-103	-0.637660269167419	0.014	0.189	2.81467175675956e-98	CD28plusPD1.T	CD300A
YBX3.6	2.16106337767294e-93	-0.638098437528876	0.021	0.188	1.21806176219157e-88	CD28plusPD1.T	YBX3
MGAT4A.6	5.77396331759711e-78	-0.63820080736094	0.069	0.232	3.25443668433044e-73	CD28plusPD1.T	MGAT4A
S1PR5.8	9.03124901550827e-61	-0.639585157462868	0.012	0.123	5.09037319510108e-56	CD28plusPD1.T	S1PR5
GSN.8	4.64733188927207e-81	-0.639938095956917	0.019	0.166	2.61942214606931e-76	CD28plusPD1.T	GSN
ADRB2.6	3.35706253150553e-67	-0.64320964887631	0.023	0.151	1.89217472525778e-62	CD28plusPD1.T	ADRB2
CXCL16.8	2.77888823950075e-91	-0.648425627571119	0.018	0.177	1.5662925673122e-86	CD28plusPD1.T	CXCL16
DUSP1.4	6.87372958625416e-95	-0.651001621120491	0.854	0.912	3.8743089439963e-90	CD28plusPD1.T	DUSP1
CEBPB.7	2.72422129401618e-63	-0.652845903001773	0.177	0.347	1.53548009015928e-58	CD28plusPD1.T	CEBPB
BTG2.5	1.1895384419759e-45	-0.656993405322951	0.517	0.637	6.70471447435298e-41	CD28plusPD1.T	BTG2
SOD2.6	7.41378220774167e-30	-0.658040521684346	0.183	0.285	4.17870420357152e-25	CD28plusPD1.T	SOD2
KLRC2.6	4.08560901460114e-51	-0.666670561139901	0.008	0.102	2.30281266498979e-46	CD28plusPD1.T	KLRC2
TMEM176B.7	4.94036176107956e-65	-0.678241591520965	0.008	0.124	2.78458550301488e-60	CD28plusPD1.T	TMEM176B
CST7.8	2.56686424724943e-50	-0.681847814211339	0.465	0.578	1.44678736431967e-45	CD28plusPD1.T	CST7
VSIG4.6	4.79051682766867e-62	-0.687000919897564	0.003	0.111	2.70012690474717e-57	CD28plusPD1.T	VSIG4
FCRL6.7	1.07527226334925e-58	-0.690462529152472	0.028	0.143	6.06066458514174e-54	CD28plusPD1.T	FCRL6
EOMES.7	2.77170243836269e-63	-0.690815046387617	0.025	0.147	1.56224236235875e-58	CD28plusPD1.T	EOMES
SPI1.6	1.14479882358835e-108	-0.69414151126722	0.004	0.181	6.45254408927336e-104	CD28plusPD1.T	SPI1
RGS2.7	1.06557636310023e-46	-0.695063650693224	0.448	0.574	6.00601461297813e-42	CD28plusPD1.T	RGS2
MAP3K8.4	1.11034366882247e-92	-0.697346925329189	0.088	0.282	6.258341054951e-88	CD28plusPD1.T	MAP3K8
PHACTR1.5	7.10357518788712e-89	-0.703647366391074	0.01	0.163	4.0038591189007e-84	CD28plusPD1.T	PHACTR1
LYN.5	4.56643489986127e-119	-0.704787401772782	0.017	0.214	2.57382536695781e-114	CD28plusPD1.T	LYN
LYAR.7	1.11035150496237e-82	-0.713447227996866	0.113	0.296	6.25838522256993e-78	CD28plusPD1.T	LYAR
IFITM2.8	5.31608663597765e-67	-0.713456101088626	0.496	0.647	2.99635907150244e-62	CD28plusPD1.T	IFITM2
KLF2.6	7.32869793629901e-93	-0.715117449652996	0.115	0.323	4.13074730481557e-88	CD28plusPD1.T	KLF2
CD83.8	4.06088948825502e-44	-0.717996360830468	0.136	0.261	2.28887975116006e-39	CD28plusPD1.T	CD83
FKBP11.6	4.29484018309591e-81	-0.724927834341899	0.114	0.291	2.42074372080018e-76	CD28plusPD1.T	FKBP11
DUSP2.5	2.40816079729155e-47	-0.725192360005047	0.618	0.711	1.35733575178541e-42	CD28plusPD1.T	DUSP2
ALOX5AP.5	3.08546973081658e-102	-0.732019053318491	0.285	0.517	1.73909415907746e-97	CD28plusPD1.T	ALOX5AP
SGK1.8	7.06817435896052e-41	-0.732298379285781	0.108	0.222	3.98390579568451e-36	CD28plusPD1.T	SGK1
SPON2.7	6.76977295946939e-47	-0.73533100849624	0.084	0.202	3.81571483087532e-42	CD28plusPD1.T	SPON2
NAPSB.8	9.32383756010549e-73	-0.737947992358653	0.013	0.143	5.25528780237786e-68	CD28plusPD1.T	NAPSB
MAFB.7	3.01390208835043e-76	-0.739015482994629	0.005	0.137	1.69875577307783e-71	CD28plusPD1.T	MAFB
CD68.7	7.81428504608389e-89	-0.740787163919118	0.015	0.169	4.40444362337472e-84	CD28plusPD1.T	CD68
ASAH1.6	1.0317179432892e-62	-0.749454016304638	0.145	0.3	5.81517501555523e-58	CD28plusPD1.T	ASAH1
SAMD3.7	8.01931564850442e-72	-0.751205724055392	0.071	0.222	4.52000707212303e-67	CD28plusPD1.T	SAMD3
MNDA.8	2.0575198520496e-100	-0.75170941723544	0.01	0.179	1.15970048940924e-95	CD28plusPD1.T	MNDA
TRGC1.7	4.30531210561736e-74	-0.751945827144213	0.048	0.196	2.42664611521017e-69	CD28plusPD1.T	TRGC1
CD14.7	6.88264623594836e-66	-0.756313061199497	0.01	0.128	3.87933472442993e-61	CD28plusPD1.T	CD14
PIK3R1.6	4.03974204700092e-58	-0.764121604312458	0.309	0.464	2.2769602073716e-53	CD28plusPD1.T	PIK3R1
NFKBIA.5	2.71014125572534e-44	-0.770444835202538	0.635	0.733	1.52754401737703e-39	CD28plusPD1.T	NFKBIA
MATK.8	6.86521966898649e-92	-0.772343174624305	0.023	0.188	3.86951241422754e-87	CD28plusPD1.T	MATK
SLAMF7.6	3.84403166628659e-91	-0.774156564383052	0.04	0.207	2.16665000838578e-86	CD28plusPD1.T	SLAMF7
CLEC2B.6	2.10228115011709e-133	-0.784723261471399	0.263	0.534	1.184929747452e-128	CD28plusPD1.T	CLEC2B
CRTAM.6	2.26493518874966e-72	-0.794766020337984	0.034	0.176	1.27660806978686e-67	CD28plusPD1.T	CRTAM
TRDC.8	4.4354400352231e-59	-0.795159568644194	0.05	0.178	2.49999142145315e-54	CD28plusPD1.T	TRDC
ID2.6	2.96064497188843e-105	-0.796062779780031	0.503	0.694	1.66873793195519e-100	CD28plusPD1.T	ID2
RHOB.5	1.71961536835783e-75	-0.80684161026792	0.064	0.222	9.69244006221208e-71	CD28plusPD1.T	RHOB
GADD45B.5	8.2876378704877e-85	-0.809799931332282	0.219	0.418	4.67124420932169e-80	CD28plusPD1.T	GADD45B
IRF8.7	1.03962712378272e-95	-0.810922399996298	0.037	0.214	5.85975432048894e-91	CD28plusPD1.T	IRF8
HBEGF.7	1.66964359994553e-69	-0.815692333667763	0.015	0.142	9.41077918673296e-65	CD28plusPD1.T	HBEGF
IFNG.8	7.84234743623413e-16	-0.820041585204118	0.161	0.224	4.42026070895901e-11	CD28plusPD1.T	IFNG
RNF130.8	1.64699010721327e-116	-0.824108036770461	0.019	0.215	9.28309504029688e-112	CD28plusPD1.T	RNF130
CYBB.7	1.48329105345564e-90	-0.825371460375463	0.016	0.173	8.36042169369737e-86	CD28plusPD1.T	CYBB
TIMP1.7	4.02335561349216e-21	-0.826688350567652	0.172	0.255	2.26772415798872e-16	CD28plusPD1.T	TIMP1
CSTA.8	4.05851392900814e-95	-0.828200812539323	0.004	0.162	2.28754079094615e-90	CD28plusPD1.T	CSTA
FGL2.8	2.0604165653316e-56	-0.829395447010982	0.098	0.235	1.1613331928835e-51	CD28plusPD1.T	FGL2
FGR.6	2.75362849381109e-120	-0.830802273405925	0.017	0.216	1.55205516425168e-115	CD28plusPD1.T	FGR
CD55.5	1.55371042809816e-111	-0.834636163089773	0.102	0.321	8.75733345693248e-107	CD28plusPD1.T	CD55
IGSF6.8	6.44873874600007e-90	-0.837378281676452	0.012	0.167	3.63476710679548e-85	CD28plusPD1.T	IGSF6
RASGEF1B.4	6.97057092937222e-100	-0.840572494741335	0.086	0.285	3.92889259863136e-95	CD28plusPD1.T	RASGEF1B
CD8B.6	3.32593680788048e-66	-0.844013281576429	0.075	0.221	1.87463102239375e-61	CD28plusPD1.T	CD8B
NR4A1.7	4.61355270748789e-92	-0.8451987692629	0.085	0.272	2.60038284804848e-87	CD28plusPD1.T	NR4A1
CD163.8	2.1667624203065e-82	-0.84582692472242	0.008	0.149	1.22127397058155e-77	CD28plusPD1.T	CD163
NR4A2.7	1.80289084164201e-94	-0.852374784191428	0.359	0.56	1.0161813939831e-89	CD28plusPD1.T	NR4A2
JUN.6	4.98315685623128e-56	-0.854609397993348	0.621	0.737	2.8087065304462e-51	CD28plusPD1.T	JUN
IER3.7	6.50528272698487e-80	-0.858643348591894	0.045	0.203	3.66663755623775e-75	CD28plusPD1.T	IER3
XCL1.8	1.39028997903684e-63	-0.860452126407247	0.031	0.159	7.83623043784324e-59	CD28plusPD1.T	XCL1
EGR1.6	3.25064532352413e-62	-0.868927047785183	0.048	0.179	1.83219373015114e-57	CD28plusPD1.T	EGR1
THBS1.5	9.20221109656838e-48	-0.883713521563962	0.012	0.103	5.1867342624698e-43	CD28plusPD1.T	THBS1
AOAH.6	1.24927674938887e-123	-0.886727973368486	0.032	0.241	7.04142347025541e-119	CD28plusPD1.T	AOAH
RP11-1143G9.4.6	2.57068133262687e-25	-0.888245860754458	0.05	0.117	1.44893882632181e-20	CD28plusPD1.T	RP11-1143G9.4
FTH1.8	6.21385786909413e-12	-0.896735150369325	0.957	0.939	3.50237884933621e-07	CD28plusPD1.T	FTH1
LITAF.5	3.42500979700382e-117	-0.899562904526104	0.344	0.558	1.93047252198323e-112	CD28plusPD1.T	LITAF
CTSH.7	8.66867900620071e-117	-0.904375227175948	0.042	0.247	4.88601423505497e-112	CD28plusPD1.T	CTSH
RNASE6.7	2.33536025392765e-108	-0.904528448269341	0.016	0.199	1.31630245352378e-103	CD28plusPD1.T	RNASE6
LGALS2.8	4.96350195832343e-89	-0.905693041894488	0.006	0.157	2.79762824378942e-84	CD28plusPD1.T	LGALS2
KLRG1.6	4.55357802050612e-77	-0.909317043450792	0.063	0.22	2.56657871547807e-72	CD28plusPD1.T	KLRG1
GPR65.6	1.78021247685392e-134	-0.9180780138428	0.179	0.439	1.00339896045394e-129	CD28plusPD1.T	GPR65
KLF4.7	4.41973256835589e-104	-0.93896205175847	0.012	0.188	2.49113806482811e-99	CD28plusPD1.T	KLF4
HLA-DMB.8	1.97063333130345e-91	-0.941320702789969	0.074	0.254	1.11072777085588e-86	CD28plusPD1.T	HLA-DMB
MYADM.4	1.65367690817501e-149	-0.941959901742558	0.155	0.431	9.3207845252376e-145	CD28plusPD1.T	MYADM
FCGRT.6	5.24228791656111e-110	-0.973689421340595	0.044	0.241	2.9547631612905e-105	CD28plusPD1.T	FCGRT
FAM26F.8	1.13734566698905e-110	-0.988519567737063	0.012	0.196	6.41053511741706e-106	CD28plusPD1.T	FAM26F
ZEB2.5	1.63705494045031e-126	-0.991187561160893	0.133	0.374	9.22709646635411e-122	CD28plusPD1.T	ZEB2
CLIC3.7	4.04428891294518e-79	-0.995246713025492	0.032	0.183	2.27952300289242e-74	CD28plusPD1.T	CLIC3
GRN.7	1.23176303652669e-66	-0.99976316389237	0.13	0.283	6.94270917907905e-62	CD28plusPD1.T	GRN
PSAP.7	2.78809457024189e-22	-1.01175231092306	0.457	0.5	1.57148162357114e-17	CD28plusPD1.T	PSAP
IGHG2.1	1.44246830476296e-08	-1.01296856919968	0.109	0.076	0.000813032835296594	CD28plusPD1.T	IGHG2
ZFP36.6	2.12296876478212e-169	-1.01427912274	0.696	0.855	1.19659011458179e-164	CD28plusPD1.T	ZFP36
BEST1.8	2.74671225849248e-09	-1.01575679436583	0.1	0.143	0.00015481568973767	CD28plusPD1.T	BEST1
HLA-DRB6.6	6.64984387538743e-42	-1.01711812033843	0.068	0.169	3.74811800192337e-37	CD28plusPD1.T	HLA-DRB6
CPVL.8	1.56926285078416e-96	-1.02087744904779	0.015	0.18	8.84499313215985e-92	CD28plusPD1.T	CPVL
XCL2.7	3.77698106032904e-95	-1.02380836682025	0.04	0.217	2.12885760484386e-90	CD28plusPD1.T	XCL2
IFNGR1.7	6.44699114072812e-136	-1.0246124137957	0.132	0.382	3.63378208656e-131	CD28plusPD1.T	IFNGR1
CTSS.7	5.06566675718466e-44	-1.02990393674836	0.418	0.508	2.85521241101956e-39	CD28plusPD1.T	CTSS
KLRC1.8	2.14272701855768e-46	-1.03232533979594	0.024	0.118	1.20772665673985e-41	CD28plusPD1.T	KLRC1
CD63.5	1.32207692149222e-134	-1.03359161282414	0.34	0.566	7.45175436029874e-130	CD28plusPD1.T	CD63
PRF1.8	1.0356658349073e-49	-1.04357987954309	0.297	0.411	5.83742691187152e-45	CD28plusPD1.T	PRF1
FOSB.4	2.01586169123268e-154	-1.05030084933156	0.388	0.637	1.13622028364639e-149	CD28plusPD1.T	FOSB
FGFBP2.8	1.3091409642626e-47	-1.06475859594931	0.015	0.107	7.3788421309697e-43	CD28plusPD1.T	FGFBP2
HLA-DQA1.7	2.53807508086762e-17	-1.07399698054432	0.333	0.379	1.43056063858023e-12	CD28plusPD1.T	HLA-DQA1
IGKV3-20.1	6.46831647915939e-41	-1.07611215988089	0.106	0.045	3.6458019003134e-36	CD28plusPD1.T	IGKV3-20
ATF3.6	1.96292251834274e-106	-1.08121553584513	0.075	0.28	1.1063816482387e-101	CD28plusPD1.T	ATF3
KLRB1.7	1.13600175703842e-72	-1.10465689480373	0.308	0.463	6.40296030337134e-68	CD28plusPD1.T	KLRB1
MS4A7.7	1.59507416484052e-102	-1.11809780108296	0.011	0.183	8.99047602270711e-98	CD28plusPD1.T	MS4A7
NPC2.7	1.50013656215223e-40	-1.1287020277452	0.288	0.39	8.45536971891485e-36	CD28plusPD1.T	NPC2
PLAUR.7	5.34901288226866e-97	-1.12974286864234	0.028	0.201	3.01491762096191e-92	CD28plusPD1.T	PLAUR
HLA-DRB1.7	5.42092491039486e-07	-1.13044119714332	0.599	0.571	0.0305545011649496	CD28plusPD1.T	HLA-DRB1
LST1.7	1.77918507233995e-61	-1.14288713030055	0.127	0.271	1.00281987417369e-56	CD28plusPD1.T	LST1
HOPX.7	4.49632195017214e-132	-1.15045537532133	0.061	0.292	2.53430690399502e-127	CD28plusPD1.T	HOPX
TRGC2.8	1.75692695785763e-110	-1.17507870055101	0.067	0.269	9.90274310526877e-106	CD28plusPD1.T	TRGC2
CD160.6	3.66569865141588e-102	-1.18411293590631	0.022	0.198	2.06613438788405e-97	CD28plusPD1.T	CD160
IER2.8	1.37054538348763e-152	-1.19548429630681	0.424	0.673	7.72494199948967e-148	CD28plusPD1.T	IER2
IFI30.6	1.16609986483129e-101	-1.21390048484873	0.034	0.214	6.57260527813506e-97	CD28plusPD1.T	IFI30
SERPINA1.8	3.29157015800531e-93	-1.21550397598198	0.037	0.207	1.85526060385812e-88	CD28plusPD1.T	SERPINA1
PLEK.7	5.1888191177708e-180	-1.22723851451034	0.079	0.369	2.92462600754033e-175	CD28plusPD1.T	PLEK
HLA-DQB1.7	1.37289594927654e-47	-1.26311439957953	0.294	0.413	7.7381907285023e-43	CD28plusPD1.T	HLA-DQB1
IL1B.7	1.95478263490829e-64	-1.26971571762429	0.014	0.133	1.10179368433971e-59	CD28plusPD1.T	IL1B
C1orf162.7	3.47838582543796e-149	-1.28344415509842	0.035	0.278	1.96055738664985e-144	CD28plusPD1.T	C1orf162
IFITM3.8	2.86366230814327e-121	-1.28816374451991	0.09	0.303	1.61407462336187e-116	CD28plusPD1.T	IFITM3
MS4A6A.8	1.22098218825402e-72	-1.29281482601375	0.063	0.212	6.88194400587495e-68	CD28plusPD1.T	MS4A6A
GZMK.8	1.87513112579792e-154	-1.30264504070072	0.142	0.415	1.05689890774474e-149	CD28plusPD1.T	GZMK
PLAC8.6	1.70765247085482e-189	-1.33231079495278	0.045	0.335	9.62501238672613e-185	CD28plusPD1.T	PLAC8
KLRF1.8	1.59560820809379e-106	-1.34907363165179	0.021	0.202	8.99348610409983e-102	CD28plusPD1.T	KLRF1
FOS.4	1.27837291816108e-265	-1.35630088744398	0.702	0.875	7.2054211159231e-261	CD28plusPD1.T	FOS
GZMB.6	2.45193159306722e-94	-1.3762822643668	0.068	0.25	1.38200672311641e-89	CD28plusPD1.T	GZMB
CEBPD.8	1.2216243771716e-188	-1.39499076117869	0.032	0.32	6.88556363949003e-184	CD28plusPD1.T	CEBPD
C1QC.5	2.75383347117024e-52	-1.40554191155979	0.017	0.117	1.55217069769039e-47	CD28plusPD1.T	C1QC
APOC1.7	1.32003111867873e-40	-1.41156352448095	0.034	0.125	7.44022339732079e-36	CD28plusPD1.T	APOC1
CD8A.6	2.26474075923518e-125	-1.41610660573786	0.079	0.301	1.27649848153531e-120	CD28plusPD1.T	CD8A
GSTP1.4	2.23592902615738e-279	-1.46963628804188	0.177	0.548	1.26025903630334e-274	CD28plusPD1.T	GSTP1
GLUL.8	4.19671765072967e-198	-1.53940571307986	0.062	0.364	2.36543793665727e-193	CD28plusPD1.T	GLUL
GZMH.8	1.65065483802697e-158	-1.57154630915207	0.081	0.348	9.30375092905524e-154	CD28plusPD1.T	GZMH
HLA-DRB5.7	1.37874735034783e-70	-1.63028175621374	0.065	0.209	7.77117156550049e-66	CD28plusPD1.T	HLA-DRB5
GZMA.7	4.76470149324057e-295	-1.63438840879161	0.19	0.587	2.68557634965011e-290	CD28plusPD1.T	GZMA
APOE.5	3.81707000663659e-24	-1.63556904953032	0.038	0.101	2.15145333854064e-19	CD28plusPD1.T	APOE
CD69.7	3.64550854528386e-157	-1.64259661175118	0.618	0.767	2.0547544364638e-152	CD28plusPD1.T	CD69
HSPA6.7	3.52878747428324e-45	-1.71075068066	0.039	0.14	1.988965772005e-40	CD28plusPD1.T	HSPA6
HLA-DPA1.8	3.27698233183044e-36	-1.71257406136081	0.567	0.604	1.84703832151291e-31	CD28plusPD1.T	HLA-DPA1
IGHM.6	1.3742941780392e-12	-1.72845115982895	0.147	0.101	7.74607170510016e-08	CD28plusPD1.T	IGHM
HLA-DPB1.8	2.60931587126437e-58	-1.7548327687117	0.596	0.654	1.47071479767945e-53	CD28plusPD1.T	HLA-DPB1
CMC1.8	2.69875473405106e-128	-1.7555747563028	0.231	0.459	1.52112611830054e-123	CD28plusPD1.T	CMC1
CCL3L3.6	1.26794711401478e-145	-1.78567447705309	0.036	0.276	7.14665711343292e-141	CD28plusPD1.T	CCL3L3
FCGR3A.8	5.1309730486993e-166	-1.78915270910544	0.031	0.289	2.89202164916887e-161	CD28plusPD1.T	FCGR3A
CTSW.8	5.15550095040425e-249	-1.79626297591611	0.097	0.448	2.90584655568585e-244	CD28plusPD1.T	CTSW
FTL.6	1.81873192909209e-77	-1.85950369101325	0.897	0.919	1.02511006451347e-72	CD28plusPD1.T	FTL
AIF1.8	7.59205373246396e-125	-1.85997728663494	0.035	0.245	4.27918516576599e-120	CD28plusPD1.T	AIF1
S100A9.7	8.81344705908855e-55	-1.88587243982084	0.014	0.117	4.96761130038467e-50	CD28plusPD1.T	S100A9
ANXA1.6	0	-1.92317420173306	0.199	0.702	0	CD28plusPD1.T	ANXA1
IGKV3-11.1	8.38045587671118e-17	-1.99589259628309	0.114	0.07	4.72356015034949e-12	CD28plusPD1.T	IGKV3-11
C1QA.7	1.74899719988828e-66	-2.02872573663374	0.029	0.156	9.85804781745029e-62	CD28plusPD1.T	C1QA
C1QB.6	8.34184511144502e-64	-2.06720119430616	0.026	0.148	4.70179757861487e-59	CD28plusPD1.T	C1QB
FCER1G.7	8.86846204935218e-228	-2.23774565734325	0.05	0.374	4.99861994949686e-223	CD28plusPD1.T	FCER1G
KLRD1.8	7.55643498720799e-247	-2.35589665475884	0.08	0.424	4.25910901618991e-242	CD28plusPD1.T	KLRD1
GNLY.7	1.80931508802924e-60	-2.37318782720375	0.082	0.216	1.0198023562168e-55	CD28plusPD1.T	GNLY
IGHG1.7	3.30272026305009e-307	-2.39547361158899	0.577	0.238	1.86154524906555e-302	CD28plusPD1.T	IGHG1
IGHG4.8	2.17958680100588e-126	-2.46656647466964	0.459	0.239	1.22850230451896e-121	CD28plusPD1.T	IGHG4
CCL5.8	0	-2.48165661791169	0.289	0.713	0	CD28plusPD1.T	CCL5
CCL4.7	0	-2.54642706299632	0.22	0.69	0	CD28plusPD1.T	CCL4
CCL3.7	1.05987677658379e-184	-2.61103964911019	0.06	0.345	5.97388946353687e-180	CD28plusPD1.T	CCL3
AREG.8	5.08436561136201e-229	-2.62123861192403	0.115	0.452	2.86575183318808e-224	CD28plusPD1.T	AREG
HLA-DRA.7	6.34067377235529e-49	-2.62406743912294	0.468	0.543	3.57385736505034e-44	CD28plusPD1.T	HLA-DRA
IGHG3.7	5.33851861952979e-121	-2.65059591720846	0.49	0.269	3.00900263471177e-116	CD28plusPD1.T	IGHG3
IGLC2.7	2.34063412854798e-164	-2.84581106148191	0.511	0.258	1.31927502021478e-159	CD28plusPD1.T	IGLC2
NKG7.8	0	-2.87351185832591	0.147	0.607	0	CD28plusPD1.T	NKG7
TYROBP.6	0	-2.87600494685759	0.051	0.475	0	CD28plusPD1.T	TYROBP
IGKC.6	2.2157299351652e-148	-2.87624296369685	0.675	0.445	1.24887402065651e-143	CD28plusPD1.T	IGKC
CST3.8	1.30082322055625e-141	-3.06741817727604	0.077	0.313	7.33196000034327e-137	CD28plusPD1.T	CST3
LYZ.8	8.40591630600961e-108	-3.09180861748936	0.084	0.279	4.73791066671926e-103	CD28plusPD1.T	LYZ
