# Supplementary material for: Role of CD28+ PD-1+ Tc cells in immune response and prognosis prediction in hepatocellular carcinoma
Source: Front Immunol. 2025 Jun 4;16:1576193. doi: 10.3389/fimmu.2025.1576193 (PMC12174045; doi:10.3389/fimmu.2025.1576193)
Supplement: Supplementary file 2 [file DataSheet2.csv]

	logFC	AveExpr	t	P.Value	adj.P.Val	B	gene_symbol	group
CLEC4M	-3.48657449852444	0.643022424318845	-34.210267461796	7.46723461496764e-124	4.14438988365319e-119	270.891675136225	CLEC4M	down
CLEC1B	-2.41692777497421	0.473293806589021	-31.5870266126917	2.56712976552657e-113	7.1239134558245e-109	247.027970811462	CLEC1B	down
STAB2	-2.17955528693956	0.536097169723243	-29.3803679330728	3.57129436732656e-104	6.60701362269971e-100	226.284692891618	STAB2	down
BMP10	-1.85984214727037	0.375087013635165	-27.5131308961236	3.00232552876305e-96	3.78010808791828e-92	208.283606750179	BMP10	down
BMPER	-1.66454698441372	0.410007143970485	-27.5003693988916	3.40544142260345e-96	3.78010808791828e-92	208.159250913199	BMPER	down
GDF2	-3.80766499900429	0.891530538250039	-26.1482131443266	2.34059057616702e-90	2.16508529279743e-86	194.887851167578	GDF2	down
PLVAP	3.37838545857023	6.32543443893223	24.5945249267344	1.46251293272065e-83	1.15958471827041e-79	179.425522712361	PLVAP	up
FCN2	-5.14141951034782	2.04601156003085	-22.2026804956221	5.89441741325433e-73	4.08932576066286e-69	155.274395636071	FCN2	down
CRHBP	-4.36655641408123	1.83864976372658	-21.8667548106925	1.86067052223834e-71	1.14743416283056e-67	151.858498431373	CRHBP	down
AC008763.4	-0.183387420352832	0.0321217383192885	-21.4585390120945	1.24030809366159e-69	6.88383395063121e-66	147.702437518376	AC008763.4	no
MARCO	-4.8060259690366	1.88672668114549	-21.1995030967361	1.78548353442516e-68	9.00873833128461e-65	145.062891225677	MARCO	down
COLEC10	-3.52436109873172	1.54148003452159	-20.7737131155045	1.43412074166592e-66	6.63292794026667e-63	140.721429840798	COLEC10	down
NTF3	-1.66297873856678	0.69592116334085	-20.6157624524303	7.30110093551255e-66	3.11706463862986e-62	139.110363593526	NTF3	down
VIPR1	-2.14895522835485	1.02225753927112	-20.3485743519445	1.14572036824689e-64	4.54204472557647e-61	136.384787330086	VIPR1	down
AC107396.1	-0.964794306318632	0.191689134909976	-19.7596700485174	4.94159614264946e-62	1.82842351675458e-58	130.378156647408	AC107396.1	no
FCN3	-4.47365099882506	2.81906631498938	-19.0965709343011	4.54159002932311e-59	1.57539242635914e-55	123.621607239449	FCN3	down
NDST3	-0.458555537501399	0.100501331125456	-18.7074854714662	2.47150723577528e-57	8.06888959369198e-54	119.663637764964	NDST3	no
ASS1P2	-1.77083809056797	0.516740022098126	-18.3022626659655	1.57505389318065e-55	4.85650367363439e-52	115.549051202994	ASS1P2	down
DIPK2B	1.65265860906306	2.06604015026089	18.1188174596497	1.02975526430469e-54	3.00802352232497e-51	113.689465388447	DIPK2B	up
PVALB	-1.47285539286201	0.483304990280018	-17.9150044978303	8.27079031595085e-54	2.29518566662794e-50	111.626023047453	PVALB	down
CD34	2.17543300571762	3.39780773701565	17.7181782082245	6.16691163666487e-53	1.62985601307875e-49	109.63618940748	CD34	up
TOMM40L	2.05010206758519	3.68810722300944	17.5721131259611	2.73330143642674e-52	6.89549831923274e-49	108.16151769443	TOMM40L	up
ANGPTL6	-2.21432179065777	1.90976254174547	-17.5360819227448	3.94524131674525e-52	9.52021036176861e-49	107.798022184733	ANGPTL6	down
CCBE1	-1.4903534354692	0.512398842592113	-17.4648488111203	8.14761759925955e-52	1.88417051823543e-48	107.079729620212	CCBE1	down
SLC26A6	2.28611752547568	3.02029094410586	17.449089582726	9.5649629281906e-52	2.12346002991003e-48	106.920879102812	SLC26A6	up
PCGF1	1.21424016171403	4.34518380067497	17.3873148625606	1.79316372071438e-51	3.82778383320649e-48	106.29841601315	PCGF1	up
CXCL14	-3.96257263315716	1.71044920481904	-17.3051775552518	4.13317222969693e-51	8.49611821927442e-48	105.471318037552	CXCL14	down
USF1	1.45778479663052	5.75756814395914	17.2930064732046	4.67734143193174e-51	9.27132595763012e-48	105.34881298903	USF1	up
DDX41	1.3197535091743	5.34115454489724	17.1545949306885	1.90728657461306e-50	3.65021766129652e-47	103.956678130158	DDX41	up
TAZ	1.46680845365041	3.39260009826269	17.1248044023042	2.58040201804908e-50	4.77382974679141e-47	103.657296009825	TAZ	up
FLAD1	1.57830930402325	4.99056046891049	17.0309092912295	6.68609052460184e-50	1.19704745227718e-46	102.71428719302	FLAD1	up
MSTO1	1.73493756218003	2.73566745764907	16.9758043255318	1.16855172858463e-49	2.02674342150549e-46	102.161287760296	MSTO1	up
PTH1R	-2.5468524810825	1.8531046774547	-16.921445128505	2.02628903830726e-49	3.40791114894215e-46	101.616093068343	PTH1R	down
SCAMP3	1.86825140246295	6.60304495230996	16.9031366756843	2.4388432053809e-49	3.98112461005427e-46	101.43254154642	SCAMP3	up
ZNF692	1.95061158124322	3.60346463460453	16.874839306118	3.24746750899521e-49	5.14964840619266e-46	101.148919122046	ZNF692	up
CCT3	1.77991857097294	7.66550443997605	16.8691565062368	3.4396543022134e-49	5.30289592853184e-46	101.091971605771	CCT3	up
ADAMTS13	-1.90077410141028	2.07602363118744	-16.7951055726888	7.27353285406355e-49	1.07095918634723e-45	100.35023819456	ADAMTS13	down
PPOX	1.52928858260394	3.33884926266727	16.79430598024	7.33256140991957e-49	1.07095918634723e-45	100.342232463456	PPOX	up
GPR182	-1.55091924466154	0.672811128354405	-16.7791545040115	8.54606828986405e-49	1.21619316963011e-45	100.190545793936	GPR182	down
KAT2A	2.01589215684867	4.92467682388046	16.7555941899701	1.08434203844221e-48	1.50455168688953e-45	99.9547281066184	KAT2A	up
SEMA3F	1.61346199754314	3.41753651154701	16.7483440451313	1.16675469876261e-48	1.57941591551277e-45	99.8821736285434	SEMA3F	up
VPS45	1.5463869425624	3.4518762139042	16.6763223247664	2.41468273579799e-48	3.19088825046486e-45	99.1617656470659	VPS45	up
LRRC14	1.66100211781693	3.07393080071178	16.5805014487967	6.34890686295049e-48	8.19466697210733e-45	98.2042686378048	LRRC14	up
HHIP	-1.52550676193924	0.479458403609987	-16.5615808813054	7.68318256183475e-48	9.69146171282706e-45	98.0153366005247	HHIP	down
UBE2T	2.80065636157385	3.38217051714761	16.4755453953762	1.82807168355554e-47	2.25466236686702e-44	97.1567920569855	UBE2T	up
NECAB3	1.86311865600946	4.45622470989529	16.4508819105059	2.34333040628465e-47	2.82733001911313e-44	96.9108497479217	NECAB3	up
FAM189B	2.0252066799324	3.9440094790277	16.3290145406116	7.98336920656009e-47	9.42733987943174e-44	95.6967622325078	FAM189B	up
CDK5RAP1	1.07583666467327	3.75464308132881	16.2982271796302	1.08777273965186e-46	1.25775989215454e-43	95.3903594703253	CDK5RAP1	up
POLR2K	1.50941805345916	6.12879410339279	16.2937946284386	1.13730417495217e-46	1.28819426559225e-43	95.3462562651333	POLR2K	up
PRKRIP1	1.39833040067594	3.78217430246494	16.2321562480231	2.11189870291519e-46	2.34424979820992e-43	94.7332416833889	PRKRIP1	up
NSMCE2	1.78527365064703	4.08323278528657	16.1780410598824	3.63473816620924e-46	3.95552162672115e-43	94.1954805354578	NSMCE2	up
SLC25A39	1.41981836969727	6.86909487466779	16.1723702729663	3.84744587909837e-46	4.10648257184305e-43	94.1391517000648	SLC25A39	up
NR2C2AP	1.76372426658007	3.87035770506885	16.1512444407482	4.75520994589053e-46	4.97960202277114e-43	93.9293453492642	NR2C2AP	up
STX10	1.48978652134224	5.65151877970022	16.1405264518278	5.2945986698247e-46	5.44176890322112e-43	93.8229262676989	STX10	up
NAT9	1.66563608808494	4.00772983332705	16.1271920841866	6.0517013193369e-46	6.1068268168094e-43	93.6905519315695	NAT9	up
COX4I2	2.19413984142741	2.65030554127265	16.0549685658347	1.24759216476776e-45	1.23647522744242e-42	92.9740108198355	COX4I2	up
KCNN2	-1.70438820044464	0.661889990434588	-16.0245180751199	1.69216570704741e-45	1.64766471766383e-42	92.6721337849582	KCNN2	down
C1orf35	1.65659597326151	3.46435027434404	15.9929169480595	2.32141137999401e-45	2.22139056898358e-42	92.3589940800284	C1orf35	up
CDC37	1.19444520775522	6.56874907268913	15.962217836632	3.15558642634885e-45	2.96844410591165e-42	92.0549346965853	CDC37	up
ANAPC7	1.41212829628261	3.69536616764824	15.9276053550698	4.4599516994667e-45	4.12552965453503e-42	91.7122849352896	ANAPC7	up
SMG5	1.95855679103991	5.86052529851522	15.9030673063783	5.69901840744128e-45	5.18526591199014e-42	91.4694778945614	SMG5	up
AP5Z1	1.52748905883437	3.47866943434901	15.8898321492672	6.50444791484036e-45	5.78698217143608e-42	91.3385524755118	AP5Z1	up
GPM6A	-1.40868621298681	0.591401713652199	-15.8888450143457	6.56888843084761e-45	5.78698217143608e-42	91.3287885689527	GPM6A	down
GPAA1	1.91502747000723	7.18792805349373	15.8566894642523	9.05571402856882e-45	7.85314350468122e-42	91.0108148732737	GPAA1	up
UFD1	1.20383263970798	3.60879822239755	15.8349718770041	1.12474414161235e-44	9.6037576313272e-42	90.7961485127015	UFD1	up
SCNM1	1.79042312759976	4.17108234673332	15.8270354633703	1.21743212699571e-44	1.0237681890968e-41	90.717719735723	SCNM1	up
PSMB4	1.39840045318613	8.36897187603295	15.7904760416698	1.7531256469391e-44	1.45224218702637e-41	90.356561519326	PSMB4	up
PCNX3	1.54365728221934	4.03291115249068	15.7869038011288	1.81669654372179e-44	1.48277168931034e-41	90.3212838216383	PCNX3	up
PPIA	1.31890474574111	6.76441863938033	15.7849150130787	1.85308065685997e-44	1.49054825415051e-41	90.3016443975245	PPIA	up
PRCC	1.55370945862973	5.27151858822394	15.7770250592392	2.00473535709825e-44	1.58949738649014e-41	90.2237366958873	PRCC	up
THY1	2.46008778534251	3.36442113655477	15.7452060314027	2.75287645213905e-44	2.14862014675793e-41	89.9096465430972	THY1	up
SMUG1P1	-2.33405943777033	0.887312101867311	-15.74395709943	2.78734888680512e-44	2.14862014675793e-41	89.8973214455068	SMUG1P1	down
COA6	1.64621883474666	4.64858047326176	15.7143904082865	3.74201977038038e-44	2.84501149692988e-41	89.6056152191577	COA6	up
PSMD4	1.65882134666258	7.57665120824442	15.6962261724357	4.48394104085193e-44	3.3630163744368e-41	89.4264758456492	PSMD4	up
LINC01093	-3.51724322891937	1.91990131208882	-15.6890976026993	4.81373371494809e-44	3.56222713217779e-41	89.3561870260625	LINC01093	down
PYGO2	1.7899233071078	5.06557816759133	15.6853598466042	4.9962223856398e-44	3.61550549937217e-41	89.3193354557703	PYGO2	up
PIGU	1.65605869972113	4.57196746807253	15.6849626469748	5.0160163501857e-44	3.61550549937217e-41	89.3154194881612	PIGU	up
B4GALT7	1.31127078229988	4.00296549624497	15.6726609441284	5.66939117206504e-44	4.0340625569331e-41	89.1941504276225	B4GALT7	up
TMEM120B	1.10359800824104	1.76829054955008	15.6656217445268	6.08079648338185e-44	4.27202893195159e-41	89.1247697297794	TMEM120B	up
CCL23	-1.49413286288376	1.10842240728896	-15.6586853758668	6.51533313994019e-44	4.52009380749776e-41	89.0564104819476	CCL23	down
SNRNP70	1.49302207000527	6.13701710823095	15.602342908022	1.14103349366821e-43	7.81833332494806e-41	88.5014375882565	SNRNP70	up
FASTK	1.33855812628708	5.83760880322555	15.5951398900883	1.22572811549767e-43	8.29623611441905e-41	88.4305257721955	FASTK	up
DNAJB11	1.44253003425849	4.27741924420966	15.5823058588535	1.3924830887947e-43	9.30585755993281e-41	88.304199531081	DNAJB11	up
DDX49	1.41358876909913	5.16092644744042	15.5811600840562	1.4084287400846e-43	9.30585755993281e-41	88.2929229286753	DDX49	up
RABIF	1.37917845277879	3.77095280551845	15.5733980183016	1.52135996802491e-43	9.93376465710006e-41	88.2165352258444	RABIF	up
IP6K1	1.47232070209329	4.32461289304714	15.5565550785683	1.79846667679822e-43	1.14834858206722e-40	88.0508159580662	IP6K1	up
PYCR2	1.48119276932079	4.38922613265174	15.5564647239087	1.8000815596088e-43	1.14834858206722e-40	88.0499270786058	PYCR2	up
SNRPE	1.73283571739152	5.92350069572586	15.5270849880366	2.40992667432804e-43	1.51992432218046e-40	87.7609719312377	SNRPE	up
PSMC4	1.30319658251736	6.62151607130081	15.5098773688044	2.85883387028956e-43	1.7827880745499e-40	87.5917997247584	PSMC4	up
MXD3	1.93921920091921	2.26694142321921	15.5027891034191	3.06719446450719e-43	1.89147066638459e-40	87.5221279597251	MXD3	up
MCRS1	1.42250653109394	4.92697131222771	15.4980737229018	3.21413302176461e-43	1.96030326198855e-40	87.4757844342675	MCRS1	up
MANBAL	1.34439394850598	5.57270301493018	15.4921947767106	3.40720958702027e-43	2.05547325314361e-40	87.4180105213716	MANBAL	up
DEDD	1.26745222726058	4.61547538748374	15.4816543302341	3.78282188520707e-43	2.25753115538578e-40	87.3144416736937	DEDD	up
COMMD4	1.35076883757371	4.84313777412597	15.4734540347897	4.10340023034365e-43	2.42279591685428e-40	87.2338799926722	COMMD4	up
PFDN6	1.56724645520841	5.4500484068231	15.4447765570377	5.45319113647723e-43	3.18586906595393e-40	86.9522367110191	PFDN6	up
NPLOC4	1.47961856964047	4.97667374908479	15.4205632642506	6.93239296715004e-43	4.00786189656036e-40	86.7145474866735	NPLOC4	up
NSUN5	1.4308059365503	4.21437603954661	15.3956668171989	8.87176579693873e-43	5.07620488140099e-40	86.4702588266033	NSUN5	up
ALG3	1.2688573152466	5.80395293229972	15.3913653853753	9.25793034705772e-43	5.24310604277603e-40	86.4280633777	ALG3	up
PLPPR2	1.68701254542787	4.31896122981203	15.3889133581744	9.48552500569721e-43	5.31773861960809e-40	86.4040113579535	PLPPR2	up
PPM1F	1.36463949760913	2.87486467403099	15.3724200907687	1.11685209825338e-42	6.19864083051608e-40	86.2422558677967	PPM1F	up
RFXANK	1.59879555652157	4.31401920994254	15.3642900423535	1.21046912477759e-42	6.65170761329513e-40	86.1625392042083	RFXANK	up
DAP3	1.36095055247536	5.95827708890048	15.3275475006431	1.74131685210796e-42	9.47498300086704e-40	85.8024180891766	DAP3	up
HMGXB3	1.41398126367111	3.80578668387557	15.3066066598312	2.14208799268864e-42	1.15425267652633e-39	85.5972805829131	HMGXB3	up
LRAT	-1.24597997127541	0.767692500078957	-15.2749668763983	2.9288235523918e-42	1.56300611520478e-39	85.2874855231303	LRAT	down
AURKA	2.58505035073099	3.61748332025498	15.2700723728547	3.07398932189175e-42	1.62485220337442e-39	85.2395780852171	AURKA	up
TTC13	1.67163444360124	3.21343120532628	15.2690245189948	3.10598899424809e-42	1.62627825631852e-39	85.2293222490697	TTC13	up
CFP	-0.48125160059276	0.244316865301453	-15.2664299111983	3.18666210026685e-42	1.6529246095973e-39	85.2039284670186	CFP	no
MRPS21	1.52602705263604	6.87478770444159	15.260855840994	3.36711713980534e-42	1.73035526274385e-39	85.1493784189919	MRPS21	up
MEA1	1.40540971240216	5.31365330707164	15.2501263770601	3.74368151846719e-42	1.90622080693988e-39	85.0443915906287	MEA1	up
CEP131	1.86990411039888	3.06180428479947	15.2307832462219	4.53187754554475e-42	2.28657941504799e-39	84.8551739681383	CEP131	up
ATP6AP1	1.42081963261268	5.8902634535584	15.2235698483645	4.86648052648542e-42	2.43328410540962e-39	84.7846289088148	ATP6AP1	up
TRMT1	1.46002149570196	4.5212556873132	15.2152936639828	5.28086147442258e-42	2.61690261332078e-39	84.7037018749934	TRMT1	up
TMEM79	1.30021661746569	2.37040791766788	15.1927055735635	6.59992044758236e-42	3.2416122545245e-39	84.4828930095538	TMEM79	up
RFPL4AP6	-0.208255313779788	0.0405849011665992	-15.1889471248168	6.84931264731122e-42	3.33459387051246e-39	84.4461616244479	RFPL4AP6	no
SUGP1	1.04209225363793	3.7844562644596	15.1867434030798	6.99989242793205e-42	3.37826982297962e-39	84.4246258321951	SUGP1	up
RECQL5	1.32339811779677	3.1097574272266	15.1833085638774	7.24120923710639e-42	3.4646064988676e-39	84.3910607861905	RECQL5	up
SAC3D1	1.73597450466007	4.28979214962583	15.1591388309023	9.19097568957932e-42	4.35990035681489e-39	84.1549376755268	SAC3D1	up
PZP	-3.09603366142242	1.21200778981553	-15.1393969600054	1.11662324680182e-41	5.25200905260574e-39	83.9621530038762	PZP	down
DCTN2	1.27684523469018	4.13519224516934	15.1248516088208	1.28877517802096e-41	6.0107824500287e-39	83.8201605794174	DCTN2	up
NABP2	1.50931890906316	4.93321687934885	15.109081237962	1.50547156832773e-41	6.96293145947976e-39	83.6662545445297	NABP2	up
TBC1D16	1.89410067717122	3.19210081702506	15.1066114511887	1.54255662695957e-41	7.07549052503165e-39	83.6421556885174	TBC1D16	up
IRGQ	1.25494384027948	2.72264843962165	15.095612892335	1.71909299196573e-41	7.82060493008933e-39	83.5348516892575	IRGQ	up
QARS1	1.29103843385168	6.23605152395404	15.0913463165188	1.7928815078845e-41	8.03529215351294e-39	83.4932323613252	QARS1	up
VPS72	1.66594493731206	5.68546756874357	15.0912128449848	1.79524013447614e-41	8.03529215351294e-39	83.4919304373597	VPS72	up
ECM1	-2.58240736587737	2.79008195700422	-15.0670488903386	2.27754090201851e-41	1.01124638082343e-38	83.2562834662939	ECM1	down
NELFE	1.89624007865233	5.86618193340815	15.056781944954	2.51976982782228e-41	1.10991861280924e-38	83.1561939695401	NELFE	up
BLOC1S3	1.42832361348326	3.52168108921387	15.0549816877269	2.56481875071421e-41	1.12086618490858e-38	83.1386458627169	BLOC1S3	up
PLOD3	1.62173450605483	5.73917044796057	15.0413054064047	2.93434888593349e-41	1.27233826186089e-38	83.0053558932394	PLOD3	up
MRGBP	1.42388903887528	4.06452183811923	15.0265031497593	3.39439076101233e-41	1.46040373354221e-38	82.8611327014171	MRGBP	up
AC245123.1	-0.143907621873325	0.0369276613367918	-15.0041872133345	4.22749534066311e-41	1.8048478377088e-38	82.6437814265844	AC245123.1	no
HIGD1B	1.40232773156153	1.4918281250338	14.9920642566954	4.76264367494815e-41	2.01779760765876e-38	82.525747617957	HIGD1B	up
PPP1R35	1.53070477774584	3.89695927235741	14.9862570664113	5.04243555001521e-41	2.12015314743481e-38	82.4692167099732	PPP1R35	up
DDX39A	1.91466660838495	4.958761179065	14.9778522175341	5.47668267400565e-41	2.28542379766908e-38	82.3874101991167	DDX39A	up
COX6B1P4	-1.01478250542988	0.458450146529599	-14.9744140236424	5.66489991074023e-41	2.34632544735816e-38	82.3539493756708	COX6B1P4	down
OXA1L	0.986973729085567	6.14245177131274	14.9719811447145	5.80197002697868e-41	2.38529732198032e-38	82.330273770223	OXA1L	no
SNRPC	1.50379348735945	7.28325858863071	14.9667198458015	6.10981924220914e-41	2.49339027766066e-38	82.2790773131168	SNRPC	up
CDK5	1.42757481026268	4.24451282980357	14.9594659000777	6.56116723265644e-41	2.65803899693186e-38	82.2084997920875	CDK5	up
GMNN	2.48356141166324	4.90596737209077	14.95540950458	6.82791144635614e-41	2.74605734191458e-38	82.1690374586468	GMNN	up
AKIP1	1.35180100811859	4.03168328609661	14.9373981460703	8.14923932376035e-41	3.25389159502175e-38	81.9938544997372	AKIP1	up
OIT3	-2.7143009754074	3.70551530309589	-14.9284191441919	8.90035831445749e-41	3.52841990579075e-38	81.906546432498	OIT3	down
PDCD5	1.42823972429208	5.72933469054973	14.9227526888899	9.40953555141917e-41	3.70382008964054e-38	81.8514564063563	PDCD5	up
SPSB2	1.74731872281153	3.24559140536435	14.9055145658068	1.11442613454607e-40	4.35051739817862e-38	81.6839043132854	SPSB2	up
GLI4	1.65753519278746	2.86812033666519	14.9049221636642	1.1209239255861e-40	4.35051739817862e-38	81.678147300234	GLI4	up
PEA15	1.79731122873751	6.48943688113833	14.8999427019559	1.17705750867041e-40	4.53665755477198e-38	81.6297592453561	PEA15	up
GBA	1.87935023790882	5.58617364098974	14.8716629026982	1.553388817322e-40	5.94583674139232e-38	81.3550435597832	GBA	up
CNIH4	1.55204906249975	4.09934589513841	14.8682382188362	1.606445085626e-40	6.10680196557047e-38	81.321786376601	CNIH4	up
HDAC11	1.90127164790768	3.34070305021309	14.864862413417	1.66051353634291e-40	6.26939876058285e-38	81.2890061618265	HDAC11	up
SNAPIN	1.33528340556356	5.53327588836071	14.8635748379226	1.68161105418341e-40	6.30615507555632e-38	81.2765039716328	SNAPIN	up
DHX34	1.53627141737608	3.40963978774531	14.8497484920206	1.92573197764458e-40	7.17315775109074e-38	81.1422730167685	DHX34	up
CCNB1	2.98037920299727	3.91292943041733	14.837126084666	2.17934175728581e-40	8.06370979140799e-38	81.019764037936	CCNB1	up
ZNF517	1.71300914902795	2.83707784943999	14.828426638734	2.37327419373374e-40	8.72311861102093e-38	80.9353488372483	ZNF517	up
LSM4	1.55900755770534	6.31074763822297	14.8264120536537	2.42058599780191e-40	8.83848312263181e-38	80.9158024722668	LSM4	up
KXD1	1.1306923317308	3.90077260596923	14.8158881629314	2.68346959434731e-40	9.73432980103727e-38	80.8137086054559	KXD1	up
STX4	1.16572535976519	4.71677711252511	14.8140479726477	2.73227973592823e-40	9.84702971582808e-38	80.7958589552569	STX4	up
BANF1	1.2080327996198	7.36407531175289	14.7852671750009	3.62180074550093e-40	1.29686169790998e-37	80.5167782870685	BANF1	up
C8orf33	1.7352187577954	4.80003661416142	14.7821093334803	3.73550903274162e-40	1.32900312068072e-37	80.4861677651195	C8orf33	up
SSR2	1.75586115376376	6.05990872530577	14.7562600152215	4.81074193389886e-40	1.7006432361358e-37	80.2356746719514	SSR2	up
SLC41A3	1.36205608645891	3.75610042719295	14.7548743680789	4.87640217923152e-40	1.71294428702233e-37	80.2222509361842	SLC41A3	up
PDZD11	1.31682245756913	5.67851074021392	14.7484967049916	5.19033344016927e-40	1.8117528066845e-37	80.1604711614244	PDZD11	up
POLR2G	1.26827408611925	5.63419093139625	14.7472290261189	5.25509541433407e-40	1.82289406619347e-37	80.1481922880319	POLR2G	up
FIBP	1.1778445446233	4.87501890738321	14.7371473862846	5.7996827293818e-40	1.99930553517652e-37	80.0505523040321	FIBP	up
ATRIP	1.03131633172286	2.32613354495709	14.7353946116787	5.89995280921253e-40	2.02131654854386e-37	80.0335789555901	ATRIP	up
ANKZF1	1.35907029577667	3.53844891297221	14.7341152205626	5.97423267783075e-40	2.03420790093426e-37	80.0211901151391	ANKZF1	up
SPC24	2.58853763914072	2.93448923645258	14.7029143786325	8.10488547453538e-40	2.74286127269627e-37	79.7191658121943	SPC24	up
PIGC	1.5509793733742	3.92897423671872	14.7006863304594	8.28328878452443e-40	2.78624733836297e-37	79.6976060741881	PIGC	up
PHPT1	1.74683909110859	6.30727582531244	14.6901291551552	9.18336236881278e-40	3.07039635440649e-37	79.5954635732311	PHPT1	up
CYHR1	1.4120070668056	3.80626118381739	14.6862111875143	9.54168048642468e-40	3.17109466273686e-37	79.5575625094704	CYHR1	up
UBE2Q1	1.39598689153257	5.65155391637736	14.660868124008	1.22212761893698e-39	4.03048327405782e-37	79.3124805569965	UBE2Q1	up
DXO	1.4322170923453	3.8397597529327	14.6604373839472	1.22727819915996e-39	4.03048327405782e-37	79.3083162253367	DXO	up
AC016682.1	-1.69226757990696	0.892959920895747	-14.6481045385892	1.38430116814234e-39	4.51941759606282e-37	79.1891007505472	AC016682.1	down
PSMB5	1.07299791180917	7.39879418425954	14.6241060214125	1.74959287034181e-39	5.67487785496665e-37	78.9572116026471	PSMB5	up
UCK2	1.87157316439832	2.88084519654455	14.6235756435519	1.75866919704918e-39	5.67487785496665e-37	78.9520881349919	UCK2	up
UFC1	1.40586331188368	6.43533445681546	14.6195848634789	1.82848688626794e-39	5.86606073264492e-37	78.9135389931635	UFC1	up
HDGFL2	1.32105886282828	4.9803450436809	14.6178813147061	1.85912592570257e-39	5.93007747140334e-37	78.8970845134304	HDGFL2	up
POLM	1.23893085843927	3.21135163569019	14.6094647243598	2.01818567937972e-39	6.40064705092879e-37	78.8157982553982	POLM	up
CCHCR1	1.76770333557493	3.79816738683042	14.6024159716728	2.16179385417664e-39	6.81714322162827e-37	78.7477340511855	CCHCR1	up
MT1H	-5.37605359829698	3.0704221032249	-14.595956702995	2.30232578373665e-39	7.2192871933993e-37	78.6853713809209	MT1H	down
HAMP	-5.30405218487905	3.3718913601771	-14.5916224316949	2.40169890773533e-39	7.4885781504617e-37	78.6435300673093	HAMP	down
PTTG1	3.08894661258408	3.7353458051431	14.5898224266451	2.44421534728642e-39	7.57856960836557e-37	78.6261547285527	PTTG1	up
EDC3	1.30478334716274	3.28097944746036	14.5870956337156	2.51005741382317e-39	7.73295640372624e-37	78.5998344906285	EDC3	up
DTYMK	1.78711309750741	4.6078838631409	14.5866138361183	2.52187367628412e-39	7.73295640372624e-37	78.5951841287677	DTYMK	up
OXLD1	1.52138857106771	4.86292768020232	14.5846483658059	2.57065534183577e-39	7.83922758940809e-37	78.5762137171712	OXLD1	up
ABHD12	1.37573127452603	5.28890987360603	14.5769467940084	2.77104661122932e-39	8.40414524425348e-37	78.5018873728437	ABHD12	up
TMEM81	1.33156951400529	2.76720179268343	14.5751704494958	2.81943529595378e-39	8.50442817177884e-37	78.4847460390203	TMEM81	up
HM13	1.28643765690875	5.85764915773449	14.5718963323693	2.91084391477197e-39	8.73268908723023e-37	78.4531533136457	HM13	up
TRAF2	1.63437987071002	4.12303638363964	14.5658943919939	3.08615581736992e-39	9.20885666773376e-37	78.3952451950707	TRAF2	up
ADRA1A	-2.45090815991875	1.53431484720432	-14.5512105544142	3.56075817289118e-39	1.05149015390548e-36	78.2536049841941	ADRA1A	down
CDKN3	2.82849017349241	3.09060711776161	14.5511822404527	3.56174030980038e-39	1.05149015390548e-36	78.2533319130446	CDKN3	up
CDKN2AIPNL	1.49149285498131	4.85741267586158	14.542982177391	3.85785926843643e-39	1.13288384792323e-36	78.174254558437	CDKN2AIPNL	up
LAMTOR1	1.14890852238752	6.06654651970764	14.5406539795388	3.94632544041044e-39	1.15276320141168e-36	78.1518052334131	LAMTOR1	up
TEPSIN	1.12239307867041	2.08226167324027	14.5273329481547	4.4928400378927e-39	1.30553463320986e-36	78.0233817349701	TEPSIN	up
C12orf73	1.06653629653999	2.20351013541579	14.5265206300436	4.52850973983358e-39	1.30904593265887e-36	78.0155517062106	C12orf73	up
CUL7	1.60871428753205	3.60656087936092	14.5190412144529	4.87050658125867e-39	1.4006113252147e-36	77.9434635226143	CUL7	up
RBIS	1.68126455704721	3.32219685558565	14.5132352096165	5.15365161002044e-39	1.47439596911209e-36	77.8875124581547	RBIS	up
JMJD4	1.25472686886625	2.51223154707881	14.5120324284712	5.21433096474975e-39	1.48410555320295e-36	77.8759224698908	JMJD4	up
VPS33A	1.15842573542476	2.60278450436726	14.5114878303775	5.24203943733591e-39	1.48437974903868e-36	77.870674831798	VPS33A	up
BCO2	-2.24185052886374	1.47340310420285	-14.4996438344931	5.8823492927957e-39	1.65723993959114e-36	77.7565645485308	BCO2	down
E2F1	3.0597030390067	3.58282917624667	14.486641285843	6.67546918545037e-39	1.87118795586708e-36	77.6313277478809	E2F1	up
TELO2	1.27405731890922	4.22038353008528	14.4761631858583	7.3915612411372e-39	2.06150271580078e-36	77.5304328117433	TELO2	up
ILF2	1.62321970258384	7.00292973637982	14.4694376366715	7.89107348273639e-39	2.18981234682676e-36	77.4656844325935	ILF2	up
ACBD6	1.46409828814236	3.36722576365698	14.468289122223	7.97967998615962e-39	2.20338417369077e-36	77.4546284248964	ACBD6	up
GNPAT	1.47466498689995	5.70731370380403	14.4504412346745	9.49136284701631e-39	2.60782242263491e-36	77.2828558894814	GNPAT	up
DYNLL1	1.32418485512446	6.70622112535423	14.4435094647078	1.01527129093475e-38	2.77579172010687e-36	77.2161618700189	DYNLL1	up
C14orf93	1.10619306760475	2.27145361301022	14.4335682759207	1.11822174384884e-38	3.0422757355566e-36	77.12053140137	C14orf93	up
IK	1.09689804172452	5.67519160693459	14.4134322394399	1.35975481880418e-38	3.68135376577808e-36	76.9268979706781	IK	up
LYVE1	-2.39443376975613	1.9076249137371	-14.4125034159826	1.37207352398054e-38	3.69667245895359e-36	76.9179683490424	LYVE1	down
UBE2C	3.42758876441113	4.00445804925338	14.3991044737345	1.56268115844988e-38	4.18987280073078e-36	76.7891737137045	UBE2C	up
SAMD1	1.52490771425805	5.08259650834245	14.3820932220955	1.84318319521465e-38	4.91819762103886e-36	76.625714662421	SAMD1	up
SH3BP5L	1.42190294517192	3.98017608112765	14.3578398314493	2.33206950762542e-38	6.18882328907333e-36	76.3927798071143	SH3BP5L	up
UQCC2	1.45195801856093	4.36311856458452	14.3574159753472	2.34167472785247e-38	6.18882328907333e-36	76.3887101857015	UQCC2	up
LMNA	1.54146454719967	6.82177933926682	14.353054821217	2.44282654706786e-38	6.4255600089485e-36	76.3468392729627	LMNA	up
DUS1L	1.18111100351234	5.81946512941643	14.3423914230388	2.70888990470817e-38	7.09179710383058e-36	76.2444794919514	DUS1L	up
EHMT2	1.69272833265829	3.50613436179036	14.3411894525206	2.7406375497284e-38	7.14122650927118e-36	76.2329431949405	EHMT2	up
EIF2D	1.26970699823983	4.22121968413057	14.3369976099006	2.8542892551653e-38	7.40261252107147e-36	76.1927132195846	EIF2D	up
COPS5	1.15453626591703	3.8010457440751	14.3350374921415	2.9090345913595e-38	7.50950366767644e-36	76.1739029415209	COPS5	up
MARK4	1.44466107916756	4.03331379754615	14.327010937232	3.14435691438983e-38	8.07939597710879e-36	76.0968852248222	MARK4	up
AARS2	1.29852062809768	3.52659029574648	14.3207781593479	3.34010844428893e-38	8.53614080860332e-36	76.0370896095106	AARS2	up
CCDC107	1.34349588240505	2.90694314640171	14.3203844469593	3.35287417573652e-38	8.53614080860332e-36	76.0333127359545	CCDC107	up
TSPAN17	1.40837585354293	4.15129426896165	14.3162502260947	3.48989668210662e-38	8.84441807094063e-36	75.9936553973988	TSPAN17	up
RNPEPL1	1.23961849188883	4.86246164003699	14.3098478637913	3.71319760321335e-38	9.3675536443611e-36	75.932248739486	RNPEPL1	up
ZNF335	1.20471220883811	2.87967249015101	14.3077616579249	3.78899555570102e-38	9.51552227769061e-36	75.9122414488405	ZNF335	up
TNFRSF4	1.84329207661815	2.34556345980854	14.297024936874	4.20420007473286e-38	1.05106895652139e-35	75.8092891444835	TNFRSF4	up
IL3RA	1.36049990435243	2.40589038353333	14.2911005342198	4.45242740532882e-38	1.10701442994377e-35	75.7524925698788	IL3RA	up
ORMDL2	1.15919781283883	3.49096047493991	14.2907429421023	4.46786962950947e-38	1.10701442994377e-35	75.7490646336847	ORMDL2	up
ARL16	1.60387586099634	4.04796788220946	14.2776532036277	5.0714594565378e-38	1.25098253909913e-35	75.6236045786734	ARL16	up
ZNF526	1.07896979837302	2.46850385413082	14.2602556733343	6.00136300403645e-38	1.47381260215499e-35	75.4569173463427	ZNF526	up
COMMD5	1.42290427198408	4.67507579248747	14.2424370761135	7.13025319203266e-38	1.74333120004848e-35	75.2862686609735	COMMD5	up
TMCO1	1.23281565996343	6.21916653174495	14.2315104112589	7.92485838112186e-38	1.92911212723967e-35	75.1816605827966	TMCO1	up
DRAP1	1.20028399760025	6.7204612916955	14.2135900252692	9.42371365000343e-38	2.28395428510411e-35	75.0101574728581	DRAP1	up
HARS2	1.19855647049838	3.90693612895966	14.208241030398	9.92364199731432e-38	2.38706829843301e-35	74.9589806783686	HARS2	up
ELOVL1	1.45400675810578	5.67718806107996	14.2081207115558	9.93518633786822e-38	2.38706829843301e-35	74.95782959865	ELOVL1	up
CHRM2	-0.363920076377459	0.0938106458639776	-14.2068749786954	1.00555019973426e-37	2.40556213945911e-35	74.9459119824253	CHRM2	no
HSPA4	1.24745925254054	5.88945404153006	14.2002764024152	1.07174672789642e-37	2.55291910493473e-35	74.8827911275345	HSPA4	up
SF3B4	1.69653789019346	6.69324495021004	14.1859296972574	1.23105468393283e-37	2.91986179542547e-35	74.7455883612316	SF3B4	up
SHARPIN	1.48852991590413	6.03370423686183	14.1782701589242	1.32556463394602e-37	3.13064522334631e-35	74.6723572878022	SHARPIN	up
MUS81	1.12377064547502	3.34354108914253	14.1756032032107	1.36014285692757e-37	3.19869867382785e-35	74.6468623957347	MUS81	up
TIGD5	1.55496057736846	2.49507810296673	14.1691886356017	1.44703955275403e-37	3.38869798385659e-35	74.5855489188133	TIGD5	up
LEMD2	1.32298692104622	3.97426317957619	14.1675300155862	1.47039563660349e-37	3.42892555576177e-35	74.5696966282455	LEMD2	up
CPSF4	1.33993665238833	3.67431483506559	14.1669979612773	1.47796719877716e-37	3.43216140164565e-35	74.5646116477385	CPSF4	up
SART1	1.09055343520828	5.24586566468494	14.1645682030702	1.51304195943981e-37	3.49897257461953e-35	74.5413906736897	SART1	up
NOL7	1.28038155322392	5.55894941335845	14.162887117448	1.53779400783304e-37	3.54145664849551e-35	74.5253255135315	NOL7	up
MAP2K2	1.29840098027398	5.76402157994973	14.1550353436231	1.65885848384928e-37	3.80447540132722e-35	74.4502995480922	MAP2K2	up
CCDC137	1.53401617479419	4.45672577618955	14.1506610396438	1.73038102390443e-37	3.95217601677858e-35	74.4085081640002	CCDC137	up
NHP2	1.44437227620539	5.31880775711453	14.13693448803	1.97540423972958e-37	4.49331601267343e-35	74.2773965097134	NHP2	up
NDUFA4L2	2.52268111945574	3.87096559666956	14.1354158111234	2.00455530435896e-37	4.54101322233578e-35	74.2628933507188	NDUFA4L2	up
NAXE	1.39314207884101	7.23681491048274	14.1316969582954	2.07776345742456e-37	4.68772153050897e-35	74.2273811342535	NAXE	up
CCT6A	1.49747928427534	6.41393175245264	14.1277747354262	2.15786624859727e-37	4.84873419689867e-35	74.1899304683006	CCT6A	up
USP21	1.56794796189045	3.40395811579262	14.1148763125518	2.44364975414377e-37	5.46875020180377e-35	74.0667980648506	USP21	up
INO80E	1.27494610618509	3.54722130451194	14.1120269688348	2.51170579192426e-37	5.59848125130877e-35	74.0396027086714	INO80E	up
ARPC5	1.33599946407319	5.14921627972881	14.1102879111856	2.5541685140275e-37	5.67035626788161e-35	74.0230053551953	ARPC5	up
SCRIB	1.82072654294343	5.00251697143348	14.105930871868	2.66372539941211e-37	5.89001686823791e-35	73.9814254931407	SCRIB	up
TRIM11	1.32507122829978	2.44896092110503	14.1009093103117	2.79581740475607e-37	6.15756594370503e-35	73.9335096560719	TRIM11	up
FLVCR1	1.85052009473936	2.51490060876829	14.0970072932291	2.90295386644972e-37	6.36825464592197e-35	73.8962807210533	FLVCR1	up
ZC3H3	1.61514419322093	4.45722188635948	14.0900429295216	3.10444903238854e-37	6.78346558057467e-35	73.8298432125973	ZC3H3	up
TMEM199	0.963428766466921	2.41637842600359	14.0787967445126	3.45968674238305e-37	7.53004211329419e-35	73.7225833753717	TMEM199	no
COPZ1	1.04661190065247	6.42975980074517	14.0663118528349	3.90171987836503e-37	8.45895917848193e-35	73.6035452536867	COPZ1	up
ZNF696	1.39986851129795	2.52464245918114	14.0568400948591	4.27426816586841e-37	9.23058978497519e-35	73.5132612743172	ZNF696	up
FEN1	2.04788074220273	4.75993260189854	14.0497398212853	4.57662180577645e-37	9.84523592412398e-35	73.4455963658766	FEN1	up
ARFGAP1	1.29470832550112	4.61703015347363	14.0460724067225	4.74105362931598e-37	1.01595836865122e-34	73.4106510677109	ARFGAP1	up
BRMS1	1.31671891584596	5.37508402520699	14.0345480760328	5.29709187925588e-37	1.13074575534839e-34	73.3008617419395	BRMS1	up
REPIN1	1.42183824783253	6.00558244954381	14.0332473352273	5.36380153016106e-37	1.14059903726233e-34	73.2884719540316	REPIN1	up
SNORD104	2.85382395547153	5.47068513134515	14.0286297669123	5.607456823684e-37	1.1878605388217e-34	73.2444921298417	SNORD104	up
SNF8	1.21292120234911	4.05627183786148	14.0247484984216	5.82077762385113e-37	1.22836113650708e-34	73.2075291909756	SNF8	up
CPSF3	1.13640495673281	4.38189509253904	14.0236463106898	5.88281797492409e-37	1.23675106222069e-34	73.1970332690275	CPSF3	up
MAPKAPK5-AS1	1.27160267155616	2.9357577303681	14.0024069458535	7.21585812585725e-37	1.51127298808756e-34	72.9948330098739	MAPKAPK5-AS1	up
POP4	1.04718245714067	4.17065266059707	13.9998744879607	7.39368882574496e-37	1.54269595307395e-34	72.9707312194048	POP4	up
KLHL12	1.41451708523565	4.56813046063841	13.998716900684	7.47642441054138e-37	1.55411622175827e-34	72.959714808798	KLHL12	up
CHTOP	1.24570857678593	4.67138525602375	13.9869028039133	8.37544955042596e-37	1.73449934887385e-34	72.8473024593984	CHTOP	up
PDAP1	1.06865504000181	6.22659445737524	13.9793327130836	9.0073955991635e-37	1.85843666598206e-34	72.7752903531641	PDAP1	up
ZFP41	1.48750122579364	2.01657303694771	13.9787601364407	9.0570848293732e-37	1.86176764857423e-34	72.76984417109	ZFP41	up
ZNF174	1.096876880264	2.53348272421245	13.9564946202075	1.12167969311373e-36	2.29720828957583e-34	72.5581239863422	ZNF174	up
TARBP1	1.89861131487942	3.21129198204829	13.9466141902951	1.23329781843139e-36	2.51651699341031e-34	72.4642115258139	TARBP1	up
CYP26A1	-1.73750611072917	0.683250519551473	-13.9399625628421	1.31461262363751e-36	2.67261227928592e-34	72.4010021733075	CYP26A1	down
XRCC1	1.34365444629277	4.20198552232783	13.9336102670035	1.39725382641136e-36	2.83025491312616e-34	72.3406476114727	XRCC1	up
COL15A1	2.51831643379159	2.72690533209943	13.9285766314444	1.46640291061818e-36	2.9595210160807e-34	72.2928290801997	COL15A1	up
SRP14	1.01129914091055	7.7385096242073	13.9147420957507	1.67454008903236e-36	3.35923153688456e-34	72.161436376322	SRP14	up
TK1	2.61210724022556	5.04029924906822	13.9146164652155	1.67655922545003e-36	3.35923153688456e-34	72.1602434270279	TK1	up
STIP1	1.54636693293887	5.85717932497826	13.9138441901205	1.68902469392536e-36	3.37203451573927e-34	72.1529102248297	STIP1	up
DAXX	1.32388060020361	5.25881426601871	13.9133891132897	1.69641342949364e-36	3.3746466577178e-34	72.1485890750221	DAXX	up
METTL6	1.0361058778814	2.08750006197285	13.9124943023171	1.71103592954039e-36	3.39157875447933e-34	72.1400926121681	METTL6	up
MYPOP	1.22108715994827	3.34035799759699	13.9107851404238	1.7393163455339e-36	3.43536642325541e-34	72.1238642333422	MYPOP	up
EFNA4	1.90768186035315	3.92691385038525	13.9046284193127	1.84510693739023e-36	3.63139291248564e-34	72.0654126477156	EFNA4	up
IRAK1	1.87177689361867	6.01729190863863	13.8984683653116	1.95737605012677e-36	3.83254486390624e-34	72.0069389439756	IRAK1	up
SLC39A13	1.27902621000944	4.13594111849979	13.8982689165197	1.96112275697622e-36	3.83254486390624e-34	72.0050458553961	SLC39A13	up
AL360013.3	-3.34576933325761	1.77999143164107	-13.8906626629844	2.10947391563276e-36	4.1079969049661e-34	71.9328577902461	AL360013.3	down
GET3	1.2675323864773	6.41016888344583	13.8870911631611	2.18294239992789e-36	4.23620580903488e-34	71.8989670660349	GET3	up
TMEM101	1.440643060501	4.84403589907009	13.8858678380558	2.20868939918846e-36	4.2712359005003e-34	71.8873594119464	TMEM101	up
ARFRP1	1.18161075043879	3.88244802306084	13.8773168130128	2.39731822818215e-36	4.61991524244226e-34	71.8062326152527	ARFRP1	up
FAM220A	1.30785405175553	3.59363949711548	13.8645285903745	2.7098039870302e-36	5.20404259806793e-34	71.6849403967576	FAM220A	up
CNDP1	-2.67333611731728	1.34452650453996	-13.86373427097	2.73050185016761e-36	5.22570976503973e-34	71.6774078950938	CNDP1	down
MDK	3.80973748151296	6.33732072188766	13.8590662004311	2.85536478021262e-36	5.44589693012305e-34	71.6331439841038	MDK	up
BIRC5	3.0095805653122	3.30997073334186	13.8586270989178	2.86739902422219e-36	5.45012031655327e-34	71.6289805886501	BIRC5	up
SLC35B1	1.02452614326645	4.98873924844927	13.8559335193614	2.94233541584544e-36	5.57346614043815e-34	71.6034421499803	SLC35B1	up
AP1S1	1.22978166849219	6.16273839245479	13.8533941461675	3.0147691999218e-36	5.69124848179796e-34	71.5793674624372	AP1S1	up
SNHG1	1.87595315960115	3.4723825486969	13.8494032364311	3.13221694889826e-36	5.89292111460346e-34	71.541534699361	SNHG1	up
TMEM106C	1.96215775594145	5.30271746783887	13.8433806543179	3.31814833709848e-36	6.22164023166563e-34	71.4844498842338	TMEM106C	up
ITGB1BP1	1.33281046971553	3.34037381157671	13.8311721838643	3.72949959749433e-36	6.96939249698763e-34	71.3687606842985	ITGB1BP1	up
TBC1D7	1.12697148697899	2.52809804986503	13.8246416087338	3.97002870609556e-36	7.39397863144327e-34	71.3068916266599	TBC1D7	up
AKAP8L	1.29058460923541	3.40028232565671	13.8241031528708	3.99053776835669e-36	7.40731895256069e-34	71.3017909145328	AKAP8L	up
PPIB	1.24627199290047	7.79088013060831	13.8186554480249	4.20406905116009e-36	7.77766788028121e-34	71.2501897850171	PPIB	up
CDC20	3.29615284676131	3.67760043141207	13.8177744354401	4.23965636834334e-36	7.81744744516357e-34	71.241845470643	CDC20	up
RABGGTA	0.935831830079655	4.08286758099883	13.8072930987174	4.68680107796627e-36	8.61331611351675e-34	71.142589066742	RABGGTA	no
MFSD5	1.28045132268451	4.62908876487521	13.7838421359314	5.86491881460907e-36	1.07428666379412e-33	70.9206146893319	MFSD5	up
COL6A6	-0.364789625532427	0.120997709842331	-13.7825283459384	5.93903671181207e-36	1.08428446231014e-33	70.9081832345924	COL6A6	no
MRPS23	1.30812827332664	3.86233403119547	13.7798333516925	6.09401163164951e-36	1.10594138592575e-33	70.8826838244325	MRPS23	up
TSEN54	1.54414671155819	4.23676521068972	13.7797732574416	6.09751291135799e-36	1.10594138592575e-33	70.8821152479185	TSEN54	up
EIF2B1	1.06518215854574	4.87575239397219	13.7757578072213	6.33606833712152e-36	1.14546621751981e-33	70.8441255263443	EIF2B1	up
NSUN5P1	1.39794085525215	2.14654010176244	13.77099225973	6.63129133828424e-36	1.19494578105881e-33	70.7990446192079	NSUN5P1	up
CLK2	1.56964358047114	4.35462344554959	13.7657358019907	6.97285812586812e-36	1.25242912247186e-33	70.7493266268147	CLK2	up
NAGPA	1.22916990443672	3.3113564158319	13.7529235534905	7.88070134404528e-36	1.41092517837373e-33	70.6281724461708	NAGPA	up
MLEC	1.40420029593444	6.25961680937977	13.7515248855935	7.98668204888017e-36	1.42530173760417e-33	70.6149490475677	MLEC	up
ZNF251	1.44812765177198	2.75335885258647	13.7506419059717	8.05431829681659e-36	1.43276512753724e-33	70.6066013718601	ZNF251	up
STMN1	2.34290491927796	4.47676847944582	13.7458340732321	8.43274601727651e-36	1.49529021311458e-33	70.5611517457977	STMN1	up
C19orf25	1.32387269750773	3.68856348000504	13.7439937454395	8.58224673224534e-36	1.51695310791831e-33	70.5437562627631	C19orf25	up
KIAA0100	1.52294191046792	3.85760258682664	13.7422924539433	8.7228025077209e-36	1.53690241898736e-33	70.5276757867915	KIAA0100	up
AADAT	-2.37583769930516	2.73129557807731	-13.7339570652851	9.44533048618397e-36	1.65894078263828e-33	70.448901213527	AADAT	down
VPS16	1.13252571052383	4.31903566647921	13.7239006595118	1.03968971033538e-35	1.82030973543608e-33	70.3538860467271	VPS16	up
AATF	1.25722188456503	4.82210467660699	13.7213572294786	1.06523435033582e-35	1.85916892069146e-33	70.3298593306814	AATF	up
CCDC130	1.19983485029431	3.92077915604617	13.7188532916999	1.09099356324175e-35	1.89815779791474e-33	70.3062073311014	CCDC130	up
RRP9	1.3713190889439	4.94929344669194	13.7149796089108	1.13207299429812e-35	1.96347447676687e-33	70.2696200545623	RRP9	up
CENPT	1.13575190583398	2.92819600521784	13.7087616040986	1.20126221780855e-35	2.07698611684088e-33	70.2108986525228	CENPT	up
TAOK2	1.26770574628004	3.83786066005611	13.7078460109296	1.21180035156687e-35	2.08869973019605e-33	70.2022528565178	TAOK2	up
GRK6	1.3542362281176	3.98980534771031	13.7057038413366	1.23681745092035e-35	2.12521997967586e-33	70.1820255582133	GRK6	up
BOLA1	1.38235789347509	5.028545573167	13.7052426947904	1.24226990307346e-35	2.12800067563211e-33	70.1776713688804	BOLA1	up
GPS1	1.17414723456738	5.68277408979494	13.7025190736775	1.27496547761331e-35	2.1772879684005e-33	70.1519558168511	GPS1	up
PDRG1	1.37290522674653	4.55385256104521	13.6996092466477	1.31084489758291e-35	2.23169333315181e-33	70.1244843168968	PDRG1	up
ADCK1	0.97658407634645	2.28559130763306	13.6889251091554	1.45143691542004e-35	2.46349236216292e-33	70.0236350808648	ADCK1	no
TECPR1	1.10515983303169	2.76400249628381	13.6825106776316	1.54296618365749e-35	2.61085872436507e-33	69.9631026740493	TECPR1	up
LUC7L2	0.90887132390526	3.11182225116011	13.6749075570653	1.65893827516779e-35	2.79856331945554e-33	69.8913667440277	LUC7L2	no
MT1XP1	-2.5695250248588	1.81571932816251	-13.6699562027117	1.73909488173948e-35	2.92489409186131e-33	69.8446585905134	MT1XP1	down
CDCA5	2.4324962834518	2.70646044047145	13.6685132325459	1.76317341129881e-35	2.95643164654064e-33	69.8310476791412	CDCA5	up
MAPK3	1.31571144671492	4.51320062826951	13.6637048837864	1.84583437163044e-35	3.08370463193947e-33	69.7856965803428	MAPK3	up
CKS1B	1.69417030659903	4.57094005208021	13.6634575415384	1.85018944241697e-35	3.08370463193947e-33	69.7833638775571	CKS1B	up
PTOV1	1.09756801177004	3.44220740840142	13.6527088263026	2.04968071826444e-35	3.40596795043098e-33	69.6820075884246	PTOV1	up
DENND4B	1.52437532191618	3.56170002289759	13.6506345344693	2.09057878415463e-35	3.46355859998108e-33	69.6624513270808	DENND4B	up
ZNF282	1.31760702578673	4.26444984993213	13.6452876854842	2.19979163778033e-35	3.63364987167995e-33	69.6120469107824	ZNF282	up
DUSP12	1.44502697294974	3.86878540623465	13.644169997142	2.22333028674817e-35	3.65538086583551e-33	69.6015114896124	DUSP12	up
CBX8	1.44317557910047	2.82684252432721	13.644038326563	2.22611976838688e-35	3.65538086583551e-33	69.6002703738545	CBX8	up
TIGD6	0.846256463216192	2.0251987522739	13.6422284914196	2.26481718961719e-35	3.70795335813992e-33	69.5832114868495	TIGD6	no
TUBG1	1.64497021097077	4.91266422159252	13.6398843390662	2.315937874534e-35	3.7804961168974e-33	69.5611176009943	TUBG1	up
E4F1	1.2015967923593	3.29098902025389	13.6389725827511	2.3361305715289e-35	3.80227515690397e-33	69.552524594657	E4F1	up
RMND5B	0.960896491193898	3.49306301191622	13.6375051052481	2.36900013409893e-35	3.84449931118785e-33	69.5386945608232	RMND5B	no
CTSA	1.53278751856007	5.76444110982015	13.6346802958941	2.43357584347585e-35	3.93778113378289e-33	69.5120741561864	CTSA	up
RBM3	1.60506514777795	5.53151091213458	13.6325812993302	2.48269322454291e-35	4.00396248078351e-33	69.4922950311942	RBM3	up
B3GALNT2	1.04991024779695	2.00688827689949	13.6323188059804	2.48890480508516e-35	4.00396248078351e-33	69.4898216037216	B3GALNT2	up
PUF60	1.45516339019037	6.53883201124907	13.6306998563112	2.52755922273024e-35	4.05439492545523e-33	69.4745669382287	PUF60	up
PIGT	1.26293532252791	4.1394069220924	13.6301576270799	2.54063896503158e-35	4.06363121608696e-33	69.4694579015961	PIGT	up
RNF215	0.972932642732091	2.00679886986841	13.6295369914401	2.55569289057404e-35	4.07596296321121e-33	69.4636101937123	RNF215	no
DBH	-2.46749580391822	2.16220789448794	-13.6223238232289	2.73731441194005e-35	4.35311424576175e-33	69.3956543288026	DBH	down
COP1	1.2863565037732	4.86512571501766	13.6219788262624	2.74631657156684e-35	4.35495188681517e-33	69.3924044306839	COP1	up
CETP	-2.03729706672823	2.27323380431215	-13.6209542696674	2.77322515595129e-35	4.38509314474223e-33	69.3827532153066	CETP	down
TMED9	1.2095162758832	7.43821593268051	13.6187755976305	2.83132203042629e-35	4.46423875030367e-33	69.362231284249	TMED9	up
DUSP28	0.667305221028006	1.13886405993817	13.6163487498602	2.89746658404889e-35	4.55558903346452e-33	69.3393731605439	DUSP28	no
WDR46	1.33077054872265	5.39155460022477	13.6136198891593	2.97368449739012e-35	4.66221647710873e-33	69.3136722986666	WDR46	up
RBM19	1.11565694853569	3.49972851416126	13.6072745636978	3.15872860645136e-35	4.93838299680724e-33	69.2539186623152	RBM19	up
PSMG3	1.52228103192586	4.87004970306153	13.6021994972745	3.31495757044689e-35	5.16807472239811e-33	69.206134744382	PSMG3	up
ZSWIM9	1.10664852149648	2.55888093002365	13.5964866604221	3.50005422276698e-35	5.44135880722101e-33	69.1523541937	ZSWIM9	up
DPY30	1.00015633863519	4.93120919021755	13.594415179288	3.56968640733716e-35	5.53411076239161e-33	69.1328554649449	DPY30	up
ELOC	1.33044249925867	4.60883229275894	13.5933837005382	3.6048726367704e-35	5.57309293073521e-33	69.1231466458018	ELOC	up
TMEM104	1.40636685206259	4.02831948947653	13.5898686295191	3.72739776652452e-35	5.74650842888548e-33	69.0900630963243	TMEM104	up
EIF2B4	1.02888816668268	3.85369725131297	13.5871162145528	3.82623021346358e-35	5.88253748136958e-33	69.0641599152089	EIF2B4	up
CACYBP	1.56842902237413	4.79006246448042	13.582620960073	3.99329275265984e-35	6.12242378633629e-33	69.0218591167351	CACYBP	up
RTL10	1.34350237371231	2.53559472394435	13.5788045882987	4.14082030783131e-35	6.33112032795994e-33	68.9859509352576	RTL10	up
KMT5C	1.46374649116649	2.33189713475574	13.5775238126924	4.19153857489892e-35	6.391059957293e-33	68.9739010156755	KMT5C	up
DAD1	1.03038804418402	8.58825414289133	13.5768692815128	4.21769644368768e-35	6.41332521427699e-33	68.9677431611608	DAD1	up
MAVS	1.43827431807246	3.94334972501572	13.5692653197338	4.53377760053358e-35	6.87511449746487e-33	68.8962132487351	MAVS	up
BSG	1.56894869007963	7.99151296479338	13.5585286697906	5.02069252971638e-35	7.5927372232095e-33	68.7952409074879	BSG	up
TTC1	1.02828815788601	5.80404061465509	13.5526565232811	5.30870511106029e-35	8.00647941219993e-33	68.7400297364591	TTC1	up
ZNF7	1.11426191171365	2.15910910119356	13.5474032535813	5.58029359072653e-35	8.39327573384589e-33	68.6906452789004	ZNF7	up
COPS6	1.11134347475068	6.31797803701593	13.5450108008659	5.70852962740005e-35	8.5629487256846e-33	68.6681570035939	COPS6	up
ILF3	1.47069249288321	4.92598036206415	13.5326960715134	6.41657672812681e-35	9.59909501314733e-33	68.5524271077792	ILF3	up
NAA20	1.27937002116377	6.25066683858683	13.5286560379596	6.6674287625401e-35	9.94755278897145e-33	68.5144691275805	NAA20	up
ASB16-AS1	1.21111031205259	2.13928333297012	13.5259521989204	6.84075222100269e-35	1.0178782547396e-32	68.4890677891417	ASB16-AS1	up
LIFR	-1.96213274483135	1.73349281175762	-13.5206177189479	7.19599022582502e-35	1.06787340514309e-32	68.438958606115	LIFR	down
BCAP31	1.40425744329149	7.77457940522885	13.5159035730445	7.5251940543151e-35	1.11374878722278e-32	68.394682948741	BCAP31	up
HAX1	1.16497444333468	6.91471933941337	13.5152114754044	7.57477328996005e-35	1.11810503288849e-32	68.3881832187361	HAX1	up
ENGASE	1.37996394564451	3.13653344650167	13.5098490123445	7.9701206745044e-35	1.17334129325111e-32	68.3378268856675	ENGASE	up
SNRPA	1.36166868402275	5.25322618405121	13.5080621263227	8.10637614635842e-35	1.19024333994455e-32	68.3210488334556	SNRPA	up
RRP36	1.20761532024083	5.21241051735279	13.5068603025893	8.19932263901478e-35	1.20071399944053e-32	68.3097647418542	RRP36	up
DOCK6	1.20215931360657	2.74167697272592	13.5059295055588	8.27203795776936e-35	1.2081746807741e-32	68.3010256289175	DOCK6	up
POLRMT	1.10131034402807	5.13997561222645	13.4936821396218	9.29089722985433e-35	1.35296099748881e-32	68.1860590080545	POLRMT	up
EZH2	2.00787122126584	2.65387646943653	13.4934416959311	9.31210430516072e-35	1.35296099748881e-32	68.1838023620179	EZH2	up
MT1F	-4.18257368145178	3.69799386928019	-13.49036465768	9.58779715898746e-35	1.38937945201296e-32	68.1549247060909	MT1F	down
RECQL4	2.24641120708192	3.0248498590937	13.4832127560279	1.02604282655526e-34	1.48297924262092e-32	68.0878149399727	RECQL4	up
ZNF219	1.57699407713221	3.1186998721012	13.4824721364488	1.03327163743979e-34	1.48954828959859e-32	68.0808661481938	ZNF219	up
KIFC1	2.80461029136552	3.13287411029062	13.4821165560271	1.03676029557787e-34	1.49070552240589e-32	68.0775300026465	KIFC1	up
PPM1G	1.2573779393332	5.85748556641824	13.4797953595087	1.0598242613391e-34	1.51993039608737e-32	68.0557528016924	PPM1G	up
SMG9	1.39412994357059	2.8477472048191	13.4697117992714	1.16610242199697e-34	1.66803738461994e-32	67.9611671668745	SMG9	up
LMAN2	1.10377196876515	8.56295922322802	13.4629037092223	1.24380194214699e-34	1.77460801005399e-32	67.8973218530296	LMAN2	up
TMEM115	1.01423997458464	5.6504717433606	13.4599814594265	1.27871651182943e-34	1.81974474674475e-32	67.8699213193515	TMEM115	up
PACS2	1.19181721286977	2.87461101497432	13.457512747064	1.30897252286464e-34	1.85803795374706e-32	67.8467752224949	PACS2	up
PMS2P1	0.891679914754842	2.43478506321769	13.454489283538	1.34700137577353e-34	1.90714090195935e-32	67.8184301919889	PMS2P1	no
CENPW	2.44841835590195	3.70029333144175	13.4530739675247	1.36517962474758e-34	1.92796016165688e-32	67.8051624429306	CENPW	up
TAF11	1.19187630774041	4.75098310912824	13.4455383198684	1.4661651693772e-34	2.06532063618285e-32	67.7345295233574	TAF11	up
RASSF1	1.21403241191532	3.79312444127366	13.4405580432309	1.53695935974947e-34	2.15956408672039e-32	67.6878571490392	RASSF1	up
UBE2M	1.24914142451842	6.25619798882622	13.4349173082034	1.62126562425746e-34	2.2710093350567e-32	67.6350036164581	UBE2M	up
ZWINT	2.50747383581702	3.74495567191996	13.4347094717482	1.62445848906778e-34	2.2710093350567e-32	67.6330563628791	ZWINT	up
PPIAP22	1.30721189082976	6.69266813768647	13.434342157417	1.63011665197109e-34	2.2731935754032e-32	67.6296149643863	PPIAP22	up
AAAS	1.03702861148086	4.28626113760554	13.4335344348437	1.6426281274187e-34	2.28489984210188e-32	67.6220474759604	AAAS	up
BRAT1	1.1306868152578	4.40507805670905	13.4321792548151	1.66383503498539e-34	2.30861270691811e-32	67.6093513083922	BRAT1	up
TOMM40	1.41296498765238	5.42332932769403	13.4318408839052	1.66917257158782e-34	2.31024306473056e-32	67.606181319122	TOMM40	up
PGP	1.52588018022815	3.85505213418115	13.4229791864185	1.81520222025604e-34	2.50396563008834e-32	67.5231728235781	PGP	up
FAM193B	1.3194021939334	3.55912810838035	13.4228070117892	1.81816210325148e-34	2.50396563008834e-32	67.5215602607223	FAM193B	up
RACGAP1	2.14543594630131	2.89984533592761	13.4193819660604	1.87805279366678e-34	2.58004475498267e-32	67.4894834854004	RACGAP1	up
DNASE1L3	-2.79304650149213	3.50224317327414	-13.4160705463232	1.93782568768841e-34	2.65558675289863e-32	67.458473957681	DNASE1L3	down
NEU1	1.66025288691919	5.80768028765174	13.4049929446122	2.15190931935561e-34	2.94170244171319e-32	67.3547608094738	NEU1	up
ABCF2	1.1765629528168	2.67428849064652	13.4028667091012	2.19562075807541e-34	2.99408225292245e-32	67.3348580119229	ABCF2	up
YIPF3	1.17077712816406	6.78430691485954	13.4016593706001	2.22083423288917e-34	3.02104217547995e-32	67.3235571844204	YIPF3	up
SLC39A7	1.45948836915675	7.30664054268334	13.4004403934808	2.2465835926313e-34	3.04859745659241e-32	67.3121478305648	SLC39A7	up
UBL7	1.14868233305619	5.49739415206452	13.3957375367173	2.34874531138472e-34	3.17945642749179e-32	67.2681340261872	UBL7	up
PCBP4	1.57137562897301	3.97185283757332	13.3952445084699	2.35972016412538e-34	3.18654084742391e-32	67.2635201567187	PCBP4	up
CDPF1	1.34068465849015	3.74163291754446	13.3900512833369	2.47847332577973e-34	3.33878029257526e-32	67.2149249101313	CDPF1	up
BORCS8	1.02627668148124	2.27979332290573	13.38806622914	2.52542317200318e-34	3.39378962395516e-32	67.1963518935435	BORCS8	up
KIF22	1.54299644440091	3.53993100669738	13.382966365377	2.65014824600373e-34	3.55279898071142e-32	67.1486404393925	KIF22	up
RFC4	1.92453179230839	3.5377976509097	13.3699836103765	2.99607651996126e-34	4.00687332371976e-32	67.0272139732153	RFC4	up
B4GALT3	1.3626249998908	4.49395232785136	13.3678463218287	3.05719136986851e-34	4.07877832257385e-32	67.0072286500587	B4GALT3	up
AC027307.2	1.40541726286458	3.72414602593289	13.3670449361999	3.08042563088319e-34	4.0999209338045e-32	66.9997353969347	AC027307.2	up
ZSCAN2	1.13018468790502	1.99215301487987	13.3623654661902	3.21965356876182e-34	4.27497590238875e-32	66.9559842179555	ZSCAN2	up
SPATS2	1.63940171587354	2.69512233257746	13.356693429268	3.39684861996718e-34	4.49948676030545e-32	66.9029611879215	SPATS2	up
DPH7	1.27614067947385	2.82275854394848	13.3496503065057	3.63046355090195e-34	4.79748470330021e-32	66.8371336511298	DPH7	up
GAS5	2.1442549142336	5.33925924423184	13.3475626546297	3.70273803521743e-34	4.8813696839098e-32	66.8176243977484	GAS5	up
TRMT112	1.12863853717645	7.70006754802968	13.3467284229394	3.732018618782e-34	4.90831197537961e-32	66.8098287876536	TRMT112	up
ZBTB45	1.23049985223084	3.05455790288291	13.33424315345	4.19884874572633e-34	5.50922705050962e-32	66.6931816786705	ZBTB45	up
ENSA	1.21457106723571	6.43037289314846	13.3338844405884	4.21308849050582e-34	5.51487321489537e-32	66.6898309546023	ENSA	up
CYP1A2	-5.63432449740987	3.49632609836893	-13.3327321180667	4.25915849519539e-34	5.56206013274916e-32	66.6790673971326	CYP1A2	down
GMPPA	1.06484797343328	4.85539854543432	13.3321082414144	4.28431035550215e-34	5.58177251269307e-32	66.6732400775138	GMPPA	up
DSN1	1.67975399926141	3.89263239555006	13.32996152118	4.37199297892085e-34	5.68266937524792e-32	66.6531894792845	DSN1	up
NFKBIL1	1.37865737361969	4.92271349068141	13.3237934499201	4.63400754035535e-34	6.00916010507622e-32	66.5955862876714	NFKBIL1	up
TONSL	1.69564223242491	2.46250031767718	13.320243317811	4.79185171552436e-34	6.19936042105635e-32	66.5624367357094	TONSL	up
SNRPB	1.67733392565431	7.38654393258881	13.3172975153625	4.92688696308836e-34	6.35923612414808e-32	66.5349328575451	SNRPB	up
TPD52L2	1.39348946294578	5.25102737745958	13.315266440385	5.02219398766712e-34	6.46721087029032e-32	66.5159708884154	TPD52L2	up
METTL5	1.10684019097574	4.0492162362884	13.3148677241863	5.04111820020231e-34	6.47655326919974e-32	66.512248640278	METTL5	up
MANF	1.61950273045271	6.60580153723255	13.3139966130968	5.08271128950799e-34	6.51490899027674e-32	66.5041164674527	MANF	up
TRMT2A	1.13693119655951	4.47424860213426	13.3092950093526	5.31317656829342e-34	6.79462241283072e-32	66.4602288230804	TRMT2A	up
UBAP2L	1.60017892055552	5.07536332189651	13.3016391767195	5.71095092250951e-34	7.28651694598161e-32	66.388778043814	UBAP2L	up
CRTC2	1.22413591979737	5.10883759619081	13.2870465776764	6.55317750364007e-34	8.34192441810842e-32	66.252633645762	CRTC2	up
SLC50A1	1.74394924302216	6.20242718612325	13.2848096500024	6.69279945873534e-34	8.50016161920527e-32	66.2317691763616	SLC50A1	up
CDT1	2.61936639460789	3.01264124504244	13.2788623167633	7.07860384206821e-34	8.96962538444355e-32	66.1763036356695	CDT1	up
TRIM39	1.0542694387392	2.82997538171446	13.2756195924994	7.29821747945576e-34	9.22684210312697e-32	66.146065860698	TRIM39	up
ZNF581	1.61178579892775	4.15827506953682	13.2673160629678	7.89203196683905e-34	9.95490150435306e-32	66.0686507762986	ZNF581	up
NUDT1	1.88185158036148	3.38908405710568	13.2647155558165	8.08772688176613e-34	1.01464316834483e-31	66.0444099088872	NUDT1	up
MT2P1	-3.29937408640171	3.01974113440568	-13.2646617655679	8.0918253879322e-34	1.01464316834483e-31	66.0439085185835	MT2P1	down
RHEB	1.2173711425892	5.28342161119667	13.2645713713945	8.0987175650305e-34	1.01464316834483e-31	66.0430659372108	RHEB	up
CHAF1A	1.69650082716761	3.12457062058661	13.2627337415535	8.24010469598573e-34	1.03003164579258e-31	66.0259375460851	CHAF1A	up
METTL18	1.32309216872195	3.31520703697203	13.2587023851368	8.55895540811183e-34	1.0674844586643e-31	65.9883650100141	METTL18	up
KRI1	1.14353766643516	3.77529752153692	13.2546871817699	8.8887508199305e-34	1.10613129878243e-31	65.9509476585342	KRI1	up
CAMLG	0.992652343290381	3.47795663546396	13.2520215643077	9.11466127539213e-34	1.13170652224953e-31	65.926109545352	CAMLG	no
CCDC159	1.07948837535354	3.42405143366565	13.2476609508144	9.49662596324319e-34	1.1765005303258e-31	65.8854819329904	CCDC159	up
ATP6V1E1	1.11017731809379	6.07203621043851	13.2404091908081	1.01674874077953e-33	1.25490516698125e-31	65.8179297717514	ATP6V1E1	up
RALY	1.34885845296722	5.1227577776314	13.2403336004225	1.01747234309573e-33	1.25490516698125e-31	65.8172257060321	RALY	up
NCKIPSD	1.1749146342862	4.38530270449248	13.2383799823673	1.03635281068871e-33	1.27535736909167e-31	65.7990298426658	NCKIPSD	up
GRPEL2	1.12419494064237	2.99487678937643	13.2377322335403	1.04268965908412e-33	1.28031678692097e-31	65.7929969977175	GRPEL2	up
GMEB2	1.16854334095747	3.37964083228141	13.2369067169063	1.05082159362942e-33	1.28745362622575e-31	65.7853086776362	GMEB2	up
BUD23	1.0108985242098	4.40898058630265	13.231420566244	1.1064937611529e-33	1.35093339342912e-31	65.7342192641989	BUD23	up
KHDC4	1.66542623917597	3.51231672562291	13.2313237657944	1.10750201619836e-33	1.35093339342912e-31	65.7333178944033	KHDC4	up
ADAM15	1.76525238543894	4.79272335308865	13.2204764634175	1.22648571422082e-33	1.49278911458267e-31	65.6323289912474	ADAM15	up
CASTOR2	1.68356846580519	2.09541633170735	13.2197889737034	1.23444237682785e-33	1.49918569707489e-31	65.6259295752335	CASTOR2	up
ADGRG7	-1.91952322522566	1.50516338117795	-13.2165395319781	1.27275166654625e-33	1.54233603154986e-31	65.5956843850974	ADGRG7	down
RBM42	1.22359973113791	6.52389633523053	13.2136141416069	1.30825306327021e-33	1.58190312123224e-31	65.5684580181231	RBM42	up
TATDN2	1.15578328659982	3.02090628750734	13.2070004931045	1.39219396810822e-33	1.67974255269509e-31	65.5069144751249	TATDN2	up
RNF187	1.38517152620064	6.82647196059653	13.203021794869	1.44525612961531e-33	1.73998178849847e-31	65.4698966661926	RNF187	up
HSP90AB1	1.60004081080808	9.59642860157699	13.2015448250621	1.4654628075985e-33	1.76049028754381e-31	65.4561561080626	HSP90AB1	up
TTL	1.11949900915622	2.3650808251457	13.1997379094295	1.49056689028622e-33	1.7867808418526e-31	65.4393468564739	TTL	up
HAUS5	1.34055932980474	2.88177974857308	13.1973123725315	1.52494084013532e-33	1.82404615449031e-31	65.416784227963	HAUS5	up
POLR1A	1.23370610374555	2.85553914248288	13.1961890979246	1.54112610441194e-33	1.83944171873047e-31	65.4063359750092	POLR1A	up
CORO1B	1.29071397126908	5.26791234385733	13.1933608103201	1.58264125082867e-33	1.88493931464039e-31	65.3800299945718	CORO1B	up
TIMM50	1.07968552977974	4.38201450112918	13.1902928369095	1.62893585745751e-33	1.93592224892396e-31	65.3514973201055	TIMM50	up
CCNB2	2.58126454036638	2.79425707114463	13.1878088882572	1.66740463784023e-33	1.97740651292245e-31	65.3283981814801	CCNB2	up
SIRT7	1.3507925634709	3.12582132988101	13.1872191544983	1.67667002902444e-33	1.98415486739627e-31	65.3229142973664	SIRT7	up
ZNF706	1.32935613774308	4.43947251190227	13.1806435650972	1.78352180934933e-33	2.10611157320632e-31	65.2617753118611	ZNF706	up
MTX1	1.19163365188475	3.89896933179506	13.1784716119476	1.82028586870339e-33	2.14386474388345e-31	65.241583539091	MTX1	up
SLC38A6	1.21676228222755	2.170920141771	13.1783002806593	1.82321788636779e-33	2.14386474388345e-31	65.2399907997178	SLC38A6	up
CLASRP	1.22204940100163	3.91654486511065	13.1773862399954	1.8389397268487e-33	2.15777999534524e-31	65.2314937891571	CLASRP	up
COMMD3	1.07705631072716	3.29858932608195	13.1681610067431	2.00538096046951e-33	2.34811495120292e-31	65.1457487776667	COMMD3	up
SCAF1	1.13461700270685	5.33545664238858	13.1672587719327	2.02244395156822e-33	2.36310866854712e-31	65.1373641849443	SCAF1	up
HSPB1	2.07816665256542	9.25791972654969	13.1658642347223	2.04910243663067e-33	2.38922761208905e-31	65.1244050261342	HSPB1	up
LZTR1	1.00116922206847	2.50247779035238	13.1629378588076	2.10618813811988e-33	2.45064041622205e-31	65.0972126415507	LZTR1	up
TUSC2	1.02380538593189	4.82531428946969	13.1615495439597	2.1338220826764e-33	2.47759956925989e-31	65.0843130590861	TUSC2	up
YKT6	1.33137067874525	3.95244647181837	13.1549897467675	2.26935991339003e-33	2.62854838411483e-31	65.0233700744405	YKT6	up
TOP2A	3.03866928174931	3.41645231915822	13.1548050326236	2.27329818269062e-33	2.62854838411483e-31	65.0216541929658	TOP2A	up
NISCH	1.1127011616861	4.01648140172087	13.1456031810889	2.4783589425394e-33	2.85969645883325e-31	64.9361872796002	NISCH	up
CDKN2C	2.24072564472201	3.52880658532273	13.1413373564474	2.57957737585512e-33	2.9703137746335e-31	64.8965746759594	CDKN2C	up
FKBPL	1.34762358509241	3.73708580358958	13.1404129866399	2.60204800521566e-33	2.98572178565389e-31	64.8879916487271	FKBPL	up
PRKCSH	0.968350977045869	7.43495996903311	13.1403446198318	2.60371767041402e-33	2.98572178565389e-31	64.8873568541309	PRKCSH	no
NARF	1.37962497747591	3.71386665089346	13.1394426651467	2.62584558480452e-33	3.00488774849971e-31	64.8789822176034	NARF	up
RRM2	2.33879944129772	2.72313848405877	13.1390021891447	2.63671992748775e-33	3.01112330649173e-31	64.8748924910293	RRM2	up
TRMT61A	1.20468771080735	4.14181029254385	13.134531056004	2.74967421646155e-33	3.13366876155714e-31	64.8333821931613	TRMT61A	up
BCS1L	1.00763434139158	4.0993849067125	13.1340865191411	2.7611648058005e-33	3.14031573538389e-31	64.8292554046635	BCS1L	up
ZFPL1	0.911967500284453	1.70714445281656	13.1320447688364	2.81455864949593e-33	3.19449528845959e-31	64.8103018816271	ZFPL1	no
RNF220	1.06065365486501	3.21492626817576	13.1311241200699	2.83896997896251e-33	3.21096923691487e-31	64.8017559207786	RNF220	up
BUD31	1.10285647989772	4.50476026034554	13.1310612707778	2.84064412411525e-33	3.21096923691487e-31	64.8011725286821	BUD31	up
CDK1	2.5414967000898	2.85086895136028	13.1281128853958	2.92029738374171e-33	3.29429725802945e-31	64.7738057513937	CDK1	up
NDUFA1	1.21189511982181	9.44978050253256	13.1243403782687	3.02546950484554e-33	3.40601588211831e-31	64.7387932484536	NDUFA1	up
RPN2	1.18234772072268	8.35672712766427	13.121220591825	3.11529037747699e-33	3.50003504535122e-31	64.709841791786	RPN2	up
SPTAN1	1.32262103911809	5.04985682570787	13.1201150828784	3.1477524583983e-33	3.52936180189019e-31	64.6995834147991	SPTAN1	up
IRF3	1.32549961445322	5.12348979507636	13.1194483710602	3.16749247501817e-33	3.54433467451579e-31	64.6933969533352	IRF3	up
TMEM9	1.38255196836271	6.07147398295421	13.1182394546275	3.20360130981662e-33	3.57752668603888e-31	64.6821796752221	TMEM9	up
PRPF3	1.48660920880367	3.92554471125568	13.1157229617017	3.28008701032986e-33	3.65558452129151e-31	64.6588310568463	PRPF3	up
SFSWAP	1.13900916762033	2.91511008416915	13.113270782439	3.35636830660873e-33	3.73310215200583e-31	64.6360809547223	SFSWAP	up
GIT1	1.44719387392082	3.75725111176963	13.1127719594323	3.37210055082404e-33	3.7430990534257e-31	64.6314533398476	GIT1	up
GOLGA3	1.20671711341231	3.77524642052582	13.1125113118559	3.38035025717799e-33	3.74476685875521e-31	64.6290353238407	GOLGA3	up
TPRKB	1.15278456639827	4.25248207495181	13.1075829287667	3.54017898283625e-33	3.91401342084452e-31	64.583318711648	TPRKB	up
TCF19	2.46262053579964	3.2731800940652	13.1040829565061	3.65823646569338e-33	4.03358402742333e-31	64.5508566697657	TCF19	up
AKR1C3	2.07267269893134	7.50110122574599	13.1039480598663	3.6628643624824e-33	4.03358402742333e-31	64.5496055837133	AKR1C3	up
ZMYND19	1.23413486433935	3.96949572003489	13.1021516846489	3.72505167614135e-33	4.09394243717864e-31	64.5329457860951	ZMYND19	up
ELMOD3	0.927032705163615	2.53663472919075	13.0984692650582	3.85583914491133e-33	4.2293068850143e-31	64.4987975753667	ELMOD3	no
TIMD4	-1.99103995759523	1.05589034249717	-13.0975925133835	3.88764706866405e-33	4.25578500903202e-31	64.4906677791625	TIMD4	down
TBCC	1.32992316873144	4.72824388947829	13.0961750151423	3.93962699589961e-33	4.30419759644536e-31	64.4775243205498	TBCC	up
ADCK5	1.36409773409709	3.69554506762153	13.0937981408023	4.0283465293555e-33	4.38954505528147e-31	64.4554865826303	ADCK5	up
DIS3L2	0.832378188551259	2.41338667235459	13.093658975559	4.03360230333257e-33	4.38954505528147e-31	64.4541963319321	DIS3L2	no
TBRG4	0.986571961038077	4.81658920807787	13.093450927913	4.0414722676147e-33	4.38954505528147e-31	64.4522674585756	TBRG4	no
ATP13A1	1.21161966536791	4.32303769298183	13.0910070228633	4.13507330504805e-33	4.47545350046459e-31	64.4296102285943	ATP13A1	up
MPV17L2	1.19604101055684	4.27823053590211	13.0909651425984	4.13669599779884e-33	4.47545350046459e-31	64.4292219757628	MPV17L2	up
PA2G4	1.17330832755394	5.64505465831884	13.0897969557907	4.18221520117568e-33	4.51589739067027e-31	64.4183924584958	PA2G4	up
ESS2	0.988245990700443	2.83499365615927	13.0867053631663	4.30510435610891e-33	4.63956498773594e-31	64.3897342230918	ESS2	no
CCDC174	0.895547200769988	3.47534170296739	13.086321065534	4.32062932067095e-33	4.64727224663873e-31	64.3861720852927	CCDC174	no
UBE2S	2.0099841391218	3.52493301766594	13.0827596053154	4.46718719448828e-33	4.79561617952213e-31	64.3531622280217	UBE2S	up
CCDC124	1.20611227319547	6.30645711647438	13.0791403407332	4.62119998279515e-33	4.95137490820683e-31	64.3196204653014	CCDC124	up
ZNF76	1.1192233078821	3.54963244672167	13.0755697541421	4.77832560613171e-33	5.1098622247768e-31	64.2865336463185	ZNF76	up
SMARCA4	1.42796579250363	3.62929635612165	13.0747723572992	4.81413645519736e-33	5.13825744999824e-31	64.2791450915008	SMARCA4	up
ALKBH4	0.983790628114709	3.45564675550317	13.0743465207368	4.83337007829694e-33	5.14888431315851e-31	64.2751994338303	ALKBH4	no
GSK3A	1.07275360692475	3.69487843302289	13.0716019059196	4.95918596371832e-33	5.27279272360786e-31	64.2497700558448	GSK3A	up
UXS1	1.38951446861017	3.53603948446288	13.0697669337781	5.0451182119189e-33	5.35390259808243e-31	64.2327699415031	UXS1	up
RUFY1	1.10956130123171	4.10316107069178	13.0599765481562	5.52931716167516e-33	5.85653877462086e-31	64.1420837984073	RUFY1	up
KRT8P12	1.39807191046868	2.67024723370644	13.0567163930709	5.70061930984924e-33	6.02647756792272e-31	64.1118920617485	KRT8P12	up
LINC01089	1.28531394460488	1.74907088785015	13.0531605137323	5.89349547563693e-33	6.21853407591873e-31	64.0789652934218	LINC01089	up
SUV39H1	1.34850927548815	3.48337392448542	13.0497533252401	6.08440434787342e-33	6.40778986169492e-31	64.0474189198233	SUV39H1	up
NAA10	1.42255037779129	3.46821666090305	13.0483777538586	6.16321444908869e-33	6.47849555187257e-31	64.0346838049723	NAA10	up
MPV17	1.3864477602093	3.51790111373841	13.0421102453476	6.53537151760079e-33	6.85670424571572e-31	63.9766660377045	MPV17	up
ARIH2OS	1.08467277824248	1.87982009292547	13.0367429042872	6.87182576785486e-33	7.19609814984363e-31	63.9269903929267	ARIH2OS	up
FTSJ3	1.21839265065744	4.70058962171983	13.0233990375548	7.78499028823017e-33	8.13700086604638e-31	63.8035281151009	FTSJ3	up
TRIM27	1.15446717674752	4.56774038580582	13.0220044158032	7.88714701376585e-33	8.22828094757554e-31	63.7906276580113	TRIM27	up
ZNF740	1.23669092857364	2.73866147084377	13.020673948381	7.98584927696889e-33	8.31562140189588e-31	63.7783211830945	ZNF740	up
RBCK1	1.40855691640346	5.72102260766322	13.0200461842244	8.03284717148701e-33	8.34889608360863e-31	63.7725147140745	RBCK1	up
RCCD1	1.15334647150769	2.78194144857435	13.0166555689908	8.29149323580469e-33	8.60161058094198e-31	63.7411554602543	RCCD1	up
GIGYF1	1.28233230915507	4.11592244217109	13.0162771155716	8.32087280136418e-33	8.61598435351704e-31	63.7376554202356	GIGYF1	up
HRAS	1.43895099825199	4.87215182040223	13.0072145972583	9.05623840086762e-33	9.35996810961925e-31	63.6538556756034	HRAS	up
XPO5	1.39412866851701	3.37484116403908	13.006699680427	9.09991307886904e-33	9.38762594405782e-31	63.6490950603039	XPO5	up
UBL4A	1.35087649681089	5.45261577108995	13.0046567800927	9.27526780528804e-33	9.5507725131965e-31	63.6302084048558	UBL4A	up
IQGAP3	2.30580134472362	2.44442282154438	13.000493344054	9.64313430091749e-33	9.90469502170455e-31	63.591721252294	IQGAP3	up
ZNF205	1.20956866418007	3.33782277993743	13.0003653273975	9.6546729009246e-33	9.90469502170455e-31	63.590537938494	ZNF205	up
TEX26	-0.260588910930774	0.0671217184275312	-12.9945716158665	1.01915389679854e-32	1.04361735103719e-30	63.5369893177578	TEX26	no
LARS1	1.13974600317853	2.99785237498059	12.9931211909659	1.03305331760525e-32	1.05590225009961e-30	63.523585292889	LARS1	up
SLC39A3	1.11125134130963	3.22757522490098	12.9923952984377	1.04008031274311e-32	1.06113046760212e-30	63.5168772344101	SLC39A3	up
WDR70	0.956860749101093	2.94566544902404	12.9898007986065	1.06558798716751e-32	1.0851596123997e-30	63.4929024583618	WDR70	no
UBE2A	1.25176667886876	4.38831076705216	12.9873726108156	1.09002498583978e-32	1.10801239448889e-30	63.470466353244	UBE2A	up
STK25	1.11979008511397	4.53390081065462	12.9857537027409	1.10662698141602e-32	1.12283188474535e-30	63.4555088677599	STK25	up
PRPF6	1.17041247832291	6.66284562359052	12.981926753286	1.14688132228357e-32	1.16155219467264e-30	63.4201539070972	PRPF6	up
NXF3	-0.515129855331874	0.212492448209713	-12.9794097015953	1.17414947297984e-32	1.18700309471501e-30	63.3969027496787	NXF3	no
CCDC61	1.10669793703413	3.47956093117874	12.9783197028272	1.1861574017653e-32	1.19696221737047e-30	63.386834528656	CCDC61	up
RBM45	0.82509767579468	2.20049618957919	12.9780070420947	1.18962434811975e-32	1.19828204981841e-30	63.383946575964	RBM45	no
TCOF1	1.38473324468587	2.9873407212265	12.9774387677107	1.19595154976448e-32	1.20247295223692e-30	63.3786976731451	TCOF1	up
ZSWIM1	1.1615487665494	2.98535814143868	12.975762139617	1.21481533040005e-32	1.21923084362628e-30	63.3632119610368	ZSWIM1	up
GABRD	1.34571796587771	1.26520638629677	12.9721109528499	1.25692710419381e-32	1.25921861389641e-30	63.3294917349743	GABRD	up
CAPN10	1.08526459972058	2.25632154997049	12.9674265562671	1.31309275602894e-32	1.31311641535787e-30	63.2862353157362	CAPN10	up
CYP2R1	1.11583248003777	2.70302535317965	12.9653509215825	1.33877252813123e-32	1.33638874251459e-30	63.267070726174	CYP2R1	up
TRMU	1.22348505440844	2.75862723792411	12.9641995308883	1.35323272265808e-32	1.34691797225268e-30	63.2564403595082	TRMU	up
ANKRD52	1.68948103219049	3.14466932402237	12.9641249907709	1.35417421040521e-32	1.34691797225268e-30	63.2557521719224	ANKRD52	up
CHCHD4	0.932777937428983	4.48749440967293	12.962109934232	1.37987444442424e-32	1.3700252511626e-30	63.2371489121868	CHCHD4	no
ANKRD39	0.779318263590122	1.75870442011752	12.9616631849464	1.38563783322752e-32	1.37329081039216e-30	63.2330246329127	ANKRD39	no
ATP5PD	0.988842509294058	6.50853005406376	12.9602986875767	1.40338978078425e-32	1.38840528027284e-30	63.220428305557	ATP5PD	no
CAP2	2.35396622071555	4.08137344245823	12.9583483317076	1.4291578657586e-32	1.41037393599445e-30	63.2024246222071	CAP2	up
DNAJB2	1.13850700375079	5.18059791186605	12.9582343812895	1.43067787240748e-32	1.41037393599445e-30	63.20137278472	DNAJB2	up
TMEM250	1.26281978823656	4.72665078772684	12.9556773444238	1.46521358313327e-32	1.44185849428155e-30	63.177770688427	TMEM250	up
TSEN15	1.05150840668742	2.63215498091216	12.9476829254049	1.57863748322375e-32	1.55072493728144e-30	63.1039930326895	TSEN15	up
SAE1	1.45715172042709	5.42860102155501	12.946133660579	1.60160992394439e-32	1.57051152630456e-30	63.0896976719013	SAE1	up
NSF	1.15856221907076	3.99838462079315	12.9456026646384	1.60955992232425e-32	1.57552354936363e-30	63.0847982400413	NSF	up
LCMT1	1.20411268229337	3.83713309849205	12.9434911757204	1.64156383530749e-32	1.60402173280636e-30	63.0653166524538	LCMT1	up
ZKSCAN5	1.02869239593555	2.51272454577056	12.9418843256504	1.66634313756154e-32	1.62275441231633e-30	63.0504920117637	ZKSCAN5	up
PRKD2	1.15776800746862	4.07534638347613	12.9418689130859	1.66658261116071e-32	1.62275441231633e-30	63.0503498207779	PRKD2	up
RAB24	1.15875741892863	2.02877473679303	12.9407688474405	1.68376382056529e-32	1.63661253599289e-30	63.040201183231	RAB24	up
RPUSD1	1.23360273850049	3.9501701977633	12.9395005398158	1.70379186175136e-32	1.65318447760598e-30	63.0285008908736	RPUSD1	up
CPSF1	1.4038559131368	5.01162649449638	12.9366198798235	1.75016710997042e-32	1.69521858238164e-30	63.0019282776273	CPSF1	up
COA4	0.922170437802046	6.19090435727412	12.9314475240936	1.83661522302162e-32	1.77585333611364e-30	62.9542223128393	COA4	no
AC010719.1	1.87986278144706	2.18182981759858	12.9291154386386	1.87697177771163e-32	1.80979952628203e-30	62.9327155673677	AC010719.1	up
EXOSC1	0.99914541141904	3.75440972512465	12.9290427022678	1.87824458503171e-32	1.80979952628203e-30	62.9320448114257	EXOSC1	no
RUVBL2	1.14315556843568	5.73785338093715	12.9260507668761	1.93135228289675e-32	1.85774667336313e-30	62.9044553633416	RUVBL2	up
THAP8	1.24974571086471	3.49157279298361	12.9245600655103	1.95836851066676e-32	1.88047423374595e-30	62.8907102249939	THAP8	up
PARP2	1.16286121929513	3.30872167261037	12.9219236484349	2.00707392924371e-32	1.92391381946382e-30	62.866402585022	PARP2	up
WASHC2A	1.28558179752642	3.810776130737	12.921652136743	2.01215791229008e-32	1.92546166017262e-30	62.8638993811556	WASHC2A	up
ZNF3	1.01286373115921	3.63550798265098	12.9163395348764	2.11425766453231e-32	2.01968011427208e-30	62.8149243618908	ZNF3	up
TRIM65	1.43988866692963	3.27682947528882	12.9097693004574	2.24769424795497e-32	2.14247753272616e-30	62.754367649624	TRIM65	up
AKT1S1	1.05043140670402	4.85923160502164	12.9096341230133	2.25052593931524e-32	2.14247753272616e-30	62.7531218817566	AKT1S1	up
ZNF865	1.19675323168363	3.31255995754173	12.9062694956954	2.32216492127234e-32	2.20689170026603e-30	62.7221159695799	ZNF865	up
VPS28	1.44116127297256	6.5941071227571	12.9048405813805	2.35327234388944e-32	2.23263193774715e-30	62.7089492070892	VPS28	up
CCDC97	1.33328642972993	4.017720596051	12.8890734277985	2.72535574078959e-32	2.58122813941234e-30	62.5637041596099	CCDC97	up
DDX56	0.970930664854402	5.4382778414997	12.8874243487942	2.76750859055391e-32	2.61668644436682e-30	62.548517476477	DDX56	no
BOP1	1.91294872402859	5.31509451204218	12.8869731883725	2.77915366309178e-32	2.62322801794654e-30	62.5443628002915	BOP1	up
AK6	0.915391387487396	4.05185475934712	12.88252115841	2.89671744365602e-32	2.72955373243384e-30	62.5033680193813	AK6	no
GDI1	1.18249128610928	5.37484195959788	12.882106483893	2.90791677028783e-32	2.73546251979229e-30	62.4995499625019	GDI1	up
NPRL2	0.897667082411729	3.96331728547739	12.8768560431999	3.05350591647134e-32	2.86755722284392e-30	62.4512118693901	NPRL2	no
UBE2O	1.24649394853801	3.51794517893515	12.8746832837961	3.11585840410046e-32	2.92116988658749e-30	62.4312108901771	UBE2O	up
DIRAS3	-1.87397273869955	1.20589344589255	-12.8735325788714	3.14939284051197e-32	2.94762988265185e-30	62.4206188568393	DIRAS3	down
CFL1	1.17807720552003	7.31832040903676	12.860480332999	3.55589270380689e-32	3.32248486454523e-30	62.300503967898	CFL1	up
STOML1	1.01994314166404	2.39584273263254	12.8571967022119	3.66613625651661e-32	3.41973493063746e-30	62.2702942687379	STOML1	up
PACC1	1.31824095416812	2.16097426639318	12.8568323280502	3.67857765465805e-32	3.42558285924793e-30	62.2669421998733	PACC1	up
DSCC1	1.58126938902564	2.08827556384254	12.8564545878444	3.69151984567895e-32	3.43187676641587e-30	62.2634672132754	DSCC1	up
DBNL	1.04114151130736	4.0598909166497	12.8516794021104	3.85909355891251e-32	3.58166474269571e-30	62.2195421477896	DBNL	up
DHX57	1.12624533902629	2.42901611709092	12.8485061177438	3.97462303622156e-32	3.68273043628269e-30	62.1903562646105	DHX57	up
ZMAT5	1.06975302355591	3.16739014906951	12.8475052185876	4.01177274199037e-32	3.71095664922013e-30	62.1811512701195	ZMAT5	up
PFDN2	1.22590987389835	7.71952172561505	12.8429837588232	4.18395152370762e-32	3.86378524987183e-30	62.1395725304143	PFDN2	up
TBC1D13	1.42325915779528	4.2988353116763	12.8426207334704	4.19809084859126e-32	3.87040266092464e-30	62.1362344736608	TBC1D13	up
BOD1	1.1809159099385	4.94189387020209	12.8327595909739	4.60092477932536e-32	4.23475831139862e-30	62.0455759194587	BOD1	up
INTS3	1.32646433205005	4.15224544606915	12.829535690907	4.74080300461807e-32	4.3562799264786e-30	62.0159435230489	INTS3	up
CUL9	1.15630396587891	2.4544203353768	12.8292234137021	4.75457511327705e-32	4.35735802814462e-30	62.0130734072255	CUL9	up
ZBTB9	1.29733258935753	3.00674078592962	12.8291531773601	4.75767817707004e-32	4.35735802814462e-30	62.0124278745887	ZBTB9	up
MROH1	1.5357324454231	3.15495556682674	12.8258242409021	4.9070893681539e-32	4.48679352589637e-30	61.9818338397192	MROH1	up
NCAPH2	1.40657526398516	4.52446107324965	12.8202756772068	5.16658427570727e-32	4.71629266259916e-30	61.9308483827803	NCAPH2	up
DGKZ	1.17506505895432	3.08345055034203	12.8053843127776	5.9326094347487e-32	5.40666266400636e-30	61.7940600267007	DGKZ	up
SEC13	1.04045316183803	5.60976340235385	12.7995200111623	6.26444363054645e-32	5.69971944162227e-30	61.7402110825307	SEC13	up
MRPL24	1.34542947127884	7.43123575757657	12.7960645228249	6.46856690260227e-32	5.87580902882698e-30	61.7084861164425	MRPL24	up
AHSA2P	1.47217622331275	2.51911463370143	12.7956352763003	6.4943818288382e-32	5.88961905036518e-30	61.7045454500085	AHSA2P	up
CEP250	1.22060315266522	2.19736966676471	12.7945446368305	6.56043567244271e-32	5.93981631739385e-30	61.6945331741493	CEP250	up
RPL26L1	0.983076888607218	5.34558296542593	12.7941401567205	6.58510253471169e-32	5.9524393449354e-30	61.6908200654913	RPL26L1	no
SKP1	0.898961366202193	4.70091616034075	12.7899730110588	6.84467518172055e-32	6.17701328879142e-30	61.6525688544679	SKP1	no
FAM98C	0.931208336172633	3.12582065632091	12.7879766653551	6.97261529379186e-32	6.28225846462244e-30	61.6342458611875	FAM98C	no
IDUA	1.4824246159798	3.19659481686971	12.7864418291878	7.07259634016406e-32	6.35514367885822e-30	61.6201595777579	IDUA	up
MIEN1	1.11219595962292	5.2082776348513	12.7863837003959	7.07641086383017e-32	6.35514367885822e-30	61.6196261030442	MIEN1	up
MAST2	1.43884409662244	3.22015457001326	12.7823281271891	7.34766859747054e-32	6.5880929697611e-30	61.5824088635256	MAST2	up
AC016747.1	1.12831307471404	2.91291913488443	12.7776737563645	7.67176665190848e-32	6.86759227334795e-30	61.5397029517607	AC016747.1	up
PIP4P1	1.11165380731496	4.06376372521125	12.7765888346616	7.7493373035444e-32	6.92586102550753e-30	61.529749295924	PIP4P1	up
MT1M	-4.67822361553533	3.98424588478073	-12.7759591413154	7.79471755232548e-32	6.95521895291988e-30	61.5239723202739	MT1M	down
CD2BP2	1.20822168174326	4.99450106235766	12.7754117279755	7.83438319480218e-32	6.97939168049303e-30	61.518950305027	CD2BP2	up
DNAJC5	1.37386137583868	4.72684531828994	12.7736155049347	7.96595581234251e-32	7.08523258879522e-30	61.5024722699192	DNAJC5	up
SNAPC2	1.11960918000229	3.89010813767189	12.7694004396608	8.28341686795699e-32	7.35580671341569e-30	61.4638084656211	SNAPC2	up
C6orf136	1.1401774326078	4.6385181252061	12.7666036988627	8.5009808672934e-32	7.5369479091957e-30	61.4381577130781	C6orf136	up
FAM50A	1.60192503591839	6.18465472929607	12.7642332607031	8.68983350533993e-32	7.69209648133766e-30	61.4164187967294	FAM50A	up
ATG13	0.925555484146431	4.68014761642935	12.7630114011562	8.78880572882984e-32	7.76731698655709e-30	61.40521400785	ATG13	no
METTL23	1.15107396634275	4.32084028762103	12.7587996095666	9.1386539119232e-32	8.06366344619475e-30	61.3665943343175	METTL23	up
AC138356.1	-0.949163427334346	0.693962049652371	-12.757144987479	9.27985917310655e-32	8.17526133280296e-30	61.3514239489335	AC138356.1	no
ANKRD54	1.06308391129905	3.62825060728371	12.7569352046171	9.29791660039714e-32	8.1781881020387e-30	61.3495006188053	ANKRD54	up
CDCA8	2.38858024196386	2.79949418141989	12.755000686003	9.46609237143742e-32	8.31293659346754e-30	61.3317652316579	CDCA8	up
C2orf76	0.98378021769947	2.93766785956557	12.7521403845092	9.72031919491913e-32	8.52270830390532e-30	61.3055445710486	C2orf76	no
ZNF707	1.10998231876935	2.07947959937622	12.7498535105666	9.92846369985424e-32	8.69147734709165e-30	61.2845824397712	ZNF707	up
ACOT8	0.922017826972132	3.47453718534141	12.7492941632421	9.98004611751844e-32	8.72287463887229e-30	61.2794555566292	ACOT8	no
LAS1L	0.990710429811934	3.24541762227261	12.7482720501577	1.00749950207743e-31	8.79201727433955e-30	61.270087296713	LAS1L	no
VARS1	1.37614435776481	5.47736684405394	12.7456424630184	1.03234263862019e-31	8.9946701390988e-30	61.2459871251874	VARS1	up
OSER1	1.03553859540255	5.07983659305027	12.7451682195247	1.03688760197652e-31	9.02010952935716e-30	61.2416409158863	OSER1	up
DEF8	1.15262475629172	3.55857373237632	12.7395940588693	1.09182606919712e-31	9.48122183855962e-30	61.1905618104469	DEF8	up
C19orf53	1.168501368926	7.28830925131206	12.7394473642256	1.09331038660171e-31	9.48122183855962e-30	61.1892176997294	C19orf53	up
DAZAP1	1.01095317636781	4.48064553337844	12.7380699837264	1.10734572846505e-31	9.58795558120725e-30	61.1765975864722	DAZAP1	up
OST4	1.02232418455246	8.07393897888593	12.7363501874734	1.12512250436534e-31	9.72670157551102e-30	61.1608409681019	OST4	up
RHOT2	1.07798815270499	4.82961288594578	12.7359920486091	1.12886004686655e-31	9.74383537498296e-30	61.1575598502421	RHOT2	up
TLCD1	1.86164575146798	4.12725453510301	12.7346959213944	1.14249013997805e-31	9.84617162405617e-30	61.1456856175691	TLCD1	up
TMEM94	1.25210130034397	4.06897739589354	12.7309934588135	1.18233513875416e-31	1.01737647342627e-29	61.1117691231348	TMEM94	up
MCM7	1.89620848843201	5.32180266632286	12.7292709336617	1.20134149760602e-31	1.03213087397263e-29	61.0959913766184	MCM7	up
CYB5R1	1.27222296931336	5.34551968696934	12.7256096336623	1.24275747291707e-31	1.06606309898563e-29	61.0624582442064	CYB5R1	up
GPANK1	1.29460178996449	4.36582426101681	12.7219034453653	1.28613004656259e-31	1.10156641534368e-29	61.0285183331409	GPANK1	up
KIAA1522	1.97323929209813	4.69802857269849	12.7191934004828	1.31879653322727e-31	1.12780472096528e-29	61.0037035059293	KIAA1522	up
BAX	1.49059380168689	5.53703434643165	12.7179391334751	1.33419383479645e-31	1.1392168003852e-29	60.9922194626656	BAX	up
RFT1	0.917380420465275	2.95034800575779	12.7144967827017	1.37737839935551e-31	1.17428384858111e-29	60.9607039452758	RFT1	no
THOC5	1.18129666510721	2.97981420567929	12.7134271216238	1.39107888437109e-31	1.18414523253803e-29	60.9509117201384	THOC5	up
DEAF1	1.24815759524303	3.63355450685418	12.7131566994769	1.39456396619286e-31	1.1852939462124e-29	60.9484361951463	DEAF1	up
RUSC1	1.65486357874462	3.27482695730915	12.708315865899	1.45844293898752e-31	1.23769176692273e-29	60.9041257077885	RUSC1	up
TFG	0.99821789908893	4.69374345249427	12.706187608869	1.48744183948149e-31	1.26037419134446e-29	60.8846471106195	TFG	no
SAP30BP	1.00592569454231	3.92270724163337	12.7056609095943	1.49470669717227e-31	1.26459777589925e-29	60.8798267869174	SAP30BP	up
SUGP2	1.39982538550554	3.76501746312416	12.7054963766818	1.49698336744528e-31	1.26459777589925e-29	60.8783210086315	SUGP2	up
TPRA1	0.84145390876999	4.2370862040839	12.7041176827939	1.51619686489521e-31	1.2788821002819e-29	60.8657037676433	TPRA1	no
PRR14	0.98499351005487	4.09930641587078	12.7036720388201	1.52245975549917e-31	1.28221606813292e-29	60.8616255466466	PRR14	no
MOB2	0.878480135319754	3.7981374578427	12.703051995953	1.53121647337947e-31	1.28763705286415e-29	60.8559514549013	MOB2	no
IPO13	1.08125743899284	4.06476232397682	12.7015484825726	1.5526591595286e-31	1.30369343438724e-29	60.8421931214346	IPO13	up
HGH1	1.51594094263453	5.23654802622654	12.6989576701308	1.59031282400637e-31	1.33329232696643e-29	60.818486839348	HGH1	up
GPATCH1	1.06254364997015	2.6699599159365	12.696898106895	1.62089350185424e-31	1.35688099919173e-29	60.7996430903757	GPATCH1	up
ZFP62	1.33906679748777	2.92860883456435	12.6938561501352	1.66713574979038e-31	1.39348947664331e-29	60.7718135217092	ZFP62	up
TSNAX	1.05048517528002	3.71752090496284	12.6927171199378	1.68478689520707e-31	1.40612567625395e-29	60.7613937810004	TSNAX	up
PTCD1	0.670748612867809	0.983389931208931	12.687315995579	1.77105427110938e-31	1.47590515166429e-29	60.7119904618781	PTCD1	no
PTGES3	1.11707426098115	7.46529518939141	12.6858791010238	1.79473647808633e-31	1.4933983398841e-29	60.698848965178	PTGES3	up
NDC80	2.11125060645803	2.29999923158315	12.6776863091958	1.93592051521742e-31	1.60846593585452e-29	60.6239322865311	NDC80	up
ACLY	1.65272477646739	5.24123075305343	12.6719727575822	2.04087730401593e-31	1.69313499626589e-29	60.5716990758823	ACLY	up
EZH1	1.1492221230115	3.02125091201035	12.6712024201437	2.05545529029724e-31	1.70268394129533e-29	60.5646574640394	EZH1	up
PYM1	0.855747559839158	5.09981977215132	12.668688735558	2.1037500666945e-31	1.74009288303445e-29	60.5416813395274	PYM1	no
IFFO1	1.12558924420215	3.26805544675006	12.6680021654643	2.11713639986133e-31	1.74855933524857e-29	60.5354061560842	IFFO1	up
MCM6	2.05229319507573	3.98234900114321	12.66663539578	2.14403799330909e-31	1.76814639920725e-29	60.5229144663552	MCM6	up
MEN1	0.994259169620369	4.30446600691503	12.6640519967988	2.19581963812347e-31	1.80816299310817e-29	60.4993049475561	MEN1	no
EIF3B	1.21226175413866	5.6761456451066	12.6638002434389	2.20093192490936e-31	1.80968774465769e-29	60.4970043044922	EIF3B	up
DNAJB6	1.03066164469839	3.16056153159109	12.6621977169933	2.23375311576844e-31	1.83395756920509e-29	60.4823601268235	DNAJB6	up
PSMA4	0.913696752216462	5.21580640059487	12.6604620598094	2.26985119385232e-31	1.86084211388475e-29	60.4665003091542	PSMA4	no
FAM83D	2.299487180605	3.29172889705887	12.6586433115892	2.30830108377535e-31	1.88957254351941e-29	60.4498822763362	FAM83D	up
REXO4	1.16395030675141	4.67217803809512	12.6570988705546	2.34146088410255e-31	1.91389426404382e-29	60.4357714447693	REXO4	up
C17orf58	1.2280693815626	4.01240892396509	12.6562781253242	2.35927530049949e-31	1.92561968313268e-29	60.4282729943256	C17orf58	up
COPS7B	1.17263849514866	3.36776929157817	12.6493254007279	2.51570518629894e-31	2.05028125616413e-29	60.3647605834832	COPS7B	up
DPH2	1.3292344156765	3.98696202430377	12.6478878092225	2.54931671159943e-31	2.07462795909795e-29	60.3516302816902	DPH2	up
ATP6V1F	1.33002886148294	6.83697145911179	12.6459534533096	2.59524983714217e-31	2.10891597673833e-29	60.3339638145189	ATP6V1F	up
IP6K2	1.20489218762315	4.16610264838772	12.6439322889888	2.64412532098043e-31	2.14549121987916e-29	60.3155058175007	IP6K2	up
C1orf43	1.03732619229611	8.01102781538819	12.6413273984376	2.70847119831945e-31	2.19449430624712e-29	60.2917189701673	C1orf43	up
VPS11	1.18296983950109	3.92000516927114	12.6403775785018	2.73231971533392e-31	2.2105900367456e-29	60.2830461296146	VPS11	up
ESM1	2.61948781818678	2.694785682525	12.6302687832257	2.99946778484472e-31	2.41971425288972e-29	60.1907604325337	ESM1	up
RRP1	1.18684017283941	4.21389457772648	12.6302669087799	2.99951965908385e-31	2.41971425288972e-29	60.1907433233215	RRP1	up
FOSB	-3.06391657195052	2.6485567199221	-12.6273929781823	3.08011453621389e-31	2.48112390238617e-29	60.1645125408613	FOSB	down
HSF4	1.70547586427611	2.71067778220018	12.6253293132538	3.13931407749682e-31	2.52514595094422e-29	60.1456788221168	HSF4	up
ATP6V1C1	1.50478115258944	4.81457079461542	12.6223195597699	3.22769156199913e-31	2.59247625734463e-29	60.1182132480736	ATP6V1C1	up
NDUFA12	0.895658483098868	5.81598363503462	12.6202333354723	3.29040099639071e-31	2.63902522688845e-29	60.0991770850125	NDUFA12	no
ZNF775	1.17048750221054	1.69580301492827	12.6080020512229	3.68325261199236e-31	2.94984420228266e-29	59.9875987652441	ZNF775	up
MCM3	2.00346225842437	5.32805155886145	12.6076368213029	3.69567541811042e-31	2.95552855015197e-29	59.9842677498709	MCM3	up
SIRT6	1.17036986187852	3.84851719773446	12.6073013258244	3.70712362460235e-31	2.96041824876338e-29	59.9812079604874	SIRT6	up
RCAN1	-1.77467516059469	4.18296136528012	-12.6053438548459	3.77462684671004e-31	3.00999374452951e-29	59.9633561432656	RCAN1	down
PI4KB	1.39085175406428	4.70075355240682	12.6003234050369	3.95340679180784e-31	3.14803486875362e-29	59.9175761581644	PI4KB	up
LSM2	1.45006769853499	5.92424915169482	12.5939546738833	4.19238569081759e-31	3.33354725252245e-29	59.8595134117438	LSM2	up
NKIRAS2	1.10480065097472	4.15931600038824	12.589945051293	4.35016886849705e-31	3.45405897525686e-29	59.822965081078	NKIRAS2	up
PCED1A	1.41063713069898	4.88965737769096	12.5877312517214	4.43980480752905e-31	3.52019438032385e-29	59.8027882031633	PCED1A	up
C11orf68	1.03189172358749	5.44061852073715	12.5840591481689	4.59256193656968e-31	3.63611669103501e-29	59.7693236680859	C11orf68	up
ADRM1	0.953372172508124	5.92587318055453	12.5797537894683	4.778342120319e-31	3.77781717976959e-29	59.7300937765977	ADRM1	no
UBQLN4	1.46770428899889	4.75041411197828	12.5794973348851	4.78964167380828e-31	3.78136418973021e-29	59.7277571856352	UBQLN4	up
EIF1AD	0.910907099795291	3.97379368595083	12.5771853483912	4.89271850574795e-31	3.8572552526636e-29	59.7066933478606	EIF1AD	no
PQBP1	1.13657260035691	5.50696762491246	12.573179037492	5.07659371671117e-31	3.99653940242818e-29	59.6701971529862	PQBP1	up
CAPNS1	1.12643654258372	7.47268835631305	12.5674049128077	5.3537798070479e-31	4.20878375454625e-29	59.6176059917778	CAPNS1	up
MRPL22	0.858129231507923	3.77738812918949	12.5662334278137	5.41183025921661e-31	4.24840157308036e-29	59.6069373513636	MRPL22	no
CCDC142	1.14513084841518	1.99217943253297	12.5658369747512	5.43161731119119e-31	4.25791232187037e-29	59.6033269800449	CCDC142	up
PRR3	1.17491516889928	2.92344194775327	12.5610177907917	5.67798468530687e-31	4.44476485217513e-29	59.5594443330075	PRR3	up
DDX51	0.972786083777356	3.02893962717569	12.5591223194666	5.77790780451364e-31	4.51661494448326e-29	59.542186589898	DDX51	no
AAGAB	1.06718328204825	4.10002883906589	12.5585664681359	5.80754128041385e-31	4.53339449513712e-29	59.5371259405827	AAGAB	up
UNC45A	1.13476691004408	4.06854067636228	12.5581328324196	5.83076429759293e-31	4.54512990562789e-29	59.5331780519556	UNC45A	up
SRA1	0.984901111149731	5.07695295264734	12.5578897596981	5.84382230084302e-31	4.54891979690166e-29	59.530965106183	SRA1	no
TOMM20	1.28968821792252	7.16106281321627	12.5550910385468	5.99628624500455e-31	4.66106278549016e-29	59.505486811527	TOMM20	up
SRPRB	1.00318633343308	5.63032944887563	12.5532835289444	6.09685198394806e-31	4.7326067407147e-29	59.4890334268653	SRPRB	up
MED25	1.10687162617346	3.41383841658353	12.5528707576391	6.12005227868132e-31	4.74398074747335e-29	59.4852762059146	MED25	up
MTMR14	0.890942660889446	4.24585873231688	12.5509196502719	6.23091245286371e-31	4.8176433451376e-29	59.4675171500656	MTMR14	no
CENPM	2.48459316263759	2.80448155977534	12.5508929641816	6.23244251780832e-31	4.8176433451376e-29	59.4672742608979	CENPM	up
CSNK1D	1.15327499191518	4.34916906644321	12.5498417294762	6.29301446579368e-31	4.85769952525751e-29	59.4577064092692	CSNK1D	up
RBP7	2.11943952740727	4.49872789262652	12.5461123857939	6.51266758624961e-31	5.02027171811722e-29	59.4237665808009	RBP7	up
USP39	1.10823370632762	4.38575888621497	12.5449692507868	6.5815136627754e-31	5.06630499025933e-29	59.413364109782	USP39	up
INTS1	1.19807441889441	4.91445165187011	12.5388667066187	6.96149616563495e-31	5.35138502339204e-29	59.3578385425409	INTS1	up
SAFB2	1.00737352601283	4.25271946730067	12.5381671362431	7.00642868961409e-31	5.37847577734815e-29	59.3514741051708	SAFB2	up
NAA60	0.920856148609896	4.72682161253122	12.5332544160157	7.33020956904606e-31	5.61925360900035e-29	59.3067845029514	NAA60	no
NEK2	2.36089518430192	2.41923102175382	12.5310769163462	7.47844779400714e-31	5.72498387607159e-29	59.2869789603585	NEK2	up
SH2B1	1.13339209984697	3.744038667909	12.5248928195796	7.91592726394998e-31	6.0515410341114e-29	59.2307397720432	SH2B1	up
PMS2P3	1.02943142188214	1.68882586805273	12.5208099582653	8.21863796619029e-31	6.27431397196049e-29	59.1936164845685	PMS2P3	up
NOL10	0.93681134034402	3.7894229898067	12.5192469336022	8.33755166151233e-31	6.35635240062632e-29	59.179406190412	NOL10	no
ITGA6	1.84683544441856	4.2798774573194	12.5182078076283	8.41755443462333e-31	6.40854168279876e-29	59.1699593867564	ITGA6	up
TIPRL	1.11562764669149	5.07449958174436	12.5149521371047	8.67319443903807e-31	6.59412280220619e-29	59.140364055432	TIPRL	up
CENPB	1.07314163811934	6.19183178461608	12.5077519346466	9.26636090911981e-31	7.03011213608154e-29	59.0749238287713	CENPB	up
TJAP1	1.21501153157405	3.47128461327858	12.5076859356048	9.27198083568168e-31	7.03011213608154e-29	59.0743240650142	TJAP1	up
CLTA	1.1954843944806	6.76567605769003	12.5038669840446	9.6030193569898e-31	7.27117567984025e-29	59.0396219478306	CLTA	up
GPATCH3	1.07108008156901	4.07521720146228	12.5020397447082	9.76554833817283e-31	7.38416482720614e-29	59.023019866962	GPATCH3	up
STK19	1.13242655909021	2.76500455944232	12.5007078954473	9.8857371718498e-31	7.46487481326307e-29	59.01091953955	STK19	up
EBNA1BP2	1.15668057219989	5.0556813328337	12.4959485624372	1.03273957757195e-30	7.78778251288326e-29	58.9676841047962	EBNA1BP2	up
SSBP1	0.96585248836381	4.76409506256295	12.4956451045861	1.03562135945858e-30	7.79891737738269e-29	58.9649276432325	SSBP1	no
TXNL4A	1.09304412744015	4.50558229270318	12.492959133304	1.06148039076857e-30	7.98282156748596e-29	58.9405309371851	TXNL4A	up
DOLK	1.04053304779985	4.73391083483739	12.4879619245768	1.11131413224727e-30	8.33926193624947e-29	58.8951476152188	DOLK	up
BPGM	1.18538692511152	3.82958317937198	12.4879063191804	1.11188155759799e-30	8.33926193624947e-29	58.8946426684819	BPGM	up
RARS1	1.05357951900199	5.22809963414473	12.4869857970556	1.12131707011036e-30	8.39867998761066e-29	58.8862836536149	RARS1	up
MARS1	1.26100847881643	4.56942253222345	12.4796116012697	1.19983975494889e-30	8.97470434493506e-29	58.8193307323587	MARS1	up
FARSB	1.1199608350977	3.69866593734213	12.4785854601388	1.21119203106955e-30	9.04742515698398e-29	58.8100154703602	FARSB	up
RNF25	0.92057770357652	4.61289294158123	12.4692437070569	1.31958771368591e-30	9.83858458472624e-29	58.7252276045211	RNF25	no
SF3A2	1.48055088161561	5.31290629629391	12.4691559028558	1.32065107216465e-30	9.83858458472624e-29	58.7244308117661	SF3A2	up
MED7	0.922682577016764	3.10883209210774	12.4660528528465	1.3587838894118e-30	1.01090971375663e-28	58.6962733584061	MED7	no
MRPS12	1.28577029629225	5.83627360954532	12.4621746865085	1.40798732054584e-30	1.0461138457512e-28	58.6610869248659	MRPS12	up
ASF1B	2.45152266819627	3.09697187548635	12.4607933542984	1.42593800358249e-30	1.05803456065283e-28	58.6485553715792	ASF1B	up
PMVK	1.23896532526608	7.74946589201461	12.4598622618487	1.43816616254587e-30	1.06568304656153e-28	58.6401087881767	PMVK	up
GPATCH4	1.3841502256579	4.28708860672066	12.4596924631951	1.44040738489805e-30	1.06592067025635e-28	58.6385684584232	GPATCH4	up
PSME3IP1	0.980682299297721	4.60681797275693	12.4567520790438	1.47977478652621e-30	1.09359494576553e-28	58.6118962702545	PSME3IP1	no
FBXL6	1.44564468651976	3.78865185009029	12.4562177131167	1.48704338331779e-30	1.09750525023299e-28	58.6070493539892	FBXL6	up
NDUFB3	0.947711394879651	6.7426347610605	12.4544501188103	1.51134102220583e-30	1.11395668092226e-28	58.5910172353077	NDUFB3	no
CUTA	1.26999282540207	7.84841702598147	12.4524874801232	1.53878332456308e-30	1.13267922143999e-28	58.5732172845671	CUTA	up
PDCL3	1.1513658654748	4.33312077374598	12.450327947179	1.56955247723172e-30	1.15379777534884e-28	58.5536331111988	PDCL3	up
SNX11	0.986934929603194	3.68566471170989	12.4500921560407	1.57294893260799e-30	1.15476506228408e-28	58.5514948847915	SNX11	no
C15orf40	0.766981232233784	1.84109765647044	12.4353402672268	1.80066140425316e-30	1.32019165914735e-28	58.4177572770385	C15orf40	no
FKBP1A	1.17299012840432	5.57882873020627	12.4347097774457	1.81109367875373e-30	1.32608852591703e-28	58.4120430122246	FKBP1A	up
COPE	1.2055376709475	6.22313944454305	12.4326852309995	1.84500117028556e-30	1.34913583599497e-28	58.393695013798	COPE	up
CYBC1	1.15495008798626	4.31515870177827	12.4246477168601	1.9859682669103e-30	1.45030558923406e-28	58.3208664605838	CYBC1	up
TIMM29	0.902614750061359	4.07590281641707	12.4194479616817	2.08282852335171e-30	1.51777577996387e-28	58.273762641074	TIMM29	no
RBM10	0.936139235432401	5.35152373968725	12.4193955938496	2.08382757848051e-30	1.51777577996387e-28	58.2732882948527	RBM10	no
CDAN1	1.06039251240988	2.49751014838788	12.4183872153914	2.10315842144068e-30	1.52984791020156e-28	58.2641546137038	CDAN1	up
PSMD10	1.29643726545255	4.88189964907119	12.4175117788579	2.12008551522568e-30	1.54014222749399e-28	58.256225370386	PSMD10	up
ZPR1	1.12825258397802	3.85959145053966	12.4152776321702	2.16390163950116e-30	1.56991771103208e-28	58.2359908157465	ZPR1	up
PYCR3	1.39747362963079	4.08249391965091	12.4141837313932	2.18568299862638e-30	1.58365002750343e-28	58.2260840245089	PYCR3	up
EEF2KMT	1.01036770326118	2.37954174607588	12.4096915437481	2.27744322078176e-30	1.64605351719629e-28	58.1854052540161	EEF2KMT	up
WDCP	1.09667582241817	2.60923072403518	12.4096772552587	2.27774112395587e-30	1.64605351719629e-28	58.1852758762036	WDCP	up
IFI27L1	1.37435855003508	3.30055313389692	12.4083101079856	2.3064252684613e-30	1.66461519928311e-28	58.1728971028017	IFI27L1	up
GLA	1.45869097244415	3.19302643398131	12.4065883139945	2.34306267344968e-30	1.68886131739131e-28	58.1573080938606	GLA	up
PRIM2	1.22273556136531	2.07126727628116	12.4057162407635	2.36183975356911e-30	1.70018765451153e-28	58.1494127821744	PRIM2	up
RNY4P10	1.636340981288	2.07397920790537	12.4022847752129	2.43719093852397e-30	1.75215717978003e-28	58.118348514501	RNY4P10	up
EMC3	0.849244188003947	5.59367861130667	12.4001077263083	2.48623304328163e-30	1.7851024597047e-28	58.0986422537299	EMC3	no
TBC1D31	0.989134095373683	1.4113272204228	12.3971415990369	2.55463613003053e-30	1.83184573453261e-28	58.0717959728086	TBC1D31	no
POP5	1.07265671708731	4.72767921237412	12.3961536629633	2.57783292180451e-30	1.84609425797512e-28	58.0628548692557	POP5	up
FAM200A	1.01800151518864	2.42763800296007	12.3953144362698	2.59770272744817e-30	1.85792653448583e-28	58.0552598872895	FAM200A	up
NEDD8	1.0719988823768	4.10564654761784	12.3934448136325	2.64251867724186e-30	1.88754735013643e-28	58.0383407025035	NEDD8	up
PSKH1	1.36315500831658	3.74311994004991	12.3912870791674	2.6951988288015e-30	1.92077502225653e-28	58.0188157142546	PSKH1	up
CNPPD1	0.990861413656318	5.67786957750778	12.3912562853705	2.69595816712822e-30	1.92077502225653e-28	58.0185370775963	CNPPD1	no
ESR1	-1.66533411428227	1.15548664031534	-12.3909784325313	2.70281932920407e-30	1.92319455884814e-28	58.016022949836	ESR1	down
RAMAC	1.03527406144873	2.82177824780495	12.388630583563	2.76149469941794e-30	1.96242915892951e-28	57.9947796816514	RAMAC	up
CBFA2T2	1.35859213746721	2.46175089329727	12.3884765511575	2.76538818952957e-30	1.96268299113914e-28	57.9933860662222	CBFA2T2	up
KPNA2	1.85469507085023	4.12629953004407	12.3863940991166	2.81856627606492e-30	1.99787033062425e-28	57.9745457720625	KPNA2	up
ANKS3	1.14188908944027	2.08339678443105	12.383454338031	2.89537500171947e-30	2.04969653023511e-28	57.9479517592229	ANKS3	up
ZNF16	1.05892366566209	2.29924648545522	12.3818708391824	2.93760817454372e-30	2.07694511204269e-28	57.9336281390995	ZNF16	up
ZNF628	0.973295290843598	2.43312141141583	12.3791473189334	3.01168666051139e-30	2.12661095858833e-28	57.9089943852595	ZNF628	no
PPP1R12C	0.970692917690982	4.22201975040087	12.3773068030852	3.06279841353243e-30	2.15995393582545e-28	57.892348672825	PPP1R12C	no
WDR53	0.984459026851962	3.18614158537172	12.376478990558	3.08606783820496e-30	2.17360217117022e-28	57.8848622718362	WDR53	no
CENPH	1.62776769776526	2.35543393775294	12.3753382800312	3.11842142972691e-30	2.19360592865999e-28	57.8745465291415	CENPH	up
AURKB	2.42395102921376	2.73142109907493	12.3663815777551	3.38447983995602e-30	2.37774703287847e-28	57.7935640898545	AURKB	up
GOLPH3L	1.44412354331765	4.14002397802517	12.3653160748427	3.41759881115228e-30	2.39797916078082e-28	57.783932110037	GOLPH3L	up
ABCC10	1.37362124517036	2.2880229170631	12.3627616676133	3.49831769249976e-30	2.44672239955952e-28	57.7608422399932	ABCC10	up
LAMTOR2	1.17102419647193	7.1469240301467	12.3626999592396	3.50029097750689e-30	2.44672239955952e-28	57.7602844713709	LAMTOR2	up
H2AZ1	1.67737132655123	6.13788493163615	12.362699897851	3.50029294111864e-30	2.44672239955952e-28	57.7602839164931	H2AZ1	up
EIF6	1.09395273569441	6.9276795589015	12.3605039770165	3.57123953770479e-30	2.49317440983841e-28	57.7404363071049	EIF6	up
SKIV2L	1.11938918719786	4.83692728964724	12.3601490056937	3.58284178794838e-30	2.49813193558949e-28	57.7372280885946	SKIV2L	up
FAM219A	1.23907062394705	3.1961432714714	12.3577621993893	3.66183549342703e-30	2.55000667152689e-28	57.7156573296492	FAM219A	up
MEPCE	0.942695109131693	5.52389878761892	12.3568497155947	3.69249128806276e-30	2.56813231802971e-28	57.7074112709714	MEPCE	no
EEF1D	1.33574495652609	3.91398679203824	12.3541732044186	3.78389362100403e-30	2.62840900950369e-28	57.6832254434849	EEF1D	up
SUB1	1.25014458636132	5.22880646792269	12.3534236488472	3.80989229445667e-30	2.64316040293299e-28	57.6764526524005	SUB1	up
WASH3P	1.1236969092549	2.3306095327021	12.3518028334328	3.86672089299684e-30	2.67923690739348e-28	57.6618080363601	WASH3P	up
POLR3F	1.02801192817091	3.11131663755721	12.3512258955592	3.88715241663655e-30	2.68869946859383e-28	57.6565954234051	POLR3F	up
ZSCAN9	1.21797014082893	2.44248718979985	12.3511438617751	3.89006625696986e-30	2.68869946859383e-28	57.6558542603266	ZSCAN9	up
PYGB	1.84068637110449	5.17324149771104	12.3477213912861	4.01359072241192e-30	2.77062560552965e-28	57.6249347914835	PYGB	up
PPCDC	1.15601893537159	2.73938247270342	12.3434314564568	4.17395492180362e-30	2.87774747968972e-28	57.5861840720123	PPCDC	up
CAD	1.59436063805128	3.28006506228745	12.3420847887616	4.22559946000155e-30	2.9097393998703e-28	57.574021000221	CAD	up
ZNF414	1.02486847990801	3.29343495313179	12.3385087216058	4.36585083007458e-30	3.00259091598475e-28	57.541725049239	ZNF414	up
PSMD8	0.891055307256602	6.63683556278513	12.335912375374	4.47057397662083e-30	3.0708084935202e-28	57.5182798292051	PSMD8	no
RIC8A	1.16137915555269	4.72456555761651	12.3341803353487	4.54182286911912e-30	3.11589259652633e-28	57.502640646514	RIC8A	up
SSR3	1.09625263861275	6.08139849982371	12.3296228429508	4.73474809012627e-30	3.2442377006185e-28	57.4614943877849	SSR3	up
BOLA3	1.08577099584165	2.35066876779722	12.3213707951078	5.10506912803671e-30	3.49366759155568e-28	57.3870107856416	BOLA3	up
RD3L	-0.357794526502225	0.0662894414307253	-12.3210181373307	5.12152228500828e-30	3.50061094015079e-28	57.3838281898483	RD3L	no
RBM8A	1.05946107504488	4.40922186473192	12.3151825208466	5.40157709388176e-30	3.68748991743581e-28	57.3311702687662	RBM8A	up
ZC3HC1	0.909723946778197	3.89506454175871	12.314826628504	5.41914174171054e-30	3.69493594357097e-28	57.3279592377082	ZC3HC1	no
PSMC2	0.920934330804067	4.91171838274586	12.3105687643868	5.63374717918353e-30	3.83654726615785e-28	57.2895461205894	PSMC2	no
OLFML2B	2.0951122218797	2.47780031266149	12.3101450806634	5.65555931900936e-30	3.8466813451512e-28	57.2857241191308	OLFML2B	up
FAM83H	1.8260427562943	5.05927812415387	12.3075822891987	5.78930186525095e-30	3.93282794153358e-28	57.2626067904924	FAM83H	up
LARP1	1.3110354225967	5.48648515737229	12.3072208428587	5.80841614024767e-30	3.94098904889836e-28	57.2593465921105	LARP1	up
SLC35A4	0.963808270000002	5.72125045499604	12.3064005525808	5.85202883532731e-30	3.96573201940783e-28	57.2519478483701	SLC35A4	no
EXOSC5	1.25884811117901	5.38694424322759	12.3048079057313	5.93763915438197e-30	4.01884037447992e-28	57.2375833671751	EXOSC5	up
TMEM161A	1.10799097339128	5.29238724588002	12.3045095075965	5.95381728093694e-30	4.02488200863923e-28	57.2348921365639	TMEM161A	up
SMIM29	1.38658791113806	4.50287779744683	12.3021676548776	6.08231814747916e-30	4.10674865575719e-28	57.2137722036746	SMIM29	up
CCDC22	1.03996076329843	4.34678328612058	12.300625118913	6.1684643916006e-30	4.15985348965036e-28	57.199861916657	CCDC22	up
RHBDD3	1.21286256640978	4.42238156375111	12.2999335658347	6.20747912385477e-30	4.18108372394495e-28	57.19362589224	RHBDD3	up
HMMR	2.04277275002555	2.22903340712897	12.2945075183582	6.522247171378e-30	4.38777260919576e-28	57.1447026557548	HMMR	up
ZNF207	1.09239960176172	3.54715586958097	12.2906624444992	6.75487699207504e-30	4.53877031400916e-28	57.1100401952108	ZNF207	up
RPTOR	1.12685878678195	3.10985301676965	12.2864499561138	7.01923007842448e-30	4.71069272772233e-28	57.0720714251316	RPTOR	up
NF2	1.18019207693344	3.3036548491096	12.2846083682634	7.13801111549695e-30	4.7846226439758e-28	57.0554744111324	NF2	up
RBM22	0.932452935528964	4.62381400075406	12.2840339463246	7.17546887570252e-30	4.80392880663891e-28	57.0502977652495	RBM22	no
SUPT5H	1.06458412664102	5.11715556582801	12.2831086447987	7.23621937944093e-30	4.83876399732953e-28	57.0419592591736	SUPT5H	up
CSRNP1	-1.5647585068346	4.5994192650434	-12.2827489693273	7.25997181694673e-30	4.84880500375885e-28	57.038718064558	CSRNP1	down
POLG2	1.21011239165658	2.26754576463305	12.281816045565	7.3219432312596e-30	4.88431696247763e-28	57.0303112843443	POLG2	up
EIF2B2	0.911653210389313	3.07494702195512	12.2792702561745	7.49374585529584e-30	4.99292183331062e-28	57.0073721473788	EIF2B2	no
UTP14A	1.15982162172872	3.39599263910623	12.2781107607581	7.57331933838115e-30	5.03988964747593e-28	56.996925118215	UTP14A	up
VPS25	1.03091736017155	5.78165196807975	12.2747051269968	7.81193851060327e-30	5.19245987158074e-28	56.9662431151997	VPS25	up
AC024060.2	1.27637519156094	2.75856511838742	12.273836636104	7.87397903637456e-30	5.22743672844288e-28	56.958419356681	AC024060.2	up
ORMDL1	0.921945311464986	3.96509209660032	12.2715341833878	8.04083937716182e-30	5.33183543932925e-28	56.9376790837328	ORMDL1	no
DUS4L	0.690627875022086	1.3688491125076	12.269366532178	8.2011471368172e-30	5.43164519380061e-28	56.9181547650008	DUS4L	no
MACROH2A1	1.20528169291936	3.55634324486578	12.2688063874592	8.24308736254047e-30	5.45291527661929e-28	56.913109732297	MACROH2A1	up
FTSJ1	1.13896593466071	4.10883719130534	12.2685740550305	8.26054560596387e-30	5.45795882948334e-28	56.9110172250885	FTSJ1	up
VMAC	0.97658991978393	2.24563722608827	12.2653505327096	8.50660607394489e-30	5.61385426527961e-28	56.8819864266128	VMAC	no
MAGED2	1.36892378986126	6.59558140064316	12.2631530998421	8.6785125966561e-30	5.72050032811176e-28	56.8621985738331	MAGED2	up
CACTIN	0.864073534070492	2.53282418287442	12.259147500262	9.00082218721318e-30	5.92591497286499e-28	56.8261325072246	CACTIN	no
TIMM9	1.06293632801545	4.72342887632573	12.2590061039884	9.01241486039013e-30	5.92651702803925e-28	56.8248594891791	TIMM9	up
RHNO1	1.54572326879564	3.40108079839301	12.257398598344	9.14525966535629e-30	6.00675806730106e-28	56.8103872916001	RHNO1	up
BX255925.3	1.52309870123272	3.97834078821607	12.2546681604506	9.37538802858737e-30	6.15063133539749e-28	56.7858075108009	BX255925.3	up
GPBP1	1.01602648634157	4.61049399034751	12.2523957559796	9.57130249766808e-30	6.27174568976477e-28	56.7653529817468	GPBP1	up
RTF2	0.941080597236371	5.11299032866543	12.2510214391802	9.69176160323899e-30	6.34318939553499e-28	56.7529832528174	RTF2	no
EPRS1	1.40394845806366	5.4616298423711	12.2507560606478	9.71519539854206e-30	6.351037218074e-28	56.7505947520368	EPRS1	up
MELK	2.21577060096633	2.28071258209605	12.2467296356942	1.00777435428034e-29	6.58029228669569e-28	56.7143585007537	MELK	up
RAD9A	1.27505094031514	2.75315300020732	12.2465409236871	1.00950622504709e-29	6.58385487618552e-28	56.7126603045271	RAD9A	up
UBXN1	1.00599897167705	6.22214858695908	12.2443691218645	1.02965215738168e-29	6.70736201723479e-28	56.6931174164404	UBXN1	up
DSTNP2	1.38046378290588	2.78450922767715	12.2434584554345	1.03821829769206e-29	6.75523490506532e-28	56.6849233018073	DSTNP2	up
NAIF1	0.829983891358375	2.80086550573842	12.2426251862281	1.04611856591564e-29	6.79866821157889e-28	56.6774258546209	NAIF1	no
SUCO	1.52208238929451	3.51206434291526	12.2422222225545	1.04996053252564e-29	6.81565608370827e-28	56.6738002235478	SUCO	up
SPC25	1.91656366602149	2.08748481381908	12.2397866567995	1.07348284086478e-29	6.96020691014438e-28	56.6518876313119	SPC25	up
RPP38	0.866178644090754	3.19235201161577	12.2387200999669	1.08394799971637e-29	7.01985973538601e-28	56.6422925533213	RPP38	no
ARF1	1.07899647052157	8.45346065393426	12.2378269031209	1.09279025847135e-29	7.06887554025854e-28	56.6342573802501	ARF1	up
GUK1	1.11698131378588	6.66107561356918	12.234166524878	1.12978301293438e-29	7.2996608848511e-28	56.6013316225833	GUK1	up
PCNA	1.65446656270896	6.70149241721709	12.2321183638592	1.15102365878388e-29	7.42825163792608e-28	56.5829100821924	PCNA	up
ZNHIT3	0.946651279283824	2.9294751426773	12.2316221095123	1.15622967603983e-29	7.45318272356404e-28	56.5784468982966	ZNHIT3	no
SPIRE2	1.34603592318725	2.51604897873293	12.2307514888309	1.16541974601799e-29	7.50237226221961e-28	56.5706169671337	SPIRE2	up
SLC12A7	1.38040170338462	5.69709429769761	12.2306435600452	1.16656407313301e-29	7.50237226221961e-28	56.5696463274867	SLC12A7	up
PRKAG1	0.938737330153912	4.62533666121147	12.2282542301643	1.19218576023376e-29	7.65827568040902e-28	56.5481593244458	PRKAG1	no
LYRM4	1.26817918352064	3.76797664082194	12.2271962998153	1.2037086065435e-29	7.72335622795038e-28	56.5386460986734	LYRM4	up
C18orf21	1.02270780222465	3.82131486753051	12.2259536055013	1.21738560426209e-29	7.80209219655316e-28	56.5274719183249	C18orf21	up
CASC3	1.25150745828093	4.50516888110172	12.2251861926705	1.22590886771099e-29	7.84765490966868e-28	56.5205716893855	CASC3	up
RFX5	1.64096435627496	3.89490835099486	12.2236933423855	1.24265979872036e-29	7.94392592646051e-28	56.5071492433159	RFX5	up
CTNNA1	1.16440414713841	6.12194582725054	12.2235915445303	1.24381031514643e-29	7.94392592646051e-28	56.5062339914759	CTNNA1	up
TIMM17B	1.11759810013365	5.1608556619667	12.2232098089045	1.24813413512905e-29	7.96237846365487e-28	56.502801886185	TIMM17B	up
SF3B6	0.918755133298953	6.76736705732216	12.221124534153	1.27201905775087e-29	8.10089526775154e-28	56.4840545135432	SF3B6	no
SAMD4B	1.20992940611313	4.21052602397495	12.2210599201537	1.27276637780929e-29	8.10089526775154e-28	56.4834736345983	SAMD4B	up
MYO9B	1.13561172986657	3.87867343867318	12.2195744937249	1.2900677720786e-29	8.20160955534184e-28	56.4701200735858	MYO9B	up
LIG1	1.49585584183215	3.20663555417114	12.2170086748891	1.32050638881046e-29	8.38551774432141e-28	56.4470559061065	LIG1	up
GTPBP3	1.10625920710974	3.16490822897538	12.212665539968	1.37366799400785e-29	8.7131368383348e-28	56.4080206679402	GTPBP3	up
RRNAD1	1.01623060546724	4.74808430674701	12.2117468019876	1.38518393521268e-29	8.77081177312781e-28	56.3997640769828	RRNAD1	up
BUB3	1.10254320455346	4.16362385811959	12.2116882329504	1.38592132124342e-29	8.77081177312781e-28	56.3992377338855	BUB3	up
COX19	1.12881426079359	2.35613291035984	12.2115088262259	1.38818249100865e-29	8.77511576691018e-28	56.3976254646956	COX19	up
FUS	1.36506956430139	5.48350069324119	12.2070166206941	1.44601371739352e-29	9.13028524790189e-28	56.3572591600135	FUS	up
ARMC1	1.15295666713968	4.67866274260412	12.206656957832	1.45074632715312e-29	9.14975817083243e-28	56.3540275870135	ARMC1	up
SNAP47	1.13359261397221	3.75093344724428	12.2002822696475	1.5372336458945e-29	9.6842229944144e-28	56.2967584856061	SNAP47	up
GOSR2	1.00632423387708	2.9402215266732	12.1998362199773	1.5434740639364e-29	9.71251179393814e-28	56.2927517846478	GOSR2	up
ING5	1.06793642829213	2.77302340380872	12.1966655969509	1.58856532243956e-29	9.98493363088539e-28	56.2642732465165	ING5	up
DPM2	1.27209004923586	5.34542758665529	12.1937570392163	1.63108214705194e-29	1.02405758194038e-27	56.2381516768056	DPM2	up
SLC35C2	0.921052963672267	4.3533097686905	12.1924244577786	1.65093827482513e-29	1.0345001945874e-27	56.2261848393245	SLC35C2	no
TRIM25	1.32171339175178	3.1009343928167	12.1923908179897	1.65144262698769e-29	1.0345001945874e-27	56.2258827556105	TRIM25	up
LAGE3	1.591771687281	5.71041421407012	12.1915822830548	1.66361103787471e-29	1.0409478716244e-27	56.2186222695244	LAGE3	up
ZNF580	1.40249500145599	3.21698012518549	12.1895609553511	1.69442394618503e-29	1.05903404771639e-27	56.2004721439531	ZNF580	up
MCM5	1.81802561868804	4.13261729916191	12.1864615329723	1.74277852119458e-29	1.08803094156153e-27	56.1726442577665	MCM5	up
TMEM258	1.13569433551047	5.08676745263532	12.183540710114	1.78960351052815e-29	1.11600881390812e-27	56.1464229976558	TMEM258	up
ZNF341	1.02948237534504	1.76465933055596	12.1832863775422	1.79373963875167e-29	1.1173327013508e-27	56.1441399059719	ZNF341	up
NDRG3	1.48176074561004	4.15596805964344	12.1779147405807	1.8833549851839e-29	1.17183951830372e-27	56.0959251241152	NDRG3	up
GGCT	1.23861705081797	4.55826320153577	12.174761793363	1.93801784622774e-29	1.20450087887442e-27	56.0676295993376	GGCT	up
SRP19	0.645292282975132	1.77095532393969	12.1720136010799	1.98695034497177e-29	1.23339348245329e-27	56.0429693229618	SRP19	no
ZNF767P	1.09315149091242	1.9152044640366	12.171876120293	1.98943029229369e-29	1.23339348245329e-27	56.0417357402898	ZNF767P	up
VAC14	1.02163151544639	3.69721035889579	12.1717796484487	1.99117233973828e-29	1.23339348245329e-27	56.0408701251581	VAC14	up
FAM20B	1.23180937958654	4.59473142938868	12.1715484010256	1.99535429397433e-29	1.23460600523823e-27	56.0387952194333	FAM20B	up
TTC9C	1.02277101752381	3.55768475521634	12.1697882364809	2.02747364286819e-29	1.25308256851701e-27	56.023002469037	TTC9C	up
S100A12	-1.25511448437303	0.785557347594445	-12.166589025972	2.08717649257101e-29	1.28854708024676e-27	55.9943009384567	S100A12	down
CPEB3	-1.4795774290118	2.15189085321375	-12.1642344953373	2.13223146758417e-29	1.31489976313766e-27	55.9731797072238	CPEB3	down
STX16	1.16610589647913	4.28302853762496	12.1639133214589	2.13845186748046e-29	1.31727210984498e-27	55.9702987800627	STX16	up
MAPKAP1	0.912484492693228	4.29972307705795	12.1574960031237	2.26659830557655e-29	1.39466155829051e-27	55.9127431080296	MAPKAP1	no
EIF2B5	0.863083594928751	4.00060242252035	12.153654681955	2.34693409330026e-29	1.44249378861858e-27	55.8782980013158	EIF2B5	no
MYDGF	1.07928320986633	7.63503837214659	12.1511908897987	2.39994683630698e-29	1.47344523630391e-27	55.8562079321865	MYDGF	up
MTERF3	1.22283604785361	4.61806300874904	12.1487184528821	2.45434414086979e-29	1.50517739405982e-27	55.8340425106327	MTERF3	up
PRPF31	1.13402326722057	5.15779955448868	12.1440471077354	2.56049379388636e-29	1.56854267168308e-27	55.792169752001	PRPF31	up
GGA3	1.22442542155633	3.39034514730642	12.1393820372448	2.67106208318411e-29	1.63447206922603e-27	55.750360939848	GGA3	up
NME6	0.949076314289994	2.59876363703122	12.1374926021215	2.71718534438512e-29	1.66086457928104e-27	55.7334298312654	NME6	no
SPPL2B	1.09107826357043	3.50666305211482	12.1356237498191	2.7635861794371e-29	1.68736849884421e-27	55.7166844075014	SPPL2B	up
NUDCD3	0.987064254302664	4.21182957038281	12.1352745527803	2.77234330498248e-29	1.69085522823992e-27	55.7135556444312	NUDCD3	no
NXF1	1.04149926480953	4.45038379618651	12.1314115153225	2.87108324582589e-29	1.74915467866721e-27	55.6789461803287	NXF1	up
PPME1	1.01699978769655	3.15987681186134	12.1309020837582	2.88436308044639e-29	1.75531836982297e-27	55.6743825101817	PPME1	up
NAT2	-3.2740261721401	3.12152565326815	-12.125534934723	3.02804482818965e-29	1.84073949626893e-27	55.6263072615564	NAT2	down
PHF14	0.917082729584047	2.7874039094575	12.1240259421663	3.06970982975127e-29	1.86261668677026e-27	55.6127925791602	PHF14	no
THAP3	0.962457699628524	2.86749680811884	12.1239887057294	3.07074515485268e-29	1.86261668677026e-27	55.612459096268	THAP3	no
AHSA1	1.04842553497194	5.94044989518243	12.1200117529913	3.18334607082068e-29	1.92880884581461e-27	55.5768450500426	AHSA1	up
HMBS	1.03553574817932	3.89190384359246	12.1181943521317	3.2361623760969e-29	1.95867227956111e-27	55.5605718966359	HMBS	up
PBK	2.26257445087329	2.45815698631304	12.1175002168329	3.25656443219557e-29	1.9688734482711e-27	55.5543568630329	PBK	up
ARRDC1-AS1	1.02386138966322	2.77497810632553	12.1081741778359	3.54342239751929e-29	2.13997264945286e-27	55.4708715311845	ARRDC1-AS1	up
ZMIZ2	1.30337140404874	4.31087015028054	12.1074189685128	3.56772425464986e-29	2.15230721584045e-27	55.4641123623557	ZMIZ2	up
KIF20A	2.30381652967577	2.42542635138093	12.1042777331563	3.67059939105967e-29	2.21196456898157e-27	55.4360002957898	KIF20A	up
RETREG2	0.995291011085376	5.78512432498322	12.1028121459254	3.71960251809178e-29	2.23906355050555e-27	55.4228854206592	RETREG2	no
NDUFA8	0.986682933654416	7.02013852898373	12.0983621741983	3.87241823903275e-29	2.32852746137115e-27	55.38306933245	NDUFA8	no
ZSCAN16	1.34469431309121	2.54786345208525	12.0974469551807	3.90461432265919e-29	2.34534631517216e-27	55.3748812923699	ZSCAN16	up
ULK3	1.2032334329311	4.41532079906998	12.0967834931732	3.9281204650289e-29	2.35691474518453e-27	55.36894579223	ULK3	up
TSSK6	1.25607388532482	1.95265464187141	12.0930511461999	4.06300577120176e-29	2.43521472254286e-27	55.3355581913255	TSSK6	up
ERI3	1.04018164162776	5.26496294879429	12.0920346302669	4.10053462158471e-29	2.45505687198029e-27	55.3264658388863	ERI3	up
HEIH	1.16289212954617	2.69102585110269	12.090670525017	4.15143905114274e-29	2.48285580579173e-27	55.3142650103585	HEIH	up
NTPCR	1.10708045494615	2.86497626008868	12.089258023442	4.20481263110334e-29	2.51207003055831e-27	55.3016320155435	NTPCR	up
NME1	1.59943365883044	3.79690525700899	12.0882196782694	4.24448334770856e-29	2.53304376646423e-27	55.2923458188788	NME1	up
CBX3	1.21649369131172	5.62240821881526	12.0821479285638	4.4840331115032e-29	2.67312912697679e-27	55.2380522600504	CBX3	up
SPDL1	1.46003880753046	2.02647663189548	12.080137892595	4.56626428813435e-29	2.71922998128481e-27	55.2200814306483	SPDL1	up
MLST8	1.01246375258327	4.31317955205658	12.0796600566042	4.5860325680263e-29	2.72807495774949e-27	55.2158095260982	MLST8	up
PSMD14	1.14274796528729	4.1684972334727	12.0768052377273	4.70592559557836e-29	2.79639803511986e-27	55.1902888436422	PSMD14	up
GLRX3	1.08123684095151	4.20478630396846	12.0739753044281	4.82785301508146e-29	2.86578256887739e-27	55.1649935046055	GLRX3	up
WDR83	0.938003188621688	1.85277948789308	12.0705880473499	4.97793464344864e-29	2.95171314792781e-27	55.134720300994	WDR83	no
MCTS1	0.928589164951306	3.36351506267959	12.0704621301118	4.9836024150757e-29	2.95192014556154e-27	55.1335950100152	MCTS1	no
MMS19	1.15697385285231	3.9766542701348	12.0695052258471	5.02688494261102e-29	2.97438316844194e-27	55.1250435806723	MMS19	up
WDR5	1.1807359044443	4.89623548775352	12.0685988750351	5.06822591667147e-29	2.99565076252591e-27	55.1169442276895	WDR5	up
FRS3	1.07360827811289	2.241938067075	12.0643703352916	5.26561875999258e-29	3.10901177445051e-27	55.0791609449916	FRS3	up
UBE2D2	0.923032475463174	5.36957100388493	12.0631309441557	5.32491221763228e-29	3.14067962795759e-27	55.0680878250184	UBE2D2	no
LYSMD1	1.25795493466579	3.39442139789312	12.0595481699928	5.50007953868788e-29	3.24055110909465e-27	55.0360812647511	LYSMD1	up
RTRAF	0.83223389328104	4.53037897531173	12.0543268032771	5.76568255231946e-29	3.39343740547489e-27	54.9894446587424	RTRAF	no
IPO9	1.28012440809417	3.8375665355603	12.0529348067833	5.83862220133912e-29	3.43272638555638e-27	54.9770131703819	IPO9	up
BUD13	1.06442575924941	3.96779538315149	12.0486578084025	6.06853155720069e-29	3.56412243339889e-27	54.9388209834315	BUD13	up
HJURP	2.15707822488868	2.1945982241882	12.0463866860964	6.19425666152373e-29	3.63411669102779e-27	54.9185432829792	HJURP	up
PSMC3	0.897648250419694	7.22696036440334	12.0445302534681	6.29894902450868e-29	3.69163642882003e-27	54.9019695148859	PSMC3	no
DPF2	1.10178404139315	3.02028050554884	12.0437872168647	6.34134411021457e-29	3.71256265254239e-27	54.8953362167038	DPF2	up
CDK16	1.41446253235884	4.18041630899178	12.0430053269421	6.38626282048008e-29	3.73492068281839e-27	54.8883562785141	CDK16	up
NKAP	0.892088769576197	2.61654494474397	12.0414977709921	6.47376638792377e-29	3.78211061364376e-27	54.8748989345895	NKAP	no
C12orf65	0.885234068093007	2.71490337581948	12.0388881544699	6.62806799485213e-29	3.86818508709031e-27	54.8516058748975	C12orf65	no
ZC3H10	0.633916094328266	1.34158080867842	12.0372344699389	6.72773692404254e-29	3.9222282250135e-27	54.836846595703	ZC3H10	no
C20orf96	1.33534695594715	2.93097031691903	12.0357104745285	6.82091002861109e-29	3.97237489504663e-27	54.8232456757717	C20orf96	up
BAG6	1.08663843186067	6.61927067128047	12.0347351823772	6.88120985213993e-29	4.00329169815113e-27	54.8145421055891	BAG6	up
BICRA	0.935994201620331	2.27509220709113	12.0281448080248	7.3028220167668e-29	4.2441248665191e-27	54.7557381691501	BICRA	no
STARD3	1.05971579593743	4.44498775070806	12.0275778237381	7.34027381807212e-29	4.26142821314666e-27	54.7506798702256	STARD3	up
HSF1	1.3560558673545	5.09030769318007	12.0272119974543	7.36453968058005e-29	4.27104824254831e-27	54.7474162457765	HSF1	up
JRK	1.1328881086669	1.48079573017385	12.0268426049552	7.38912313426412e-29	4.28083218240911e-27	54.7441208552768	JRK	up
EMC2	1.13972883422438	4.06415915887037	12.0221129877201	7.71119870893406e-29	4.46276579295672e-27	54.7019317815577	EMC2	up
CNPY2	0.924076772359638	1.67809391930967	12.0205353854558	7.82170832180286e-29	4.52200659967063e-27	54.6878610702867	CNPY2	no
STRN4	1.18130464854723	4.04305651082495	12.0200588599558	7.8553975284083e-29	4.53675773386253e-27	54.6836110930502	STRN4	up
PWP1	0.944930863368021	5.07621891250913	12.0174735629195	8.04070565365751e-29	4.63895222955972e-27	54.6605550932465	PWP1	no
DTL	2.10850304931124	2.30602135249917	12.0166729109176	8.09897237558914e-29	4.66771615594572e-27	54.6534152693933	DTL	up
DGKQ	1.26842938693493	3.32671922415517	12.0148868831877	8.23046809260881e-29	4.73858101252989e-27	54.6374891810244	DGKQ	up
UPF3B	1.31131754067798	3.14693732986013	12.0096612841174	8.62753420998852e-29	4.9620391314878e-27	54.5908989110473	UPF3B	up
GPC3	5.19730960175589	6.97647819754176	12.0091511395446	8.66730465481147e-29	4.97975233588708e-27	54.5863511059569	GPC3	up
CREB3L4	1.37129402205241	3.56693604717509	12.0075242243832	8.7953608553793e-29	5.04810054637442e-27	54.5718482134393	CREB3L4	up
SRM	1.34272136909417	6.15535136444297	12.0070838073273	8.83034935110065e-29	5.06294648073799e-27	54.5679223461698	SRM	up
DCAF13	1.36119619317009	3.28085760870828	12.0068069617017	8.85241397150755e-29	5.07035942035749e-27	54.565454586744	DCAF13	up
SETD4	0.937024787436979	1.87704105528973	12.0042746446812	9.05680434847629e-29	5.18207936231735e-27	54.5428831900176	SETD4	no
LCAT	-2.50653368564862	5.01847299436091	-12.0037468335156	9.09999354685577e-29	5.20142885524245e-27	54.5381789235043	LCAT	down
ITPA	1.27159999512649	5.65357994130332	11.9982358468423	9.56337210486457e-29	5.46066579415729e-27	54.4890667264802	ITPA	up
CYC1	1.22576394397484	7.87036614548585	11.9976157756395	9.61695785243224e-29	5.48561950429436e-27	54.4835415344232	CYC1	up
YIF1B	1.20824491418397	4.63705355671883	11.997140631056	9.65822142688646e-29	5.50350048679287e-27	54.4793078165378	YIF1B	up
ZNF500	0.870224389642431	2.01026084082282	11.9907163327844	1.02337485180019e-28	5.82546950253973e-27	54.4220729343109	ZNF500	no
PPP2R1A	1.11726384624597	5.92433363585341	11.9898917380825	1.03100512282747e-28	5.86289091414418e-27	54.414727601596	PPP2R1A	up
NSFL1C	0.972652528760822	4.95632273927204	11.989150522681	1.03791217944322e-28	5.89612731538159e-27	54.4081252066537	NSFL1C	no
IMPDH2	1.40320324769438	5.37651424343835	11.9880158140899	1.0485753693377e-28	5.95061161284375e-27	54.3980181479004	IMPDH2	up
NDUFA6	0.94300473849303	7.17095742100775	11.9869041259247	1.05912798512717e-28	6.00435774285425e-27	54.3881165901186	NDUFA6	no
THEM5	1.69225699490529	2.76321177863812	11.9850229372724	1.07722640079446e-28	6.10072882351972e-27	54.3713622869686	THEM5	up
C7orf50	1.28667893649627	4.82114140052471	11.9843773522343	1.08350809798014e-28	6.13004922996899e-27	54.3656128531971	C7orf50	up
CYTH2	1.15715175466287	3.38185790244348	11.9827616973894	1.09938910081045e-28	6.21356359308361e-27	54.3512248623	CYTH2	up
PCDH9-AS2	-1.10038515337596	0.33758627157543	-11.9818198531062	1.10875361245131e-28	6.26011538602848e-27	54.3428378363077	PCDH9-AS2	down
GGPS1	1.06265038580309	2.98496840215345	11.980268894005	1.1243477568307e-28	6.34170984266877e-27	54.3290274091444	GGPS1	up
OGG1	1.11446770987885	2.62530104005096	11.9784098029544	1.14332799485251e-28	6.44221797383847e-27	54.3124743921041	OGG1	up
SGTA	0.918133227028765	4.60501576390088	11.9756544882304	1.172046392863e-28	6.59733740875145e-27	54.2879438726901	SGTA	no
TUBG2	1.31666766959181	3.10634233875268	11.9735121367225	1.19487123786667e-28	6.7190018817465e-27	54.2688724648465	TUBG2	up
DOHH	1.01462509607467	3.99763553618078	11.972481829546	1.20600528980457e-28	6.77474692200843e-27	54.2597011721548	DOHH	up
NDUFAF2	0.977246603603874	2.59372427932024	11.971275551867	1.21917229170512e-28	6.84178780201473e-27	54.2489639673287	NDUFAF2	no
NME3	1.24500253678837	5.62670238274401	11.9710644516864	1.22149120421701e-28	6.84787710356044e-27	54.2470849968841	NME3	up
MRM1	1.16662878635687	3.56883562329802	11.9707553713572	1.22489434127921e-28	6.86002632041753e-27	54.2443339494135	MRM1	up
MT1G	-5.54070938308492	6.17571255700357	-11.96977364948	1.23576634472517e-28	6.91393829622901e-27	54.2355961170593	MT1G	down
CDC45	2.00198077349172	2.20628725196879	11.9687360350977	1.24736176690802e-28	6.97178503778068e-27	54.2263611944534	CDC45	up
TMEM14C	1.07531003082875	7.43421335010576	11.9676996571759	1.25905148991857e-28	7.03004192575157e-27	54.2171376684152	TMEM14C	up
SEC61A1	1.11901755985504	7.57735575149527	11.9674500069592	1.26188365632015e-28	7.03877435270598e-27	54.2149158972316	SEC61A1	up
URM1	1.07281179334289	4.93919837509404	11.9664912176817	1.27281975490538e-28	7.09264751174736e-27	54.2063833284836	URM1	up
PSMD2	1.17046970821427	6.22750806971768	11.9626070780535	1.31809664385296e-28	7.33758092582581e-27	54.1718205740307	PSMD2	up
GOLT1B	1.13628106326453	4.50906490346258	11.9623113288191	1.32160913298325e-28	7.3497623737178e-27	54.1691890949949	GOLT1B	up
ANAPC11	1.27007275734542	5.8734183509648	11.9609713104038	1.33764108951347e-28	7.43147328419288e-27	54.1572664536947	ANAPC11	up
PPP1R7	0.794539245556948	5.15849484273512	11.9604309793436	1.34416024116183e-28	7.46018134244083e-27	54.1524591131419	PPP1R7	no
POLR2H	1.083849204967	4.91710634806326	11.960257479884	1.34626023185431e-28	7.46018134244083e-27	54.1509155062095	POLR2H	up
CCDC93	1.30199965107804	2.68756245054582	11.9602095527328	1.34684090469103e-28	7.46018134244083e-27	54.1504891051892	CCDC93	up
INKA1	1.26432320534074	2.02204140803617	11.9593762815992	1.3569765455801e-28	7.50882903850859e-27	54.1430757449751	INKA1	up
GOLGA8B	1.61636484863265	2.59513336926503	11.9578965326427	1.37516324507647e-28	7.60188598256865e-27	54.1299114929586	GOLGA8B	up
RXRB	1.13510683455895	4.8271238136567	11.9577839617484	1.37655667697073e-28	7.60201712721916e-27	54.1289100641885	RXRB	up
CD5L	-3.37839959940097	2.74266491532028	-11.9557267740497	1.40227007532015e-28	7.73632121772802e-27	54.1106101726887	CD5L	down
RASL12	1.46799654942479	1.82990741093925	11.9555950294922	1.40393298661813e-28	7.73780384213436e-27	54.1094382802464	RASL12	up
MAN1B1	1.01274683529159	4.51369595352781	11.9423893489737	1.58097761033771e-28	8.7049442808882e-27	53.9920034948461	MAN1B1	up
CTTN	1.22957656571341	5.56441049128521	11.9409609629199	1.60141218296101e-28	8.80871928310396e-27	53.9793050438152	CTTN	up
CETN2	1.20705820096397	5.31966576355239	11.9328018712109	1.72327943976121e-28	9.4696764540779e-27	53.9067844888759	CETN2	up
BRD8	1.18721005458303	3.51694000776133	11.9314227050301	1.74477265580522e-28	9.57830140156731e-27	53.8945284415291	BRD8	up
CDC25C	1.85379833436376	1.79078949202052	11.9307975149003	1.75460345309244e-28	9.62275160573946e-27	53.8889728798942	CDC25C	up
AGGF1	0.770992706661148	2.92998426021275	11.9303712067781	1.76133853198448e-28	9.65015299740082e-27	53.8851847048951	AGGF1	no
LUC7L3	1.17711880987049	4.176375557092	11.9275006050473	1.80736506686608e-28	9.89256100356352e-27	53.8596782681908	LUC7L3	up
RP9	0.987255145479439	3.02082094443634	11.9259186999592	1.83323863469691e-28	1.00242933462378e-26	53.8456237062949	RP9	no
KIF4A	2.23471788399067	2.30665020266479	11.9250927058939	1.84689474833627e-28	1.00890261247452e-26	53.8382854614419	KIF4A	up
POLL	0.917720670616674	3.21228213440644	11.9178339876735	1.97134233081219e-28	1.07582567062348e-26	53.7738087947067	POLL	no
WDR4	1.27450433774776	3.02571860354159	11.9154537069281	2.01394173600205e-28	1.09786000370234e-26	53.7526698082535	WDR4	up
BCAT2	1.70396939884973	3.85776874794085	11.9153579671271	2.0156742108659e-28	1.09786000370234e-26	53.75181959823	BCAT2	up
PSMA1	1.07487998509241	3.55393751691215	11.9132640506849	2.05393827509445e-28	1.11760419809821e-26	53.7332255762144	PSMA1	up
POC5	1.01162399048248	2.20624020077472	11.9115858880227	2.08512618400899e-28	1.13346315708798e-26	53.7183246216568	POC5	up
CDC6	2.1532394792496	2.39160282041107	11.9099784046954	2.11544248972211e-28	1.14881774581279e-26	53.7040522244597	CDC6	up
AUP1	0.848299913142758	7.36278382363426	11.9089492942368	2.13508094418187e-28	1.15834924225844e-26	53.6949155387429	AUP1	no
PDXK	1.21975934756256	4.16878375849525	11.9039755888674	2.23258215958307e-28	1.21006389100606e-26	53.6507633086241	PDXK	up
PSMD13	0.940474712131278	5.90767101847315	11.9033764171531	2.24462311763082e-28	1.21503340643342e-26	53.6454449987558	PSMD13	no
EIF3K	1.08114784875062	7.04088298149438	11.9033016883974	2.24612939406622e-28	1.21503340643342e-26	53.6447817079068	EIF3K	up
PPP1R16A	1.54314444753955	5.19397157950289	11.9026982101385	2.25833038525756e-28	1.22044396019649e-26	53.6394253231547	PPP1R16A	up
TP53I3	2.05599652751868	4.26731414076865	11.900503856511	2.30325407333691e-28	1.24351074245401e-26	53.6199496935628	TP53I3	up
DRG1	1.03050939453808	5.72661298999799	11.8995922826454	2.32217669376498e-28	1.25250853917055e-26	53.6118596898708	DRG1	up
XRCC3	1.19160927174644	1.65742711110312	11.8990541748	2.33341939333985e-28	1.25735058009471e-26	53.6070842532076	XRCC3	up
CCNA2	2.40944569106161	2.73086840930955	11.898584860066	2.34326902308316e-28	1.26143330795478e-26	53.6029194080694	CCNA2	up
RNF113A	1.05830803413715	4.8887786179109	11.8962485249712	2.39292156613231e-28	1.28691414575493e-26	53.582187252409	RNF113A	up
ABCC5	1.18206783549505	2.10126176296472	11.8932677719734	2.45779275345342e-28	1.32052231954906e-26	53.5557395911258	ABCC5	up
SEM1	1.0902897415525	4.77429791788866	11.8921528072841	2.48250546782664e-28	1.33251001905074e-26	53.5458475622903	SEM1	up
APLN	2.20318597107093	2.28033751107561	11.8909038293853	2.51048236666828e-28	1.34622494524112e-26	53.5347671062324	APLN	up
AP3B1	1.2012252165146	4.03295568882548	11.8907655360391	2.51359935008554e-28	1.34659534294496e-26	53.5335402558016	AP3B1	up
TCF3	1.48582591748115	3.77167552616737	11.8901724643252	2.52701029383624e-28	1.35247442929802e-26	53.5282789816799	TCF3	up
MRPL9	1.26659211198603	4.73481897693062	11.889928169825	2.53255513873281e-28	1.35413625004633e-26	53.5261118273838	MRPL9	up
KNSTRN	1.34325751441743	3.01818711020538	11.8876464358991	2.58493290279629e-28	1.38081194454376e-26	53.5058714649105	KNSTRN	up
ATG4B	1.00486335668625	4.02931038247412	11.8863697414435	2.61470876750382e-28	1.39537453178105e-26	53.49454725137	ATG4B	up
SPRYD3	1.08933474531544	4.88964214107323	11.8805274772782	2.75538119481134e-28	1.46903373384461e-26	53.4427343644269	SPRYD3	up
TRIP4	0.984820175285565	3.82077914119895	11.8754339782863	2.88415654751378e-28	1.53621470771173e-26	53.3975723097847	TRIP4	no
PIP4K2B	1.19143256548304	4.26279860656633	11.8724449606303	2.96249708464972e-28	1.57642905747981e-26	53.3710743396473	PIP4K2B	up
TMEM183A	1.02069716288592	4.17668820504169	11.8712180662707	2.99526320482639e-28	1.59233815259645e-26	53.3601987449312	TMEM183A	up
SAMD10	1.25535657813469	2.93096396638644	11.8693511890619	3.04581443350494e-28	1.61766264951156e-26	53.3436512028031	SAMD10	up
CC2D1B	0.986353232139755	3.45252254500475	11.8660473000461	3.1373671796023e-28	1.664694224045e-26	53.3143695086706	CC2D1B	no
CSPG4	1.49357668635174	1.86358627210233	11.86568482423	3.14757688220894e-28	1.66851637573523e-26	53.3111572060461	CSPG4	up
WDR45	0.858087976527452	3.74442762592686	11.8641407261874	3.19144065001983e-28	1.6901540793583e-26	53.297473776874	WDR45	no
XAB2	0.981399446435566	4.89524918609935	11.8633508469008	3.2141137490147e-28	1.70053886734094e-26	53.2904743969132	XAB2	no
NACC1	1.201295161858	4.5773236023144	11.8625394117423	3.23757256734749e-28	1.71131919105098e-26	53.28328424451	NACC1	up
FAM180A	-1.87262000046719	1.14690574568289	-11.8620192000486	3.25270161120583e-28	1.71768022952935e-26	53.2786747609868	FAM180A	down
PXMP4	1.16988772491087	3.61361077674109	11.8611071429986	3.27939653202754e-28	1.73013105441122e-26	53.2705934629201	PXMP4	up
YAE1	1.00640687886907	2.72858712835635	11.858574054509	3.35468669989151e-28	1.76817157199125e-26	53.2481506072059	YAE1	up
PUS1	1.14268665131075	3.5158277478534	11.8582218133301	3.36529162343488e-28	1.77207827696641e-26	53.2450299820422	PUS1	up
GPR137	1.14289963601766	4.31187205945111	11.8565007146236	3.41759055955037e-28	1.79791178811e-26	53.2297828426232	GPR137	up
EFTUD2	1.1283329062728	4.2450296330946	11.8559683675852	3.43393019264003e-28	1.80331846651735e-26	53.2250670260554	EFTUD2	up
SNRPD2	1.45432289578344	7.25026259236715	11.855954194964	3.43436626206526e-28	1.80331846651735e-26	53.2249414787892	SNRPD2	up
SSNA1	1.16804760127514	6.53035437533338	11.854677272497	3.47388223204963e-28	1.82234345709817e-26	53.213630248541	SSNA1	up
CSE1L	1.25722165793719	5.45217738089342	11.8521307256403	3.55404465643952e-28	1.86263486758309e-26	53.191074246232	CSE1L	up
LINC01818	-1.14878737729148	0.65032721082977	-11.8512883901945	3.58096359958399e-28	1.87497227113689e-26	53.1836138029918	LINC01818	down
MRPS14	0.957789130930058	4.75602424249632	11.8486724729936	3.66586240360366e-28	1.91761573291618e-26	53.1604466856914	MRPS14	no
C19orf48	1.71788151451019	5.03453329013736	11.8477238146345	3.69714336740841e-28	1.93215775927056e-26	53.1520457954399	C19orf48	up
CANT1	1.29332718647054	4.65865966631608	11.8473431604653	3.70976958554914e-28	1.9369324719432e-26	53.1486749881119	CANT1	up
CHTF18	1.48915213240232	2.22715171366221	11.8462011228765	3.74790886908854e-28	1.95500648630905e-26	53.1385622249911	CHTF18	up
DDA1	1.03230705888029	4.06709593114754	11.8448891023382	3.79220685362963e-28	1.97625608059435e-26	53.1269448593323	DDA1	up
OLFML2A	1.65007406905309	2.02630820874445	11.8422712503304	3.88215718425459e-28	2.02123457676655e-26	53.1037668455647	OLFML2A	up
DUT	1.30466177658372	4.57565577330585	11.8417799410438	3.89927392580967e-28	2.02638447162727e-26	53.0994171617758	DUT	up
ZBTB22	1.16903520659082	4.19241725563538	11.841777743042	3.89935067061481e-28	2.02638447162727e-26	53.0993977025191	ZBTB22	up
UTP6	1.03077178275032	3.77848852633611	11.8416668248692	3.90322541089116e-28	2.02650059429252e-26	53.098415728778	UTP6	up
B3GAT3	1.17330940295746	5.61323517510777	11.8373076630045	4.05857899139634e-28	2.10518871590176e-26	53.0598271048171	B3GAT3	up
TRAIP	1.56014978152903	1.73069485651169	11.8361096740358	4.10234126821294e-28	2.12590142602322e-26	53.0492233840421	TRAIP	up
ATP5MC1	1.24315015808935	6.58701501030987	11.8291887732822	4.36451257830945e-28	2.25965310269359e-26	52.987975123837	ATP5MC1	up
ENTPD6	1.37283107524077	4.39194081332865	11.8282932845595	4.39963112275681e-28	2.2757122734774e-26	52.9800515766548	ENTPD6	up
PIDD1	1.16680438172886	2.88841684510542	11.8207935356472	4.70501105923069e-28	2.43140427186557e-26	52.9137033590722	PIDD1	up
TNPO2	1.11726481765052	3.90566027033804	11.8166278043731	4.8836549524714e-28	2.52137426527549e-26	52.8768593647325	TNPO2	up
ITLN1	-1.54008178698406	0.717948557960842	-11.8156990468686	4.92439538960593e-28	2.54004524645463e-26	52.8686458131894	ITLN1	down
SMYD5	1.27910988559863	4.10456825304646	11.8141862408717	4.99148092637495e-28	2.57225796559644e-26	52.8552678669455	SMYD5	up
ACYP1	1.20570646178468	2.09342070129096	11.8137738005789	5.00992792144785e-28	2.57936929098587e-26	52.8516207507853	ACYP1	up
NELFB	1.09179182807483	5.73522851784841	11.8129382652975	5.04750669576676e-28	2.59630833291706e-26	52.8442324966241	NELFB	up
ZBTB40	1.17426072817505	2.27247291789399	11.8112252200242	5.12543162716438e-28	2.63394982165972e-26	52.8290856427712	ZBTB40	up
RPL30	1.53862901247487	7.13539654817042	11.8108903322254	5.14080472828561e-28	2.63940613528751e-26	52.8261246722764	RPL30	up
CENPU	1.90706112994276	2.64361270452789	11.8058951791016	5.37563193656719e-28	2.75742096221271e-26	52.7819641190054	CENPU	up
CCDC34	1.7481506158877	3.05260875392179	11.8035970892696	5.48722396704433e-28	2.8120629491683e-26	52.7616505824502	CCDC34	up
LOXL2	1.57587755836106	2.54248777462833	11.8026157769617	5.53557482600138e-28	2.83422452415039e-26	52.7529770587759	LOXL2	up
MRPS16	0.852950599393642	5.95014776403416	11.8019109049904	5.57056649336241e-28	2.84951162164154e-26	52.7467471308418	MRPS16	no
INTS4	0.98522530063489	2.66159905643667	11.7938384800114	5.98734808489236e-28	3.05988771693933e-26	52.6754132505563	INTS4	no
GSDMD	1.22174298973938	6.15420456546478	11.7929553616113	6.03478656034891e-28	3.08129428597907e-26	52.6676108523826	GSDMD	up
HCFC1	1.29318952806234	4.06642571482143	11.7926502806816	6.0512613856442e-28	3.08686634342499e-26	52.6649155141985	HCFC1	up
NTAQ1	1.2371201600535	2.43328432338817	11.7906186489029	6.16212003171358e-28	3.14053098145212e-26	52.6469672846566	NTAQ1	up
ZNF200	0.83625385708357	1.7477789341841	11.7903348597463	6.17776541937349e-28	3.14561613340044e-26	52.6444603037725	ZNF200	no
H2AX	1.86412395563239	5.09897297211753	11.7894652275923	6.22595515884259e-28	3.16724782099837e-26	52.6367782002496	H2AX	up
ANAPC4	0.988085219722471	2.65416740832352	11.7866170651854	6.38641770211203e-28	3.2459026454663e-26	52.6116202676142	ANAPC4	no
MTG2	0.897257476718638	4.391131125019	11.7856400071282	6.44240705005463e-28	3.27136352868328e-26	52.6029905775352	MTG2	no
BET1L	0.897664864344435	4.82312371720474	11.7845914522491	6.50303704381111e-28	3.29913216607459e-26	52.5937298041488	BET1L	no
CHCHD1	0.939675920580724	5.78324614879254	11.7835488539903	6.56388567555498e-28	3.32434777374239e-26	52.5845220494787	CHCHD1	no
SNU13	0.995506215878907	6.17645255882135	11.7835346280647	6.56471984292475e-28	3.32434777374239e-26	52.5843964153883	SNU13	no
MARCHF2	0.969879357814017	5.57795620136143	11.7831826796915	6.58539071289064e-28	3.33177547817815e-26	52.5812882613194	MARCHF2	no
POC1A	1.45589024077293	3.45462247866814	11.7820832615622	6.65038067093525e-28	3.36159178158085e-26	52.5715792940354	POC1A	up
CDK7	1.0950029486903	3.9358150216078	11.7807282233307	6.73136000626771e-28	3.39942867796055e-26	52.5596135703163	CDK7	up
PPP1CA	1.0093155211519	6.1215515081066	11.7797180887253	6.79236516346536e-28	3.42711871761355e-26	52.5506939827848	PPP1CA	up
TMEM184B	1.4199498830132	3.68085068183341	11.7793921630535	6.81216600459868e-28	3.43398751517921e-26	52.547816109165	TMEM184B	up
KNOP1	0.931578676220649	1.72046295807022	11.7789683902431	6.83799725410044e-28	3.4438809945538e-26	52.5440743201693	KNOP1	no
CDK5RAP2	1.172523803774	3.86440728119202	11.7757092108506	7.03994748516829e-28	3.54237647664846e-26	52.5152989878005	CDK5RAP2	up
HSPA14	1.11340106659356	3.42328181511566	11.7750806947296	7.0795699468624e-28	3.5590870617827e-26	52.5097502720916	HSPA14	up
SMARCAL1	1.02563657515119	3.14844187074056	11.773478742442	7.18156576318927e-28	3.60709575948206e-26	52.4956084636517	SMARCAL1	up
RAD18	1.05491477802189	2.17423013220297	11.7728044105048	7.22493645761238e-28	3.6255985382816e-26	52.4896558459218	RAD18	up
PGS1	1.13032768494717	2.73583078697664	11.7691321626792	7.46573883711567e-28	3.7430530370258e-26	52.4572423462841	PGS1	up
AC010280.2	-1.95645449770384	1.38765988994391	-11.7689472561963	7.47807284764246e-28	3.74585307867332e-26	52.4556103833742	AC010280.2	down
RPS6KA4	1.11817526342762	3.99762120974839	11.761830786896	7.9685008416094e-28	3.98791492524945e-26	52.3928110666929	RPS6KA4	up
UNK	1.19245286359039	3.23573243156657	11.7614765024422	7.99373576685934e-28	3.99693989906721e-26	52.3896851815833	UNK	up
CIAO3	0.846066023460233	3.03045281113199	11.760852869483	8.03834919416439e-28	4.01562933056092e-26	52.3841829244341	CIAO3	no
PMF1	1.27887702664585	4.49574326024074	11.7591719489281	8.15983683277706e-28	4.07265381345287e-26	52.3693530463455	PMF1	up
OSGEPL1	0.919139587685279	2.42462875834337	11.7589188167226	8.17828947329618e-28	4.07819626286982e-26	52.3671198865151	OSGEPL1	no
ZBTB17	0.974665821370548	3.53540006940163	11.7583751692617	8.21806037944401e-28	4.09434981256303e-26	52.36232385138	ZBTB17	no
TIMMDC1	0.910028814250011	5.32440429067944	11.7573861934713	8.29090382941779e-28	4.12693680212123e-26	52.3535994348229	TIMMDC1	no
THUMPD3-AS1	1.00315296896943	1.66856495825517	11.7545332775124	8.50465715458088e-28	4.22954280229743e-26	52.3284340279659	THUMPD3-AS1	up
HSPB11	1.11480836316725	4.07162828959872	11.7541025719154	8.53740064143798e-28	4.24202572068441e-26	52.3246350661875	HSPB11	up
TBC1D20	0.994739702583646	3.92073921886316	11.752371845411	8.6702454192277e-28	4.30417970494236e-26	52.3093702097475	TBC1D20	no
NDST1	1.40494981695974	4.91217720208786	11.7506859966107	8.80162317544731e-28	4.3622388930375e-26	52.2945022603435	NDST1	up
PDE6D	0.985718390796263	3.57059987844353	11.7506695053263	8.80291807391219e-28	4.3622388930375e-26	52.2943568246274	PDE6D	no
MAP3K11	0.912528312985921	5.08183340669765	11.7500459845155	8.85201639333763e-28	4.38265621629467e-26	52.2888581049461	MAP3K11	no
NGDN	0.868376476895331	3.73893844881303	11.7485990314606	8.96700746305205e-28	4.43563173981151e-26	52.2760982490254	NGDN	no
COL4A1	2.13188921189268	4.77993114792613	11.7452985672465	9.2348927483428e-28	4.56407642409416e-26	52.2469962988358	COL4A1	up
AC007485.2	1.13866308535568	2.70549773097894	11.7450648790845	9.25415945104238e-28	4.56952939228027e-26	52.2449359022888	AC007485.2	up
RBM6	1.05686332488815	3.90601164054095	11.7444483626763	9.30518110264966e-28	4.58748255908112e-26	52.2395002607647	RBM6	up
ZCCHC17	1.05817136589982	4.13870028725804	11.7444258538821	9.30704917303353e-28	4.58748255908112e-26	52.2393018101559	ZCCHC17	up
XYLT2	1.16742170105457	3.8298965151193	11.7415321622791	9.55033995624213e-28	4.70322464872577e-26	52.2137909422891	XYLT2	up
SLBP	1.22322879979345	5.414903693179	11.7407515111793	9.61705144047503e-28	4.7318791843777e-26	52.2069092434364	SLBP	up
BAP1	1.08226854907982	5.32618209128037	11.7389465951241	9.77307385091751e-28	4.80438770416096e-26	52.1909991932488	BAP1	up
THOC6	1.09638670563156	4.55938878869787	11.7357691693087	1.00538858550987e-27	4.93805945879498e-26	52.1629936879663	THOC6	up
GARS1	1.14387042155094	3.75894971888777	11.7352794123836	1.00978777400629e-27	4.95528127719922e-26	52.1586773613176	GARS1	up
LAMA4	1.46032556418688	2.42388014063546	11.7335353786311	1.02560952345349e-27	5.02847651600637e-26	52.1433075789503	LAMA4	up
AC005261.1	1.10540392420077	3.32785667016341	11.7334059299099	1.02679366172367e-27	5.0298389249184e-26	52.1421668221226	AC005261.1	up
RPIA	1.15376274233208	3.84222009661956	11.7322411339125	1.0375100820575e-27	5.07785247480365e-26	52.1319024337393	RPIA	up
NVL	1.2470496461025	2.68003663754024	11.728876214326	1.06909752509718e-27	5.22783980091796e-26	52.1022530606564	NVL	up
FLYWCH1	1.08595132579153	2.91226955138558	11.727733016063	1.08004541648368e-27	5.27672541023422e-26	52.0921809570795	FLYWCH1	up
EDEM2	0.955691283120588	5.87662351541033	11.7262070076176	1.09483337469944e-27	5.34426975630553e-26	52.0787368931367	EDEM2	no
MED22	1.26559774183029	2.78171239706889	11.72582790408	1.09853826278086e-27	5.35764254152905e-26	52.0753971456979	MED22	up
PPP1CC	1.14756202006076	4.91191941204068	11.724177130325	1.11481688561325e-27	5.43226092786841e-26	52.0608551394475	PPP1CC	up
AC145207.9	1.43883024940973	1.64753378637927	11.7180264054023	1.17761243242683e-27	5.73321645720364e-26	52.0066812588803	AC145207.9	up
NAT10	1.01914499209488	4.15863775001082	11.7148238571678	1.21168985077961e-27	5.89016494858484e-26	51.9784798000563	NAT10	up
RUVBL1	1.12555555113963	3.4858541522476	11.7147976741107	1.21197246379054e-27	5.89016494858484e-26	51.9782492496255	RUVBL1	up
CIDECP1	1.04017307767887	2.66601703928764	11.711297881751	1.25034481471675e-27	6.07133749445268e-26	51.9474347763592	CIDECP1	up
TTC27	1.02360726083872	3.51336148373309	11.7097803060808	1.26735735771833e-27	6.14856649569276e-26	51.9340744925046	TTC27	up
BORCS6	1.11288418114595	3.12021427685489	11.709012311415	1.27605443442299e-27	6.18535346418432e-26	51.927313630817	BORCS6	up
BRD9	1.09354212056759	2.74084922735392	11.7059401781214	1.3114425629992e-27	6.35023738558401e-26	51.9002710712089	BRD9	up
PIN1	0.915003122877001	4.27388092270157	11.7058617420247	1.31235874691715e-27	6.35023738558401e-26	51.8995806818604	PIN1	no
UBL5	0.972175051490994	7.18058667509889	11.7057559117395	1.31359592217522e-27	6.35068704500407e-26	51.8986491743909	UBL5	no
ERGIC3	0.902284860104511	6.38829518430954	11.704594811685	1.32724585644109e-27	6.41109419306675e-26	51.8884295696035	ERGIC3	no
BROX	1.18454934372721	4.29999476002329	11.702540344799	1.35174500851421e-27	6.52375649717804e-26	51.8703481159922	BROX	up
NOP56	1.42046688924791	4.90155228291288	11.7021998875857	1.3558481484879e-27	6.53787385657925e-26	51.8673518925834	NOP56	up
KATNB1	1.11527262636398	3.29730723578111	11.7017006012247	1.36188790237547e-27	6.56129691577611e-26	51.8629579593914	KATNB1	up
TPM2	2.02603050378562	4.54572479358162	11.6993678044754	1.39046394752828e-27	6.69316041212203e-26	51.8424296124377	TPM2	up
ZBTB8OS	0.921481740058192	3.62534794326293	11.6958741370991	1.43438009023006e-27	6.89857273724946e-26	51.81168962107	ZBTB8OS	no
KCMF1	0.83949889253203	3.99266356815726	11.6937084073838	1.46229404616161e-27	7.02673435982816e-26	51.7926361943239	KCMF1	no
JPT1	1.67093132334594	4.86647926109454	11.6903808290652	1.50623999154975e-27	7.23164582794142e-26	51.7633646718921	JPT1	up
DVL2	1.36930573806736	3.22463656990825	11.6882554926898	1.53499373453889e-27	7.36332647023707e-26	51.7446710592544	DVL2	up
TTC36	-2.99665426997708	2.44523588455823	-11.6874603097559	1.54589165536392e-27	7.40919972058316e-26	51.7376773907941	TTC36	down
MED24	1.16226892033828	4.48038570610485	11.6833825087038	1.60299924651763e-27	7.67627792760783e-26	51.7018167543483	MED24	up
ISCA2	0.878120615540773	3.38659986623918	11.682605850232	1.61411163208897e-27	7.72282842177328e-26	51.694987454698	ISCA2	no
RIOX1	1.03328537777535	3.06198852282315	11.6809865820733	1.63752717943053e-27	7.8281133493173e-26	51.6807496769473	RIOX1	up
DHX30	0.92719322628661	4.51114357657597	11.6785830567044	1.67290823651011e-27	7.9899218062304e-26	51.6596179933755	DHX30	no
RBMX	1.15528878386129	5.0542499975726	11.6784926138943	1.67425434868668e-27	7.9899218062304e-26	51.6588228675802	RBMX	up
C12orf45	0.552822345641724	1.08357694986929	11.6780260742429	1.68121526656236e-27	8.0162481537352e-26	51.6547213452023	C12orf45	no
SDF2L1	1.43019655529495	6.77678637477901	11.6759033428628	1.71325250796875e-27	8.16199377208358e-26	51.6360606825994	SDF2L1	up
AGPAT1	1.28425287442723	4.46806520199039	11.6754986597558	1.71942877342046e-27	8.18439248315688e-26	51.6325033606505	AGPAT1	up
EXOC4	0.948681053537067	3.64941497353413	11.6730737392149	1.75690482036674e-27	8.35561049144597e-26	51.6111886807501	EXOC4	no
CRAMP1	0.92296771950322	1.54236716783964	11.6715150218973	1.78142214536965e-27	8.46441118538399e-26	51.5974889847642	CRAMP1	no
ARHGEF11	1.573499298307	3.78538801679909	11.6714260300488	1.78283214279272e-27	8.46441118538399e-26	51.596706856131	ARHGEF11	up
MRPL13	1.21847449450265	4.74018392723318	11.6710273332621	1.78916278872791e-27	8.4872071741186e-26	51.5932028402043	MRPL13	up
HES6	1.56907720683805	3.17434366202385	11.6703630885726	1.79975961828585e-27	8.53018433599341e-26	51.5873651458383	HES6	up
FAAP24	1.19471780505949	1.77589310470054	11.6681189577486	1.83602480876427e-27	8.69464273986568e-26	51.5676439218836	FAAP24	up
PARTICL	1.09893472828612	1.88146603876357	11.6661491209368	1.86845619325976e-27	8.84068091919097e-26	51.5503347621867	PARTICL	up
AP4M1	1.09229739496503	2.26263877535979	11.6640708408201	1.90329118492538e-27	8.99783339476522e-26	51.5320743147171	AP4M1	up
UCKL1	1.14642896572462	4.63660056635168	11.6638656229594	1.90676579984131e-27	9.00658797080786e-26	51.5302712935734	UCKL1	up
TACC3	1.86469667124142	2.94618195669487	11.6632311029314	1.91754906284963e-27	9.04982062391301e-26	51.5246965739675	TACC3	up
SNHG7	1.67444960248643	3.24000958429029	11.6623289218899	1.93298562219042e-27	9.11492226144354e-26	51.5167705240501	SNHG7	up
RBBP7	1.15718048793701	4.72018919305208	11.662063476031	1.93755097325631e-27	9.12869410583177e-26	51.5144385271116	RBBP7	up
VBP1	1.17094595615694	5.1521998691697	11.6601434869615	1.97089354627803e-27	9.2779103233229e-26	51.4975718307988	VBP1	up
ASPM	2.00926150223604	2.05957734550858	11.6598080510517	1.97677705111072e-27	9.29772060285558e-26	51.4946252428917	ASPM	up
NDOR1	1.34977407292526	2.97122521521801	11.6581368179459	2.00635177651064e-27	9.42883403455689e-26	51.4799451834177	NDOR1	up
GTF3C5	1.07252660336064	4.92059439056996	11.6570969514626	2.02497541989095e-27	9.50830463446426e-26	51.4708115704594	GTF3C5	up
SLC52A2	1.67089728726883	3.84873457599244	11.6543790598814	2.07446834360752e-27	9.73246555693668e-26	51.4469410750589	SLC52A2	up
SLC33A1	0.867543424913599	3.1940639056186	11.650644855299	2.14443726706392e-27	1.00522308073745e-25	51.4141492153215	SLC33A1	no
KIF2C	2.23809061485587	2.3178992843677	11.6504431417338	2.14828299027671e-27	1.00617598517593e-25	51.4123780235157	KIF2C	up
NPY1R	-1.58460056943987	1.24419225655229	-11.6478500901313	2.19833573751563e-27	1.02875068944228e-25	51.3896105393272	NPY1R	down
NDUFS6	1.20880549594653	7.88117819501355	11.6464310564183	2.22621641395174e-27	1.04092027961867e-25	51.3771522505597	NDUFS6	up
AC005332.5	1.20883100978668	1.63347027871025	11.6451655817959	2.25137669524495e-27	1.05179846770025e-25	51.3660427752602	AC005332.5	up
ZNF48	0.981494892625136	2.73934487195902	11.6442501051631	2.26975450038527e-27	1.05949238457429e-25	51.3580062819001	ZNF48	no
RNF8	1.08768070675849	2.66048315900722	11.6395701675138	2.36606045346936e-27	1.10351866578154e-25	51.316928588021	RNF8	up
CSTB	1.32079700546097	6.38707149702869	11.6393777198748	2.37010661750596e-27	1.10447764381359e-25	51.3152395784629	CSTB	up
USP5	0.983992462917954	5.71851460657522	11.6389291720376	2.37956397245074e-27	1.10795453049487e-25	51.3113029704571	USP5	no
NUTF2	1.08506877462582	5.35988755823143	11.638372018524	2.39136352177309e-27	1.1122881470045e-25	51.306413310222	NUTF2	up
CENPF	2.12187148756259	2.1652770112796	11.6383006354817	2.39287949320441e-27	1.1122881470045e-25	51.3057868509155	CENPF	up
CYSTM1	1.32677505290197	6.53315585961842	11.638130287419	2.39650106377025e-27	1.11303937690638e-25	51.3042918801378	CYSTM1	up
C20orf27	1.35664964622379	5.21927275712108	11.637106282537	2.41838646526802e-27	1.12226477599365e-25	51.2953054721037	C20orf27	up
TMEM147	1.39619396221018	5.84904804154406	11.6361051652527	2.43997495894675e-27	1.13133709437346e-25	51.2865203108524	TMEM147	up
TRIM28	1.32922227908711	6.61925034210463	11.6352604442989	2.45833996651992e-27	1.1389008888299e-25	51.2791078839496	TRIM28	up
TMEM201	1.28358181938822	2.15083199649075	11.6325723686109	2.51770149045833e-27	1.16507049582124e-25	51.2555218503606	TMEM201	up
SMG7	1.14766666663642	4.52633785763522	11.6325131146703	2.51902595446115e-27	1.16507049582124e-25	51.2550019687992	SMG7	up
PSMD3	0.999733764652418	6.01378211435762	11.6316448566014	2.53851325785316e-27	1.17310594774445e-25	51.2473842113069	PSMD3	no
IFT27	0.950081204255782	2.39814202148833	11.6302215611504	2.57078294446683e-27	1.18703015142141e-25	51.2348974020343	IFT27	no
ZNF512	1.24096573721908	2.87416112165249	11.6291085368211	2.59630216462112e-27	1.19781684487645e-25	51.2251331983237	ZNF512	up
CCNQ	1.06828954300603	4.44601667147765	11.6276008924963	2.63127160864128e-27	1.21294190657143e-25	51.2119078836259	CCNQ	up
ABCF3	0.788060664212386	4.75588969930432	11.6269995911127	2.64534904094559e-27	1.21841922922424e-25	51.2066334096658	ABCF3	no
MYBL2	3.05451139775097	3.32683455323527	11.6257602355989	2.67460122325374e-27	1.23087099910287e-25	51.195762516043	MYBL2	up
MOGS	0.955782973210623	5.6587250954412	11.6237321172089	2.72316632941966e-27	1.25218272120233e-25	51.1779743414859	MOGS	no
C14orf119	0.878546856827651	4.55238333186091	11.6220294356409	2.76461548137621e-27	1.27018976682004e-25	51.1630417286418	C14orf119	no
AIFM2	1.39803952839122	4.36777411439549	11.6217087448899	2.77249217203812e-27	1.27275507063927e-25	51.1602293782207	AIFM2	up
MYO19	1.33121660302158	2.39468980955551	11.6178591808931	2.86880495073944e-27	1.31588052538008e-25	51.1264730966948	MYO19	up
TSR3	0.995744950915582	5.98861053228789	11.6177327284774	2.87202453689892e-27	1.31626947830245e-25	51.1253643506287	TSR3	no
RPAP1	1.07527231293429	3.35411100268954	11.6165459658425	2.90241629283553e-27	1.32910071508799e-25	51.1149590114878	RPAP1	up
RPP30	0.921347121623617	3.34001604620022	11.6156428680718	2.9257579332695e-27	1.33868500457041e-25	51.1070411643557	RPP30	no
IQCE	1.24086879110338	2.22677610885412	11.6143368241612	2.95984499409922e-27	1.35316603803543e-25	51.0955910733236	IQCE	up
C6orf89	1.0241667280729	5.14876917378566	11.6141654360251	2.96434736878423e-27	1.35410899847649e-25	51.0940885620188	C6orf89	up
MAF1	1.27442958675852	6.432529816337	11.6134861250152	2.9822600432646e-27	1.36117117320089e-25	51.08813334645	MAF1	up
RSPO3	-1.21015957537774	0.495270029640564	-11.6130369505851	2.99416338892006e-27	1.36548120171284e-25	51.0841957334125	RSPO3	down
CDCA3	1.79649740639551	1.87909504949155	11.6085045634422	3.11695125046635e-27	1.42031125904871e-25	51.0444676873317	CDCA3	up
EPS15L1	1.0860860252703	2.76374525916833	11.6077726978489	3.13724293854864e-27	1.42838490838711e-25	51.0380533617344	EPS15L1	up
ARPC3	1.08824906658793	6.4887704742023	11.6075509133055	3.14341804624494e-27	1.43002331954623e-25	51.0361096055474	ARPC3	up
ERAL1	0.906295090572779	5.79258301487371	11.6061194610774	3.18356570827462e-27	1.44710139537223e-25	51.023564581673	ERAL1	no
PRUNE1	1.38262301969434	4.41798413158058	11.6022639510596	3.2942564724448e-27	1.4961909040684e-25	50.9897794458976	PRUNE1	up
RBM28	0.872195582094529	1.94516331685077	11.6017911022779	3.30809284435865e-27	1.50124661451144e-25	50.9856363546366	RBM28	no
RNF181	1.02265485018127	7.2666685230959	11.6014019883448	3.3195223544882e-27	1.50520269768341e-25	50.9822270114571	RNF181	up
CRELD2	1.2924554193441	4.60205861999976	11.6007922737533	3.33751068361906e-27	1.5121239220534e-25	50.9768849249078	CRELD2	up
SLC35F6	1.22556928135714	5.42437449759195	11.599141484433	3.38670202355731e-27	1.53315945358446e-25	50.9624220630124	SLC35F6	up
GM2A	1.19030149433781	5.35812169322181	11.5975359611703	3.43523643008298e-27	1.55386354609646e-25	50.9483567998722	GM2A	up
HDAC5	1.18537075359979	4.25560055500726	11.5948450172492	3.51813976125461e-27	1.58991932004403e-25	50.9247849019266	HDAC5	up
PKN3	1.58156337590291	2.82232966482389	11.5947636657457	3.52067682444301e-27	1.58991932004403e-25	50.9240723298558	PKN3	up
CWC27	1.02233246173491	3.27538591356226	11.5932229441594	3.56907166187464e-27	1.61046379110329e-25	50.910577365004	CWC27	up
NDUFB4	0.77595148086927	6.84643058235279	11.5929951372007	3.57628314770364e-27	1.61240691292201e-25	50.908582113984	NDUFB4	no
MKI67	2.15769159362478	2.35292430176843	11.5919141359228	3.61070160415548e-27	1.62660348808631e-25	50.8991144212807	MKI67	up
DACH1	-0.639145721576546	0.383873327320478	-11.5884506758919	3.72321151851232e-27	1.67592832513343e-25	50.8687835888553	DACH1	no
EMD	1.03064678954992	6.02585406911416	11.5871662373566	3.76581727473961e-27	1.6937327760561e-25	50.8575364592567	EMD	up
ZNF646	1.08341713748511	2.15847577710717	11.5869733934664	3.77225579871828e-27	1.69525481040213e-25	50.855847885603	ZNF646	up
PTGES2	1.11905634972353	4.32593387521653	11.5868347360705	3.77689195404412e-27	1.69596505130585e-25	50.8546337869794	PTGES2	up
SAP30L	1.00965953863796	3.72149118300737	11.5851837844999	3.83253084754664e-27	1.71955775723271e-25	50.8401784574504	SAP30L	up
PTRH2	1.02557533987276	3.80541016972405	11.5813408118749	3.96522236187482e-27	1.77765594754777e-25	50.8065344335844	PTRH2	up
ARFIP2	1.02121266017397	4.36162450882931	11.5804788971275	3.9956049142282e-27	1.78983106008539e-25	50.79898942869	ARFIP2	up
CERS5	1.08485303895487	2.93397821397024	11.578877769189	4.05266095702795e-27	1.8139252885162e-25	50.7849742881142	CERS5	up
ZNF74	1.10215493189759	1.98526280410558	11.5786699931195	4.06012422187421e-27	1.81580140562643e-25	50.7831556366672	ZNF74	up
EXOC3	0.981533557148634	3.87778789440041	11.5779210332987	4.08714035426928e-27	1.8264120515483e-25	50.7766001759252	EXOC3	no
ZNF263	0.88362016765665	3.27790023543077	11.5769777906988	4.12141920579287e-27	1.8402484902712e-25	50.76834451678	ZNF263	no
ZNF789	0.840019844771573	1.31591243738537	11.5763055580105	4.14602360093621e-27	1.84974642986785e-25	50.7624610628257	ZNF789	no
SYMPK	1.03400906615941	4.48750849893286	11.5726719632196	4.28156906623556e-27	1.90868566060353e-25	50.730662492704	SYMPK	up
KCTD9P4	-0.602940584255591	0.268540875208466	-11.5709318478684	4.34803388403609e-27	1.93675945905206e-25	50.7154360955875	KCTD9P4	no
CXXC1	1.03204532572416	4.29069470138579	11.5699536775208	4.38584546036373e-27	1.95203535601963e-25	50.7068774055123	CXXC1	up
TROAP	2.09221742466824	2.08255024679768	11.565846238552	4.54822461795223e-27	2.02268441122569e-25	50.6709426507817	TROAP	up
IQCC	1.01456884577207	1.40905269098163	11.5653113214845	4.56980705006432e-27	2.03065541301537e-25	50.6662633059226	IQCC	up
VIRMA	1.11073194346313	3.6160198372043	11.5638137623649	4.63077297973767e-27	2.05610024918736e-25	50.6531635598117	VIRMA	up
ARPC1A	1.22636259307215	4.66817358860184	11.5620161276038	4.70502475784079e-27	2.08739871370841e-25	50.637440088978	ARPC1A	up
ZNF34	0.97023538834048	2.50360457847564	11.5616281501604	4.72120505398045e-27	2.09290416694065e-25	50.634046710915	ZNF34	no
WIPI2	0.832294828378866	4.46065730054973	11.5610688360164	4.74462830511048e-27	2.10160906274491e-25	50.6291548693068	WIPI2	no
CHMP2A	0.970265688932784	7.28935928629052	11.5597664550724	4.79961918371238e-27	2.12427164525694e-25	50.6177645326229	CHMP2A	no
ZNF316	1.03153236221001	3.20185411257436	11.5585050906514	4.85348265812426e-27	2.14639952994864e-25	50.6067335491463	ZNF316	up
FNTB	0.781732262602816	2.03788406112598	11.5575453710261	4.8948676825553e-27	2.16297811504381e-25	50.598340949995	FNTB	no
EIF3G	1.04375999780749	6.16669982750159	11.5563446086586	4.94714178305125e-27	2.18433823469473e-25	50.5878409764634	EIF3G	up
FAM183DP	-0.45078816646277	0.155686154097984	-11.5547863428245	5.0158084922627e-27	2.21289655905463e-25	50.5742156819314	FAM183DP	no
ZNF512B	1.45236790334793	3.89464599340287	11.5542672906945	5.03889100986759e-27	2.22131445543019e-25	50.5696773615032	ZNF512B	up
SLC25A3	0.862385944488603	6.69474790477335	11.5513102535231	5.17242274047561e-27	2.27837011523125e-25	50.5438245847451	SLC25A3	no
MBOAT7	1.17201195563794	4.60866631601643	11.5488780279824	5.28489017682272e-27	2.32606415308357e-25	50.5225626939093	MBOAT7	up
PSME3	1.15879341525335	5.05455028333702	11.5484079809821	5.30690434071817e-27	2.33390251833755e-25	50.5184539307414	PSME3	up
GLRX2	0.884411586025207	3.27224508175288	11.5442928114964	5.50357202173839e-27	2.41847783672607e-25	50.4824862071983	GLRX2	no
MITD1	0.995713698826185	2.81224305410987	11.5431348558052	5.56020766346917e-27	2.44143263868831e-25	50.4723665487436	MITD1	no
PRELID1	1.01064356075313	5.01828863840107	11.5412937491837	5.65145262167223e-27	2.47953574668324e-25	50.4562777486246	PRELID1	up
MTCH1	1.12861674958226	6.75880261565731	11.5410067014675	5.6658122985123e-27	2.48387242006107e-25	50.4537694566497	MTCH1	up
XPO6	1.03408883332122	4.32479876495343	11.540262144098	5.70322851901243e-27	2.49830217864017e-25	50.4472634858178	XPO6	up
SDF2	0.869887587509216	4.84434354894992	11.5397029011501	5.73149373572758e-27	2.50870373680297e-25	50.4423769424031	SDF2	no
NDUFA4	0.923631410088099	7.28251818066805	11.5322512955137	6.12168582869383e-27	2.67738128588129e-25	50.3772781352979	NDUFA4	no
GGA1	1.0422934984672	3.68141988308535	11.5313196201883	6.17229454897884e-27	2.69738991939271e-25	50.3691403542792	GGA1	up
ZDHHC24	0.992953803025704	3.00113184643333	11.5296666023031	6.26311337621031e-27	2.73492569231352e-25	50.3547027965967	ZDHHC24	no
FBRSL1	0.985743627034492	3.66424498249667	11.5284051906644	6.3333102522315e-27	2.76340449928538e-25	50.3436862731745	FBRSL1	no
WRAP73	0.884008884549203	2.3489795860305	11.5266739000927	6.4309318992063e-27	2.80379537578829e-25	50.3285670851753	WRAP73	no
MAFG	1.56410074110767	3.12453983044725	11.5265618853808	6.43729935405535e-27	2.80436853570978e-25	50.3275889124148	MAFG	up
CKS2	1.85479760492127	5.80324914337368	11.5257499904965	6.48363926161173e-27	2.82234088359775e-25	50.3204991565973	CKS2	up
UQCRH	1.20645049350346	7.36011592773396	11.5234206763572	6.61843806194445e-27	2.87712388475298e-25	50.300160191962	UQCRH	up
FOXM1	2.296123412452	2.47156168997371	11.5233963977808	6.619857661717e-27	2.87712388475298e-25	50.2999482089825	FOXM1	up
TIMM44	0.959330691144999	4.25952368348508	11.5229301155566	6.64718064801593e-27	2.88673844401825e-25	50.2958770146017	TIMM44	no
TCHP	0.975938671768025	2.08847903553687	11.5216540361416	6.72253084848867e-27	2.91717892589499e-25	50.284735771588	TCHP	no
GNL1	0.980897690796619	4.06070992695451	11.5203726344879	6.79905049154523e-27	2.94807891665041e-25	50.2735487052105	GNL1	no
TBL2	1.005749188868	3.85276220527597	11.5183663340337	6.92060220117633e-27	2.99844139553074e-25	50.2560343261098	TBL2	up
AC024075.2	1.24412696004298	2.6342276615672	11.515183308902	7.11789708517249e-27	3.08151642842557e-25	50.2282507555928	AC024075.2	up
BRAP	0.799626333226432	3.36882910788847	11.5113679208044	7.36177530233418e-27	3.18461333635892e-25	50.1949527534358	BRAP	no
MTHFSD	0.797971336017145	2.20723056668718	11.5112034181824	7.37247519152616e-27	3.18675814334029e-25	50.1935172200829	MTHFSD	no
SH3GLB2	1.15765712851814	3.8525934179392	11.5101058982878	7.44425922936918e-27	3.21367441195695e-25	50.1839399773379	SH3GLB2	up
GBA2	1.14746946332938	4.56946960081118	11.5100311525849	7.44917324076154e-27	3.21367441195695e-25	50.1832877442396	GBA2	up
TAF9	1.1807934784865	5.05519723864128	11.5099864127153	7.45211612077006e-27	3.21367441195695e-25	50.1828973439364	TAF9	up
ANKMY1	0.695811133331329	1.52656740230868	11.509573358064	7.47934055242361e-27	3.2229105590067e-25	50.1792930644411	ANKMY1	no
STX6	1.1879522394093	2.80779429631221	11.5082390671465	7.5679616247636e-27	3.25856817793642e-25	50.167650615486	STX6	up
ATP5MC2	0.99294661908267	7.13663355609213	11.5076942521578	7.60444689463077e-27	3.27173958991397e-25	50.1628969957958	ATP5MC2	no
TRAPPC3	0.834910580520082	4.93043920914434	11.5067722749316	7.66658915579777e-27	3.29592071832635e-25	50.1548528266514	TRAPPC3	no
NUF2	2.09077325952055	2.07506582541976	11.5037113838879	7.87654235965602e-27	3.38356019739372e-25	50.128149227791	NUF2	up
ZNF346	0.831043214929467	2.03918822130073	11.5025889112931	7.95496053037035e-27	3.41460374629609e-25	50.118357561279	ZNF346	no
PTBP1	1.005485074398	6.04235550883334	11.5018899247882	8.00418509991846e-27	3.43307787658867e-25	50.1122603425425	PTBP1	up
IGFALS	-3.61256036245781	3.7032590679705	-11.4979346253049	8.28849233078069e-27	3.55227500270779e-25	50.0777621259613	IGFALS	down
TRNAU1AP	0.993021047444909	2.84256746692095	11.4974959308401	8.32063829402581e-27	3.56330050892536e-25	50.0739362027078	TRNAU1AP	no
ALG6	0.942974029044347	2.7760353728183	11.4944181107123	8.54968501110339e-27	3.65856644411141e-25	50.047096186951	ALG6	no
CIZ1	1.21869819535959	3.64637779572997	11.4938951139014	8.58922448978056e-27	3.67265445614261e-25	50.0425357845678	CIZ1	up
SKA1	2.03920571804666	1.98379105782422	11.4919408201041	8.73858937786196e-27	3.73364471948204e-25	50.0254957838716	SKA1	up
GCN1	1.16775889653063	4.48482304042794	11.4915751066064	8.76682623511477e-27	3.74282786827004e-25	50.0223071994672	GCN1	up
CYP2C19	-2.12871086695365	1.49145347689023	-11.4905128232956	8.84936133472837e-27	3.77516067208885e-25	50.0130456588991	CYP2C19	down
SCAMP1-AS1	0.833516593102271	1.71350769364679	11.4895646652575	8.92368210797885e-27	3.80394224788736e-25	50.0047794987016	SCAMP1-AS1	no
SMARCD1	1.25527166708015	4.18077602471583	11.4889611175147	8.97131396207205e-27	3.8213115595469e-25	49.9995178791768	SMARCD1	up
SUMO2	1.0694108924425	5.90171025031287	11.4877668520241	9.06631190526631e-27	3.85881424121308e-25	49.9891069140576	SUMO2	up
ATP5MF	1.22550760935146	5.4343367402334	11.4851912413377	9.27460953928127e-27	3.94444524168314e-25	49.9666560430157	ATP5MF	up
MED27	0.969822983308971	2.79969081961366	11.4841912406174	9.35675989668807e-27	3.97633637845394e-25	49.9579400261941	MED27	no
PPIP5K1	0.891282016557247	1.75608500766148	11.4810819667704	9.61684117876572e-27	4.08373605403731e-25	49.9308420900927	PPIP5K1	no
SND1	0.998955175407105	6.55427154584345	11.4781516059455	9.86853645876541e-27	4.18741316512186e-25	49.9053069187812	SND1	no
SAAL1	1.06151532970599	3.00484569962952	11.4778656449854	9.89344654890814e-27	4.19477598862453e-25	49.9028152363604	SAAL1	up
NUDT2	1.23858459625445	5.30919506532322	11.4767664925268	9.98977758596667e-27	4.23238660915065e-25	49.8932382204958	NUDT2	up
KLC2	1.33987185022559	2.53423088121858	11.4738405060788	1.02507874314197e-26	4.33965639383083e-25	49.8677461656936	KLC2	up
KRTCAP2	0.997224938358942	1.10827861180652	11.4728424568795	1.0341360465435e-26	4.37466346945205e-25	49.8590516433142	KRTCAP2	no
PDCD2L	1.17932352464593	2.57181287346	11.4721177367142	1.04076274574728e-26	4.39934296661995e-25	49.8527384788209	PDCD2L	up
RSRP1	1.33652488440598	3.14688110290743	11.4669305708363	1.08944271929991e-26	4.60161037776745e-25	49.8075582460584	RSRP1	up
EMC8	0.846501929750448	3.49002214273941	11.4656663769222	1.10164612679748e-26	4.64961685805226e-25	49.7965487301029	EMC8	no
KLHDC3	1.09599652276069	7.12003747588821	11.465224604023	1.10594259995051e-26	4.66420366564234e-25	49.7927016013435	KLHDC3	up
EXOSC9	1.02348398169656	3.05588559227551	11.4606891303173	1.15102822029467e-26	4.85066190239746e-25	49.7532094273908	EXOSC9	up
SAP130	1.16511702838796	3.60980367162849	11.4558470757837	1.20118113899209e-26	5.05817559902883e-25	49.7110567482816	SAP130	up
CCDC77	1.08111399124246	2.14165177728098	11.4541408021908	1.21936755930694e-26	5.13086572472287e-25	49.6962049423653	CCDC77	up
NUP133	1.13723761590589	3.82184588056155	11.4528821909327	1.23295787080095e-26	5.18412081722147e-25	49.6852504362353	NUP133	up
IER3IP1	0.930266089872356	4.15714358897644	11.4519157168674	1.2434959235177e-26	5.22447140432673e-25	49.6768390161886	IER3IP1	no
MRPS7	0.907372036868168	5.43946602167993	11.4502728323965	1.26161531870665e-26	5.29658939512388e-25	49.6625415114839	MRPS7	no
RBMX2	1.02102279193083	3.79199880799264	11.4483553325579	1.28309590803692e-26	5.3826988656052e-25	49.645855473868	RBMX2	up
P3H1	1.16485785047663	3.9293072167312	11.4477846164406	1.28955928236568e-26	5.4057273210406e-25	49.6408893984172	P3H1	up
AC139887.2	0.793565184885477	1.22224851119711	11.444384452405	1.32874313903269e-26	5.56577909127951e-25	49.6113056226276	AC139887.2	no
KCTD7	1.13131992198878	1.70526511679686	11.4438501057046	1.33500780096446e-26	5.58761191255011e-25	49.6066568557313	KCTD7	up
RNF7	0.841678535857377	4.89962096077893	11.4437683489461	1.33596890289436e-26	5.58761191255011e-25	49.6059455895188	RNF7	no
AC109322.1	1.31253051622612	1.74485302840107	11.4434522968314	1.33969077229885e-26	5.59895915311436e-25	49.6031960291417	AC109322.1	up
TATDN3	0.999318556877049	3.32325771815045	11.4431933261082	1.34274813221299e-26	5.60751422768648e-25	49.6009430897215	TATDN3	no
MAPKAPK2	1.22413562882662	6.03231099457262	11.4407233537937	1.37225925326804e-26	5.72644818162629e-25	49.5794566827241	MAPKAPK2	up
TAGLN2	1.54563799149245	8.58154445311951	11.4401837165262	1.37879221741552e-26	5.74938744243265e-25	49.5747626758906	TAGLN2	up
RING1	1.06573703921604	6.21806784421103	11.439036603166	1.39278239590411e-26	5.80336454617674e-25	49.5647849552092	RING1	up
PTPN23	1.1400151631627	4.39412779569721	11.4378530500045	1.40736503388649e-26	5.85972743778948e-25	49.5544908267111	PTPN23	up
FARSA	0.938842840446342	5.68073175223041	11.4376802323244	1.40950700376221e-26	5.86424649293902e-25	49.5529877661179	FARSA	no
HSPBP1	1.04083036987478	5.53649573805154	11.4353429998391	1.4387961379243e-26	5.98161980905891e-25	49.5326611424115	HSPBP1	up
DVL3	1.27063647460348	4.61806159574519	11.4343789189363	1.45105323587601e-26	6.02806179972712e-25	49.5242772838121	DVL3	up
MCAM	1.77971264883169	3.96863787917568	11.4316467217934	1.4863570231162e-26	6.16656375907225e-25	49.5005195133646	MCAM	up
TMX2	0.8467683848867	6.25011932990219	11.431626989755	1.48661507173541e-26	6.16656375907225e-25	49.5003479446162	TMX2	no
CNOT10	0.983287694262517	3.51572407907041	11.4314247827999	1.48926203284355e-26	6.17292995405899e-25	49.498589777677	CNOT10	no
MSH2	1.22074456159247	1.94876177920448	11.4270759490599	1.54733843810242e-26	6.40886795918823e-25	49.4607811025275	MSH2	up
CAMK2G	1.04611425889483	2.94483302835847	11.4242722278478	1.58596965491355e-26	6.56397478130925e-25	49.4364096088042	CAMK2G	up
MFF	0.979554151418265	4.19112529010976	11.4224382834254	1.6117563216445e-26	6.66284410834891e-25	49.4204696494738	MFF	no
MCM4	1.87770021655872	3.8388628172655	11.4224028115805	1.61225917326041e-26	6.66284410834891e-25	49.4201613547064	MCM4	up
TEDC2	1.75675808263821	2.03485180560591	11.4220383668222	1.61743461872804e-26	6.67925883735303e-25	49.4169939023418	TEDC2	up
PPP2R3B	0.758293609158405	1.17696996259688	11.4202553103097	1.6429948690946e-26	6.77976641112413e-25	49.4014978152902	PPP2R3B	no
GTF2A2	0.826482961250111	4.44090747192633	11.4193129090349	1.6566661803022e-26	6.83110175876316e-25	49.3933081607503	GTF2A2	no
TYK2	1.0283662943836	4.61205173664419	11.4179647144209	1.67642128303101e-26	6.90742818333362e-25	49.3815926987251	TYK2	up
C2orf68	1.00146581662269	3.7996538647868	11.4158559048351	1.70779269281597e-26	7.03146900919727e-25	49.3632691473056	C2orf68	up
NCLN	0.963613207654342	5.85282012891715	11.413842247604	1.73829349984162e-26	7.15174407225425e-25	49.3457740398121	NCLN	no
E2F4	1.15912075370881	4.48720809791447	11.413599543483	1.74200613732487e-26	7.16170982427166e-25	49.3436654813128	E2F4	up
MED19	0.920346985889553	3.59397625189015	11.4130845406093	1.74991027071552e-26	7.1888800840105e-25	49.3391913309302	MED19	no
ALG8	0.968413225092856	5.13408354836068	11.4122534750208	1.76274056726907e-26	7.2362325609468e-25	49.3319715709574	ALG8	no
ATG12	0.794544235959174	3.40462356313312	11.4106107254385	1.78837791658464e-26	7.33605046181554e-25	49.3177012391175	ATG12	no
MRPS11	0.744178441561056	3.01288472372859	11.4104077472808	1.79157130784891e-26	7.34372224201789e-25	49.3159380717407	MRPS11	no
CYB561D2	0.985864354874607	4.65968823982985	11.4099215759978	1.79924317261708e-26	7.36972659213435e-25	49.3117150176909	CYB561D2	no
WDR61	0.771373212732906	3.49845257759712	11.4093056554621	1.80900945103557e-26	7.40426501046645e-25	49.3063650520898	WDR61	no
SBF1	1.50534864152553	3.65284673322777	11.4064178831169	1.85550705360092e-26	7.58898282843807e-25	49.2812835133763	SBF1	up
SPCS1	0.914977153156265	5.83490847052181	11.4059354848345	1.86338948909674e-26	7.6156097227068e-25	49.2770940034768	SPCS1	no
SKA3	1.80258457543438	1.84397132614062	11.4045739749405	1.88581684756584e-26	7.70159829703838e-25	49.2652701294046	SKA3	up
C8orf44	0.935942847062418	1.40256348855924	11.4038681408178	1.89754913014174e-26	7.74381428470564e-25	49.2591406875802	C8orf44	no
CCDC167	1.3683403271357	6.62239267771644	11.4033269848419	1.90659330793594e-26	7.77500625890909e-25	49.2544414409565	CCDC167	up
ACTR1A	0.857237082914839	5.32952053125182	11.4025785412547	1.91917253428765e-26	7.82055762301755e-25	49.2479423603422	ACTR1A	no
MRPL55	1.20755952211692	6.26672719028293	11.4022530772674	1.92466839305523e-26	7.83719886155235e-25	49.2451162765976	MRPL55	up
ZNF785	0.865553206404266	1.56340657343065	11.4015731452544	1.93620045327756e-26	7.87837693235761e-25	49.239212396956	ZNF785	no
WASHC2C	1.07381293116802	3.48522508517374	11.3992648594046	1.97586561576172e-26	8.03388406889315e-25	49.2191708321489	WASHC2C	up
MIIP	1.20931973471284	4.34024001739719	11.3966882141614	2.02109770816519e-26	8.21178213037162e-25	49.1968017760806	MIIP	up
IRF2BP2	1.19484725644842	6.09771257942329	11.3937335200639	2.07423550298194e-26	8.42151753116319e-25	49.1711539812618	IRF2BP2	up
MRPL58	0.873068345097205	6.04454241016301	11.3930670014766	2.08641312919242e-26	8.46476718445237e-25	49.165368847495	MRPL58	no
ABHD4	1.31139032850418	4.59258745891949	11.3924936398236	2.09694562343171e-26	8.50128407933408e-25	49.160392424034	ABHD4	up
UTP15	0.801747927054208	2.52806666889385	11.3914183275662	2.11684164177063e-26	8.57568087298627e-25	49.1510597366715	UTP15	no
TRAPPC9	1.03214154410022	3.46026451898462	11.3903880562378	2.13608042422458e-26	8.64730850655643e-25	49.1421183973473	TRAPPC9	up
PLA2G6	1.29572043523998	2.21837607963888	11.3874815560104	2.19129763179764e-26	8.86437389667646e-25	49.116896267873	PLA2G6	up
ERCC2	1.04790327622674	3.35061340198181	11.3869613089812	2.20132997449443e-26	8.89847158881395e-25	49.1123820081636	ERCC2	up
ATIC	1.21704546817482	5.49343294426951	11.3867478309868	2.20545985254194e-26	8.90867738543887e-25	49.1105296597995	ATIC	up
WFS1	1.40086101705987	4.01577915284398	11.3861610056311	2.21685215011376e-26	8.94818263152462e-25	49.1054378711023	WFS1	up
EMC7	0.815098755406585	6.79886136275657	11.3828268879611	2.28269893273642e-26	9.20727278094505e-25	49.076510899181	EMC7	no
AMDHD2	1.08493762556323	3.16566714723889	11.3824415436641	2.29043359150112e-26	9.23176142061755e-25	49.0731679209315	AMDHD2	up
AC132192.2	1.0679864163836	1.1844427421357	11.3783706857849	2.37375386863006e-26	9.56064684055419e-25	49.0378556472839	AC132192.2	up
EEF1AKNMT	1.1563259619041	4.56212723895909	11.377758800959	2.38653563427785e-26	9.60515694257106e-25	49.0325484864333	EEF1AKNMT	up
CENPL	1.34270231151634	1.55986386402027	11.3763399767633	2.41643775493886e-26	9.7148320690917e-25	49.0202429461121	CENPL	up
KPTN	1.0665760419248	2.85952925733802	11.3762999491905	2.41728673130496e-26	9.7148320690917e-25	49.0198957965251	KPTN	up
AIMP1	0.980331996565147	3.71563925089031	11.3730042756933	2.48821492661118e-26	9.99264953993104e-25	48.9913154201343	AIMP1	no
MAGOHB	0.90262229696183	2.79636402017433	11.3694589536368	2.56682889080478e-26	1.03009089131277e-24	48.9605749540748	MAGOHB	no
TMEM80	1.10980178905221	3.08385647943722	11.3682793573814	2.59352923234562e-26	1.04005394454057e-24	48.9503481378908	TMEM80	up
SNRPEP2	1.17828589286419	2.54007581495846	11.3667470245642	2.62862680630125e-26	1.05294836139621e-24	48.93706401809	SNRPEP2	up
TSSC4	0.995574749522302	4.93370520727612	11.3667101275972	2.62947771913144e-26	1.05294836139621e-24	48.936744162092	TSSC4	no
PABPC1L	1.84510173952038	3.21255312593868	11.3625798002035	2.72648368603532e-26	1.09100628016328e-24	48.9009422512466	PABPC1L	up
NDUFS8	1.05459615573288	5.58830209223412	11.3578326771557	2.84238027685361e-26	1.13656302410412e-24	48.8598024235142	NDUFS8	up
LYSMD4	1.05638166185143	2.04587326788146	11.3567919822181	2.86843566913877e-26	1.14615585365638e-24	48.8507847010123	LYSMD4	up
FOXK1	1.2653378510662	2.19808941013164	11.3551538482258	2.90993103222501e-26	1.16189987208288e-24	48.8365909974027	FOXK1	up
AP4B1	0.826416523005963	2.15123829095875	11.3538617277505	2.94308239534776e-26	1.17429199154706e-24	48.8253961120566	AP4B1	no
GATD1	1.11468952454563	4.35071009913517	11.350042832018	3.04327432126348e-26	1.2133963225894e-24	48.792313280717	GATD1	up
GLMN	1.00672791938804	2.1178419976108	11.3492290846798	3.06505831012969e-26	1.22120460352123e-24	48.7852646054273	GLMN	up
MRPL47	0.999896710184264	5.66433077909816	11.3472918022977	3.11754553777903e-26	1.24122593179537e-24	48.7684849529562	MRPL47	no
NACA	0.963217639618866	6.20536336918751	11.3466346645933	3.13555183330709e-26	1.24750008817474e-24	48.7627935398497	NACA	no
DMAP1	0.89096181221813	3.9400793621137	11.3452035841901	3.17512378647995e-26	1.26233914952309e-24	48.7503996801334	DMAP1	no
TPM3	1.22482922152682	5.12714025342184	11.3431479019825	3.23283800840081e-26	1.28436465500539e-24	48.7325979119951	TPM3	up
ODR4	1.16482494391022	4.52400352907097	11.3421917176515	3.26003776304108e-26	1.29388751694032e-24	48.7243181430707	ODR4	up
DDOST	1.17343883876641	7.24282901457105	11.3421415779537	3.26147030900257e-26	1.29388751694032e-24	48.7238839847882	DDOST	up
ADIPOR1	0.98522393280755	6.83104294066157	11.3389893310864	3.35280204677834e-26	1.32917047427318e-24	48.6965908084701	ADIPOR1	no
ABHD17A	0.97586471446531	3.24684243677265	11.3378501039439	3.38643164246247e-26	1.34154420120135e-24	48.6867280002006	ABHD17A	no
BABAM2	0.958283828750048	4.23214288772282	11.3374483177286	3.39837210021599e-26	1.34531419353843e-24	48.6832496793408	BABAM2	no
XRCC6	1.03298195162419	7.32109500871763	11.3373334274713	3.40179415269139e-26	1.34570903256254e-24	48.6822550699394	XRCC6	up
HMGB2	1.8139520435271	5.2711692924583	11.3281549916151	3.68654905329447e-26	1.45731594734257e-24	48.6028142836284	HMGB2	up
MEF2D	1.18148579906025	4.44641060283981	11.3277090623649	3.70097219864745e-26	1.46197621350272e-24	48.5989555670839	MEF2D	up
HINFP	0.817067371986685	1.92681392620285	11.3262485586228	3.74860490119147e-26	1.47973912248242e-24	48.5863180959591	HINFP	no
ACTR5	1.10767936036833	3.11368682698843	11.326100105192	3.75348055668508e-26	1.48054037108961e-24	48.5850336041087	ACTR5	up
GNL2	0.990034960025757	4.32314288952719	11.3260243845334	3.75596987891059e-26	1.48054037108961e-24	48.5843784352992	GNL2	no
RHOA	0.926074828592716	7.27554578041189	11.3256437489959	3.76850819927268e-26	1.48442848522238e-24	48.5810850426231	RHOA	no
MTIF2	0.841074697807942	4.91340248629327	11.3250173510806	3.78923275538085e-26	1.49153338408789e-24	48.575665355361	MTIF2	no
R3HDM1	1.07102791348416	2.71237379402519	11.3241290528096	3.81881689190605e-26	1.50211308517135e-24	48.5679799406611	R3HDM1	up
GID8	0.99315695467756	5.19566510285651	11.3176243476248	4.04256769316112e-26	1.58899822619076e-24	48.5117120363111	GID8	no
HNRNPUL2	0.979950796443168	3.95741746093435	11.3118889530945	4.25064666011394e-26	1.66960467291567e-24	48.4621131958143	HNRNPUL2	no
CXCL12	-2.61892049811467	3.90603057081958	-11.3115686492185	4.26257633506099e-26	1.67310642978939e-24	48.4593436498746	CXCL12	down
FBRS	0.971268879966327	4.0793996361377	11.3103373489423	4.30874686295089e-26	1.69003363703631e-24	48.4486974527806	FBRS	no
EIF2S2	1.00478549959262	6.14812596353888	11.3096911464003	4.33317646257279e-26	1.69841544385065e-24	48.4431104356874	EIF2S2	up
PSMD1	0.886832742221134	3.96236797283074	11.3094181157221	4.34353971038214e-26	1.70127591719068e-24	48.4407498846733	PSMD1	no
ISG20L2	1.15338270548396	4.06576321652793	11.3092654825271	4.34934384918791e-26	1.70234790531578e-24	48.4394302716692	ISG20L2	up
SNX8	1.22848350664975	3.74211194469833	11.3060274287806	4.47431063922719e-26	1.75002617891295e-24	48.4114374306695	SNX8	up
LAMTOR5	0.942591468738839	5.23344929536685	11.3018942714803	4.63902420108206e-26	1.81317240974828e-24	48.3757126596885	LAMTOR5	no
PSMC5	0.967179972718481	6.04058628708282	11.3013251264814	4.66217314752521e-26	1.82093787375648e-24	48.3707938240254	PSMC5	no
NUP37	1.17737542154163	2.75014566260621	11.2980142143355	4.79913512301784e-26	1.87311391323919e-24	48.3421818836843	NUP37	up
ARHGEF39	1.23629446895607	1.25635353040023	11.2974623112149	4.82235163703967e-26	1.88017513587499e-24	48.3374129318976	ARHGEF39	up
DLL4	1.37743547002918	2.87741734833285	11.2974231775969	4.82400207831569e-26	1.88017513587499e-24	48.3370747860748	DLL4	up
HNRNPU	1.04553310062133	5.08262777516908	11.296079628756	4.88100767359244e-26	1.90105829397933e-24	48.3254658260871	HNRNPU	up
CMSS1	0.994647258002916	2.55468612783754	11.2955507578668	4.90363055643312e-26	1.90853015085971e-24	48.3208963087778	CMSS1	no
NELFCD	1.05133005552514	5.0280814739328	11.2952618305647	4.91603368024487e-26	1.91201671539783e-24	48.3183999852907	NELFCD	up
FANCF	1.0907723003209	3.19847116317325	11.2926358914319	5.03020082732851e-26	1.95505025292409e-24	48.2957135088668	FANCF	up
HNRNPA1	1.25280835494869	6.67498652801622	11.2921850947933	5.0500635168983e-26	1.96139660777727e-24	48.2918191900183	HNRNPA1	up
AC234917.3	1.11191917343357	2.09484257787714	11.2906999116509	5.1160561932974e-26	1.98563800548391e-24	48.2789896529157	AC234917.3	up
HNRNPC	0.9130646780897	6.46525330219787	11.28903924094	5.19086277623631e-26	2.0132639758483e-24	48.2646452584418	HNRNPC	no
PEX2	0.974877613032357	4.22888191410735	11.2883930507257	5.22026423481103e-26	2.02325338894027e-24	48.2590639581224	PEX2	no
NOMO1	1.02462469652529	3.99108049244249	11.2881009790349	5.23360770831611e-26	2.02700950048327e-24	48.256541320624	NOMO1	up
PIH1D1	1.00308191510654	5.44047067065278	11.2829230909424	5.47587491318224e-26	2.11823108485519e-24	48.2118254322846	PIH1D1	up
KLHL17	1.07719760092892	2.02874185979072	11.2829044054774	5.47676907941695e-26	2.11823108485519e-24	48.211664085721	KLHL17	up
SMYD3	1.47892619501509	2.80346166268021	11.2828023856243	5.48165365559179e-26	2.11864386865599e-24	48.2107831600574	SMYD3	up
SSR1	1.10142220633671	5.22212993321592	11.2801175407827	5.61176975395087e-26	2.16742403002107e-24	48.1876014691209	SSR1	up
ANAPC5	0.919526893584897	4.28403281955289	11.2792725733486	5.65335167629686e-26	2.18196572591205e-24	48.1803063969515	ANAPC5	no
WIZ	1.05105983270999	3.46844123182119	11.2789944442008	5.66710569657152e-26	2.18575422700081e-24	48.1779052177399	WIZ	up
AC138696.2	1.47720590356784	2.53055068009434	11.2788547799502	5.67402491032741e-26	2.18690317047279e-24	48.1766994628626	AC138696.2	up
ZKSCAN3	1.33303489931723	2.171988681055	11.2688604276672	6.19161177744324e-26	2.38473730228922e-24	48.0904365517798	ZKSCAN3	up
EIF3D	1.17157415151342	6.53663256582119	11.2642719214513	6.44471663691845e-26	2.4805008187629e-24	48.050846095343	EIF3D	up
XPO1	1.02994800946382	3.28753860246807	11.2640650263932	6.45636846944263e-26	2.48326338477155e-24	48.0490611709033	XPO1	up
MED29	0.839670556932329	5.33477410565039	11.2633726090341	6.49551637417769e-26	2.49659040362352e-24	48.0430876775331	MED29	no
CDC123	1.0522832173598	5.04473348759169	11.2613577057974	6.61078329789255e-26	2.53913552814072e-24	48.0257062000126	CDC123	up
RPS6KB2	0.91190194906492	3.87145710402607	11.2599665755727	6.69155096673518e-26	2.56838015355995e-24	48.013706645605	RPS6KB2	no
DONSON	1.33526825560106	3.12610280812077	11.2597521480455	6.70408742509055e-26	2.57141365708328e-24	48.0118571159881	DONSON	up
CLTRN	-2.1177143510189	1.94949766731839	-11.259363505989	6.72686886987484e-26	2.57836981455058e-24	48.008504959228	CLTRN	down
TRAPPC12	0.751268857331148	3.42493603127044	11.2592067999242	6.73607644480167e-26	2.58011717572766e-24	48.0071533389577	TRAPPC12	no
BCL2L12	1.29165934774346	4.28580835491714	11.2589350492336	6.75207342300069e-26	2.58446087620663e-24	48.0048094603108	BCL2L12	up
CABIN1	1.20903460666767	3.33232554255454	11.2555431880624	6.95494797040187e-26	2.66027958170416e-24	47.9755568461464	CABIN1	up
ZNF764	1.01303398581115	2.91760248288539	11.2543212955458	7.02950798390501e-26	2.68694712544567e-24	47.9650199685599	ZNF764	up
DROSHA	1.12791541829922	3.40113081293467	11.2537496231752	7.06466396771643e-26	2.69852659925829e-24	47.96009041501	DROSHA	up
SOX13	1.29420679974753	3.95317541198417	11.2513338588113	7.21516682338086e-26	2.75411949012697e-24	47.9392606648781	SOX13	up
AJM1	1.29426365108772	1.74772614488823	11.2507451466974	7.25232445792619e-26	2.76640041057981e-24	47.9341849013376	AJM1	up
PIGM	1.00289189137296	3.40168587386088	11.2497318558596	7.31672642870032e-26	2.7890496807644e-24	47.9254488344902	PIGM	up
MED20	1.14653056967388	3.55202725729317	11.2489727455213	7.36534580206059e-26	2.80565585010408e-24	47.9189044561893	MED20	up
CDKN2A	2.32372458426915	2.48082026946427	11.2466399898574	7.51677389600206e-26	2.86137495200281e-24	47.8987949810628	CDKN2A	up
LIG3	0.949485064718262	2.22443486533959	11.2436707415996	7.71400622916438e-26	2.93444180757267e-24	47.8732018698856	LIG3	no
DLGAP4	1.16657108413242	3.69625678331634	11.2405952436049	7.92372419741068e-26	3.01215490877048e-24	47.8466967738109	DLGAP4	up
ZNF672	0.982953970720888	4.81135601302864	11.238560610741	8.06557269951687e-26	3.06397912659744e-24	47.8291641462909	ZNF672	no
ZNRD2	0.983456280965925	4.64534274229485	11.2354416976323	8.28793227185608e-26	3.1462963681278e-24	47.8022914797175	ZNRD2	no
UBOX5	0.860156535517984	2.4288699076217	11.2345044829218	8.3559337292851e-26	3.16994311626146e-24	47.794217187042	UBOX5	no
GINS2	1.70277518177672	2.59012318198933	11.2334842090249	8.43059273797312e-26	3.19608147233775e-24	47.7854277341333	GINS2	up
ANP32A	0.920314580566934	5.07474445210069	11.2325399675175	8.50027905072736e-26	3.2203002566172e-24	47.7772936669443	ANP32A	no
TAB1	0.978972035970331	4.12535514861797	11.2318303498352	8.55302660915628e-26	3.23807319123317e-24	47.7711809833057	TAB1	no
SNRPD1	1.24400782043862	4.00597048399726	11.2303975089946	8.66052744549494e-26	3.27653669906213e-24	47.7588390502626	SNRPD1	up
SNRPA1	1.16609781322767	3.88380232980337	11.229071423125	8.76121583480782e-26	3.31237220740919e-24	47.7474174169321	SNRPA1	up
NOTCH3	2.00618437451829	3.26097815860214	11.2272410430505	8.90211014636845e-26	3.36334932085497e-24	47.7316534673501	NOTCH3	up
NENF	1.24413930427952	7.01902214931026	11.2240263322667	9.15504014937314e-26	3.45655702945822e-24	47.7039704641731	NENF	up
RAE1	1.06871192843598	3.48043760498249	11.2219221420844	9.3244530317813e-26	3.51812690494149e-24	47.685852852455	RAE1	up
PNKP	1.01132241799984	3.88948310629175	11.2202952206371	9.45757427879949e-26	3.56592955195415e-24	47.6718458983477	PNKP	up
TBC1D17	0.893503877799868	4.69793312616214	11.2180401059458	9.64522828572934e-26	3.63421463059242e-24	47.6524323316859	TBC1D17	no
ZFYVE19	0.993682562282677	4.00706829267062	11.2171993352669	9.71613479736796e-26	3.65844774347842e-24	47.6451949411854	ZFYVE19	no
RPUSD2	0.775762096952665	3.54592203657762	11.2154051350653	9.86918733019139e-26	3.71355773568103e-24	47.629751364356	RPUSD2	no
POLR1C	0.942169389035137	3.01879575816869	11.2151076133172	9.89479791121431e-26	3.72067194356576e-24	47.6271905746911	POLR1C	no
L3MBTL2	0.821349717270756	3.47048681896902	11.2122524779677	1.01439527208718e-25	3.81177738633113e-24	47.6026180927878	L3MBTL2	no
NELFA	1.05597949347423	3.43115150779966	11.2085828434734	1.0473369650159e-25	3.93289911335231e-24	47.5710406414383	NELFA	up
POLR3K	1.05166955554436	3.83103955337882	11.2084080290235	1.04893252433269e-25	3.93518788432682e-24	47.5695364903099	POLR3K	up
RRP15	1.03709211625213	2.83191955585785	11.2083607428152	1.04936452835151e-25	3.93518788432682e-24	47.5691296290695	RRP15	up
NAP1L4	0.9402227010898	5.40079564779409	11.2071757291911	1.06024871781581e-25	3.97331965479373e-24	47.5589338056198	NAP1L4	no
RPS19BP1	1.08215431290644	5.33682006054501	11.2056941291545	1.0740150931841e-25	4.02219377103987e-24	47.5461869783616	RPS19BP1	up
ZNF691	1.00127441661803	3.6006918614597	11.2039744539097	1.09021662053107e-25	4.08011548591333e-24	47.5313930291184	ZNF691	up
CCNF	1.42987090917249	1.75475622460381	11.203743321964	1.09241262772234e-25	4.0855790600551e-24	47.5294047503266	CCNF	up
TXNDC9	0.945004001828375	3.83930860301439	11.2025356597281	1.10395849275858e-25	4.12597981862585e-24	47.5190163720237	TXNDC9	no
MRPL52	1.04705712288255	4.92347226994368	11.2019334078263	1.10976160104312e-25	4.14487743065238e-24	47.5138359930046	MRPL52	up
RBM39	1.03291209482577	4.75505845033654	11.1985937016927	1.14249690787337e-25	4.26427174740283e-24	47.4851116304597	RBM39	up
RAD1	1.03387592790818	2.76741811668821	11.1983207273636	1.14521463880524e-25	4.2715428540544e-24	47.4827640192592	RAD1	up
TBL3	0.873839762878803	4.02106859126958	11.1974024924067	1.15440386024575e-25	4.30292603408324e-24	47.4748673176665	TBL3	no
KCTD2	1.04386014280864	3.67671529710919	11.1969637164912	1.1588207605701e-25	4.31649067331552e-24	47.4710940250241	KCTD2	up
ELAVL1	0.899339640230006	4.37532673202461	11.19573489222	1.17128026820883e-25	4.3599749272876e-24	47.4605270656146	ELAVL1	no
PSMD11	0.925906480998601	4.87328521940803	11.1954666762646	1.17401747478854e-25	4.36723484371574e-24	47.4582206944435	PSMD11	no
LIN37	0.574861139940511	0.710064199566074	11.1951023150561	1.17774606049016e-25	4.37817040209405e-24	47.4550876243966	LIN37	no
MRPL10	0.98842951447002	5.09982182712576	11.1929997869356	1.19949289289393e-25	4.45602778102448e-24	47.4370094754861	MRPL10	no
GMPPB	0.967602602908197	3.12247512670341	11.192875026545	1.20079579217181e-25	4.45788409774766e-24	47.4359368069262	GMPPB	no
ADRA2B	-1.05547001440878	1.25575791333533	-11.1921796639065	1.20808343944324e-25	4.48194110779004e-24	47.4299583157919	ADRA2B	down
STK11IP	1.11591464507526	2.53145933645764	11.1911620420412	1.21882784146145e-25	4.51878183226133e-24	47.4212095110179	STK11IP	up
POLD1	1.51423562374812	3.03154124550766	11.1902889389283	1.22812208250353e-25	4.55020051408735e-24	47.4137035202556	POLD1	up
OLA1	1.13903593422502	4.46527874749528	11.1898020283933	1.23333585910184e-25	4.56646921387668e-24	47.4095177304988	OLA1	up
TSC1	1.00747882250525	1.9142767169992	11.1865016915191	1.26926045807967e-25	4.69634831225865e-24	47.3811485481656	TSC1	up
DCAF4	0.936248067906446	2.25038467419989	11.1863185931264	1.27128370175456e-25	4.70070064830643e-24	47.3795747952076	DCAF4	no
VPS29	0.822727127376747	5.25148086980474	11.1854496859624	1.28092897185068e-25	4.73321164225597e-24	47.37210662215	VPS29	no
ADCK2	1.17095899794264	4.20212210314931	11.1850800614002	1.28505400791319e-25	4.74529490972653e-24	47.368929829795	ADCK2	up
APBA3	0.868177865100019	2.94009448265136	11.1786374878232	1.35911309621116e-25	5.01543457133082e-24	47.313567301946	APBA3	no
PODXL	1.811808054989	3.57335261667952	11.176546815588	1.38404647812912e-25	5.10405073638832e-24	47.295605377	PODXL	up
LAMTOR4	1.21105627649154	6.26608527751059	11.1745623979425	1.40813332621321e-25	5.18942946468521e-24	47.2785580148596	LAMTOR4	up
KDM8	-2.07272952764408	3.20599269106077	-11.1735202630218	1.42094924659838e-25	5.23318541044835e-24	47.2696060938147	KDM8	down
CCT7	0.979164766422127	6.91006134407117	11.1727250592296	1.4308064416993e-25	5.26599392047431e-24	47.2627756107466	CCT7	no
RNF213	1.40179512217835	3.91711778881336	11.1718237081508	1.44206167080771e-25	5.30390091394954e-24	47.2550336829137	RNF213	up
DDX27	1.03755365827552	3.92292274161905	11.1696675972242	1.4693436912784e-25	5.40066517944653e-24	47.2365156830754	DDX27	up
ACD	1.08254467990046	3.24028634394893	11.1681218186534	1.48921831103755e-25	5.47009301660458e-24	47.2232407816037	ACD	up
KIFC2	1.68535318477821	2.50293242047942	11.1678952029442	1.49215437367201e-25	5.4772526384372e-24	47.2212947253866	KIFC2	up
ANO10	1.25042648636244	3.57214183934271	11.1653711833468	1.52524761919702e-25	5.59502763470283e-24	47.1996212212099	ANO10	up
MORC2	1.06844104884277	3.08384188152041	11.1649133160888	1.53132861137236e-25	5.61251565390137e-24	47.1956898450565	MORC2	up
RALA	1.00698408155224	4.59200820932872	11.1648600597023	1.5320374796239e-25	5.61251565390137e-24	47.195232576517	RALA	up
AC026271.1	0.833983201456015	2.49661993550975	11.1636569844588	1.54813823804116e-25	5.66775859825347e-24	47.1849030792876	AC026271.1	no
MTA3	1.08389598764254	2.43183038153862	11.1634755584544	1.55058082145728e-25	5.67295887750167e-24	47.1833454240348	MTA3	up
RPLP1	1.23183039516336	9.515986207629	11.1621892155373	1.56800944947475e-25	5.7329441670157e-24	47.1723017621451	RPLP1	up
TARDBP	0.693038233500163	4.86945298186224	11.1614363408612	1.57830037111308e-25	5.76677082930528e-24	47.1658384141191	TARDBP	no
RBX1	0.940409098137242	4.9664174573395	11.159027763896	1.61167613747521e-25	5.88484455960604e-24	47.1451626268905	RBX1	no
SURF6	0.887701330974134	4.21754892068743	11.157979403726	1.62642168619779e-25	5.93478172292332e-24	47.1361640136609	SURF6	no
GTF3C2	1.04665608251217	3.45526787113581	11.1568387178709	1.64261827790021e-25	5.9899446150946e-24	47.1263734422533	GTF3C2	up
AL162595.1	1.22132045709965	2.59543785229177	11.1535382837332	1.69039021607772e-25	6.160101600954e-24	47.098048685346	AL162595.1	up
MZT1	1.24587772693491	3.29252985802663	11.1513288538404	1.72314003739345e-25	6.27532777003764e-24	47.0790896088332	MZT1	up
IDH3G	1.02450801472415	5.38124801752675	11.1505821498748	1.73435029735359e-25	6.31201153137191e-24	47.0726826167066	IDH3G	up
PCIF1	0.96607580788172	4.5982461464411	11.1502626660573	1.73916883271044e-25	6.32491414581835e-24	47.0699414002224	PCIF1	no
RPS7	1.18337946347065	7.4582591644419	11.1501960814575	1.74017475372779e-25	6.32491414581835e-24	47.0693701002745	RPS7	up
ATAD2	1.85804845928945	3.78002413271899	11.1496621711485	1.74826170692797e-25	6.35014875629642e-24	47.0647891840127	ATAD2	up
SLC26A11	1.17365255285877	3.19822737264449	11.1493864372065	1.7524527771667e-25	6.36120873679064e-24	47.0624234510481	SLC26A11	up
IGBP1	1.13285788637295	5.18485129520915	11.1481731818879	1.7710129102226e-25	6.42437826995193e-24	47.0520143802847	IGBP1	up
ENAH	1.76097719542022	3.44483777212784	11.1461863504977	1.80183016773044e-25	6.53189915997435e-24	47.0349697751156	ENAH	up
FOS	-2.8202635628032	5.22509614883398	-11.1437514352435	1.84032569965414e-25	6.6670963875003e-24	47.0140834022222	FOS	down
CCT8	1.01581449330634	6.18257189715173	11.1421407057046	1.86623940312403e-25	6.75656576078192e-24	47.0002681441058	CCT8	up
NUB1	0.90449434143808	4.75587838265019	11.1413534187632	1.8790371276744e-25	6.7984641214509e-24	46.9935159634659	NUB1	no
ILKAP	0.860369906910937	3.48138719690628	11.1408980397168	1.88647933371457e-25	6.82094394140015e-24	46.9896105151455	ILKAP	no
NPM1	1.31279979792781	6.45825327799238	11.1397385803892	1.90556084385624e-25	6.88545132779069e-24	46.9796670838702	NPM1	up
DCTPP1	1.21986566904889	4.7870238003701	11.1377786545602	1.93825327593026e-25	6.99902375194569e-24	46.9628601935931	DCTPP1	up
PARP1	1.24876877647536	4.23346480551192	11.1362577381105	1.96400669634344e-25	7.0874080399062e-24	46.9498190337738	PARP1	up
TMEM126A	0.840308344909201	5.49488043075737	11.1357232812837	1.97313713244317e-25	7.11572995371855e-24	46.9452365418022	TMEM126A	no
AP2M1	0.9901278198326	6.81099394735471	11.135472921582	1.97742867892751e-25	7.12657591617894e-24	46.9430899711221	AP2M1	no
GBP2	1.83893373240422	4.62417623691946	11.1340435070515	2.00210941814508e-25	7.21084197381378e-24	46.93083474982	GBP2	up
FAM222A	1.73150545857435	2.96993909181966	11.1325439773542	2.02833009448264e-25	7.30054141205454e-24	46.9179793085438	FAM222A	up
RHOC	1.2361691679901	5.96641460910396	11.1297656933767	2.07781677259266e-25	7.47381132181889e-24	46.8941636174719	RHOC	up
MAGOH	0.933781524097888	5.52864833082838	11.1291971685681	2.0880903489418e-25	7.50590041817481e-24	46.8892905719198	MAGOH	no
EED	0.942366272562843	2.33910521125658	11.1287852316881	2.09556583722506e-25	7.52789640982705e-24	46.8857597865184	EED	no
SEC61G	1.17444598363969	6.11441909004767	11.1257142178518	2.15214127225225e-25	7.72613148455836e-24	46.8594398126784	SEC61G	up
LINC02027	-1.56754484834613	0.956839666878509	-11.1249020815807	2.16735505427573e-25	7.7757189959507e-24	46.852480099213	LINC02027	down
C1orf198	1.63572890660241	4.4615291173127	11.1237837298354	2.18848038012469e-25	7.84643731119513e-24	46.842896682568	C1orf198	up
ALKBH2	1.23796797883448	4.57758692109145	11.1233278257374	2.19715091017266e-25	7.87243851939915e-24	46.8389900845658	ALKBH2	up
OCRL	1.31280045176127	3.67509014771597	11.1209392630887	2.24313880061007e-25	8.03202881113933e-24	46.8185241471561	OCRL	up
THUMPD3	0.853638229176486	3.50258259481111	11.1207229726669	2.24735008735861e-25	8.04191987095358e-24	46.8166710226075	THUMPD3	no
SPCS2	0.889801153935524	5.21682584388357	11.1202107567933	2.25735458081941e-25	8.07251524420477e-24	46.8122825578893	SPCS2	no
DHPS	0.876888931285877	1.12096408569695	11.1198715948884	2.26400338074536e-25	8.09031585872682e-24	46.8093768122609	DHPS	no
BYSL	1.18681555614292	4.66686635388804	11.1198082347837	2.26524762517098e-25	8.09031585872682e-24	46.8088339843946	BYSL	up
PHB	1.03915621018054	5.08076524378485	11.1190528335491	2.28013442897334e-25	8.13824700594529e-24	46.8023623312422	PHB	up
CEP89	0.976562164350324	1.97372933001979	11.1171948651224	2.31716492285794e-25	8.26510092439192e-24	46.7864458126035	CEP89	no
PMS2P4	0.983785125944423	2.01632965793851	11.1156563849824	2.34828000921408e-25	8.37070576694866e-24	46.7732673266259	PMS2P4	no
AC022306.2	1.1602078151681	1.83720020788626	11.1152897822997	2.35575547998364e-25	8.39196308694301e-24	46.7701271867535	AC022306.2	up
EXO1	1.65730650275566	1.66774134102382	11.1118023703065	2.4280619884232e-25	8.643994125688e-24	46.740258536958	EXO1	up
ZNF446	0.687712079639819	1.3512188708028	11.1073356509768	2.52390535279545e-25	8.97944044778848e-24	46.7020098713522	ZNF446	no
SUPT7L	0.936818352628688	3.79396511061616	11.1071567949674	2.5278204694975e-25	8.9876081920295e-24	46.7004784959814	SUPT7L	no
MXD4	1.12847842728022	4.36456447455555	11.1065509431512	2.54112735918413e-25	9.02913633560042e-24	46.69529125803	MXD4	up
DDB1	0.944336028981667	5.10145960136012	11.104891178259	2.57794022877252e-25	9.15407937537453e-24	46.6810813202644	DDB1	no
NOC4L	0.947575158644732	4.73349015224926	11.1046891820396	2.58245646390847e-25	9.16425295418055e-24	46.6793520256441	NOC4L	no
ZFAND2B	0.954405661686159	4.9330227942142	11.1045160754455	2.58633304430733e-25	9.17214506658795e-24	46.6778700694692	ZFAND2B	no
AP004782.1	-0.115600771139677	0.0395341881918598	-11.1033937997628	2.61160624548309e-25	9.25585940169585e-24	46.668262633794	AP004782.1	no
BCL7C	1.02163769525484	3.11929708696485	11.1015455752888	2.65376388682997e-25	9.39294667178288e-24	46.6524417420137	BCL7C	up
ZMAT2	0.969024111526641	6.70638387323528	11.1015131997324	2.65450836640317e-25	9.39294667178288e-24	46.6521646184744	ZMAT2	no
AC010776.2	-0.0761603309291088	0.0189965678512758	-11.1014760203779	2.6553635660668e-25	9.39294667178288e-24	46.6518463766331	AC010776.2	no
SOCS7	1.2096329771589	1.73790572724237	11.0981255928195	2.73356568757678e-25	9.66341587428017e-24	46.6231703149193	SOCS7	up
MRPL33	1.07515689388323	5.38509476278735	11.0965416290863	2.77133006732231e-25	9.79068046253695e-24	46.6096149311238	MRPL33	up
GPKOW	0.94066655770357	5.24094008800482	11.0954181239335	2.79843040748903e-25	9.88013270013034e-24	46.6000007404514	GPKOW	no
THBS3	1.16863477562812	2.5597457355471	11.0891651097278	2.95414716413963e-25	1.04219097771475e-23	46.5465014241481	THBS3	up
DHX37	1.10207770664391	3.09272225657807	11.0891068444767	2.95563791449346e-25	1.04219097771475e-23	46.5460029978581	DHX37	up
ASXL1	1.16560541807119	3.37223879930105	11.0889483920211	2.95969579740979e-25	1.04295921556851e-23	46.5446475338986	ASXL1	up
SF3B2	0.909829771563342	5.3877086604783	11.0873905598786	2.99988721879425e-25	1.05645139930393e-23	46.5313217951106	SF3B2	no
GALNT10	1.19851321961022	2.37027038234244	11.0870078297673	3.00984426287921e-25	1.05884011872342e-23	46.5280480678168	GALNT10	up
ATP6V1H	1.10536265526735	4.08679373158388	11.0869832146175	3.01048577024839e-25	1.05884011872342e-23	46.5278375213343	ATP6V1H	up
NMB	1.85471048359501	3.07865768295299	11.0843778353839	3.07916034119604e-25	1.08230828433642e-23	46.5055537702283	NMB	up
RGS12	1.00443923845577	2.81951352796808	11.0825094109251	3.12936675718454e-25	1.09925939487658e-23	46.4895749398934	RGS12	up
FLOT1	1.10211166640163	6.92874483898003	11.0824314033982	3.13148050803636e-25	1.09930613331136e-23	46.4889078488656	FLOT1	up
EVI5L	0.976331659104849	2.45031902218248	11.0811131953063	3.16741514449404e-25	1.11121812853706e-23	46.4776354173971	EVI5L	no
GLMP	1.57367653465483	5.53088838994861	11.0781902122117	3.24856567731329e-25	1.13896805847482e-23	46.4526426425212	GLMP	up
POMGNT1	0.954965467485081	4.7066178560606	11.0771072283159	3.27915455698725e-25	1.14853094070343e-23	46.4433835756557	POMGNT1	no
FAM86C1P	0.773364410602211	1.57023940615384	11.0770781534006	3.27997971390595e-25	1.14853094070343e-23	46.4431350039149	FAM86C1P	no
HEXA	0.97215405321728	2.4150172587831	11.0722150622878	3.42094207862355e-25	1.19713560091857e-23	46.4015637415069	HEXA	no
RNF10	0.803162242665936	5.78914265702812	11.0713983316958	3.4451998296266e-25	1.20486474949027e-23	46.394583046489	RNF10	no
UIMC1	0.962424690771735	3.01883293368073	11.0698859604169	3.49057134590346e-25	1.21996347776441e-23	46.3816573709281	UIMC1	no
ADCY6	1.43201054565989	2.82974617325593	11.0687834829488	3.52401992518118e-25	1.23087872792625e-23	46.3722355148732	ADCY6	up
HIF1AN	1.01708394206412	2.56987673149739	11.0662829769177	3.6010698780617e-25	1.2569998698258e-23	46.3508679055464	HIF1AN	up
MTHFD1L	1.52382771612027	2.59111992512868	11.0642742638576	3.66417739494227e-25	1.27822444749649e-23	46.333704737266	MTHFD1L	up
APH1A	1.04494146436039	7.19764897012872	11.0639744918348	3.67368913839489e-25	1.28073756827924e-23	46.3311435234671	APH1A	up
GEMIN6	0.8223293874655	3.26913133543074	11.063467459776	3.68983314469543e-25	1.28555825087094e-23	46.3268115929973	GEMIN6	no
DLGAP5	1.92420010952674	1.9699110583456	11.0629181922078	3.70740155352879e-25	1.29086884330239e-23	46.3221189377148	DLGAP5	up
FAF1	0.919147848810128	3.88156538348363	11.062167259143	3.7315549354689e-25	1.29846414089943e-23	46.3157035643477	FAF1	no
KCTD13	0.895801120612039	2.27576420463685	11.0606670354257	3.78027843263288e-25	1.31459419354359e-23	46.3028875638507	KCTD13	no
FBXL18	0.932671238613979	1.19120793925715	11.0593131193962	3.82479304931544e-25	1.3292413214155e-23	46.2913222478797	FBXL18	no
BLOC1S4	1.00983964713674	4.31249639803018	11.0574591438735	3.8865955604863e-25	1.34987446935263e-23	46.275486621958	BLOC1S4	up
EOLA2	1.02593303240791	3.64768513342456	11.0565900374368	3.91590821185467e-25	1.35920463831236e-23	46.2680637002349	EOLA2	up
MRPL17	1.03988346324417	5.00392639546641	11.0551838103032	3.96380282495279e-25	1.37496887867316e-23	46.2560539803179	MRPL17	up
STARD7-AS1	0.638032947029933	1.25039520642456	11.053833377553	4.01034531034944e-25	1.39024469125362e-23	46.2445215545835	STARD7-AS1	no
AL049840.5	1.24158083203878	3.66921375525142	11.0524119282596	4.05992250156248e-25	1.40655280124356e-23	46.2323834967243	AL049840.5	up
UBTF	0.938472811038145	5.06111507250837	11.0505574061761	4.12552169954118e-25	1.4283878967326e-23	46.2165486259588	UBTF	no
ZNF142	0.967122366118734	1.82876240952459	11.0489132862941	4.18455922419872e-25	1.44792532108637e-23	46.2025114978172	ZNF142	no
NUP85	1.11388246202953	4.04304533121292	11.0456704373467	4.30347809978048e-25	1.48814540819886e-23	46.1748281393807	NUP85	up
ZNF605	1.0159108872499	1.61104400741748	11.0455604242544	4.3075708030667e-25	1.48863317024287e-23	46.1738890644643	ZNF605	up
METTL1	1.11140916124637	3.81640673923802	11.04409894445	4.36230937157484e-25	1.50627241225202e-23	46.1614143182343	METTL1	up
CEP68	0.950872826507456	2.19332172627578	11.0440530263858	4.36404035765346e-25	1.50627241225202e-23	46.1610223903203	CEP68	no
SLC38A7	0.973619341680459	3.61935998982436	11.0423012127877	4.43059152844568e-25	1.52829248241308e-23	46.1460706721666	SLC38A7	no
GIPC1	1.28150254999804	5.32307731195028	11.0404424971981	4.50230758048753e-25	1.55206567096049e-23	46.1302079708932	GIPC1	up
C16orf91	0.996920710181182	4.60377314001861	11.0398635368173	4.52488088056322e-25	1.55887904253345e-23	46.1252672911056	C16orf91	no
INTS7	1.15913459771731	3.73823051636259	11.0391795577316	4.55169384420586e-25	1.56714367274981e-23	46.1194305956401	INTS7	up
RBM14	0.891380993389963	3.72753331836229	11.0374729518483	4.61928613272127e-25	1.58942963206549e-23	46.104868240884	RBM14	no
NPEPL1	0.8903834430488	1.36293612273018	11.0350130896677	4.71847183614323e-25	1.62255207792928e-23	46.083880577659	NPEPL1	no
TRMT6	1.13832307337442	3.25600076535567	11.0321465915278	4.83672833491959e-25	1.66218736418806e-23	46.0594267218308	TRMT6	up
STT3A	1.15387616654487	5.65701121485609	11.030651546403	4.89957059500848e-25	1.68274175491068e-23	46.0466740033576	STT3A	up
OTUB1	0.914994795275028	4.75326496966765	11.0304476877932	4.90820218895181e-25	1.68466375812625e-23	46.0449351653121	OTUB1	no
TATDN1	1.11033961149186	3.01159579642349	11.0303440378462	4.91259663641664e-25	1.68499590037366e-23	46.0440510766325	TATDN1	up
TMEM50A	1.00979912388338	5.73866151061008	11.0302816914688	4.9152418203365e-25	1.68499590037366e-23	46.0435192915239	TMEM50A	up
THOC3	0.98087079762361	2.67826815406496	11.0291215316336	4.96472337418485e-25	1.70090809870761e-23	46.0336239785779	THOC3	no
ARV1	1.05023064761112	4.61665668224924	11.0280849133538	5.0093546399192e-25	1.71513998686092e-23	46.0247828689752	ARV1	up
VPS39	0.994166093194127	3.74496709542637	11.0213736835218	5.30811455424263e-25	1.81631113363144e-23	45.9675552011236	VPS39	no
NAA40	1.31377524581476	2.592598517998	11.0209828863009	5.32604733168592e-25	1.8213244174732e-23	45.9642234052963	NAA40	up
MOV10	0.991929536757621	4.86533153750139	11.0206162139747	5.34292784642171e-25	1.82597191135623e-23	45.9610973487598	MOV10	no
MESP1	1.29237451451869	1.72521738564256	11.0190909906575	5.41371739935517e-25	1.84902602696376e-23	45.9480947069366	MESP1	up
APEX2	0.997631255286698	4.39669331857834	11.0164409498883	5.53893746467852e-25	1.89063080090481e-23	45.9255052706035	APEX2	no
ATP5F1E	1.07117382565017	6.8233845204377	11.0142086080979	5.64665223382507e-25	1.9262129417918e-23	45.9064787005638	ATP5F1E	up
FAM111B	1.8714853268226	2.1483390742816	11.0140903922347	5.65241409040104e-25	1.92699406898863e-23	45.9054711890087	FAM111B	up
VCP	0.866772506964086	6.35225169291532	11.0110668823787	5.80178370705536e-25	1.97670225614045e-23	45.8797049208376	VCP	no
CBX1	1.4164354341621	4.6143726388111	11.009455217848	5.88300127575353e-25	2.00314388837789e-23	45.8659719534088	CBX1	up
DHX16	1.06721736315996	4.72864452963597	11.0074611657832	5.98505496026479e-25	2.03664338043934e-23	45.8489822022571	DHX16	up
GFER	0.975907642817721	2.90168740806942	11.0048653980498	6.1205453698673e-25	2.08147296919734e-23	45.8268682477697	GFER	no
LINC01004	1.07478125462619	1.52113048628643	11.0045777478919	6.1357462017861e-25	2.08536466592364e-23	45.8244178656606	LINC01004	up
CDK5RAP3	1.16635430133225	1.3909472682465	11.0027607684382	6.23263543275301e-25	2.11699815883246e-23	45.8089405266035	CDK5RAP3	up
AC107375.1	0.979804298044122	1.36133885183092	10.9999165950781	6.38736221507806e-25	2.16822624036115e-23	45.7847162076846	AC107375.1	no
RPL38	1.32130194621108	7.60992208789335	10.9965493670786	6.57548800885368e-25	2.23072224926276e-23	45.7560414112562	RPL38	up
SYF2	0.783809087168395	4.66104773122392	10.9956285669614	6.62788521582437e-25	2.24712435774874e-23	45.7482008630229	SYF2	no
FAM53B	1.25189666507379	2.61386888018518	10.9955362776875	6.63315967958934e-25	2.24753965431555e-23	45.7474150463393	FAM53B	up
LSM7	1.17995324376533	5.4031956032149	10.9931973857537	6.76823276964173e-25	2.29190779101822e-23	45.7275012688649	LSM7	up
ZNF2	0.740713969626188	1.61082040389313	10.9927462280306	6.7946004546119e-25	2.29943365750863e-23	45.723660294164	ZNF2	no
MT2A	-3.04783844265557	9.37162608701575	-10.9873088385287	7.12053423028281e-25	2.40826794829327e-23	45.6773754071237	MT2A	down
APEX1	1.06142019614479	7.03568344093087	10.9861874410475	7.18966363652261e-25	2.43016760956542e-23	45.6678312693679	APEX1	up
GTPBP2	1.48486895245598	4.05137662621444	10.9841249725751	7.31855295658256e-25	2.47222767890011e-23	45.6502791467402	GTPBP2	up
CWC15	0.75980398014477	5.40125047536887	10.9839179369871	7.3316173829334e-25	2.47513440614469e-23	45.6485173227462	CWC15	no
MAST3	1.29007887050789	3.01538727626628	10.9814282912283	7.49054762380754e-25	2.52725157245557e-23	45.6273324633917	MAST3	up
SLU7	0.880022875964925	4.21497409307997	10.9812805955276	7.50008290514459e-25	2.52893135673408e-23	45.6260757766444	SLU7	no
COL4A2	1.94875771894092	4.47733557783933	10.979724379038	7.60128920137966e-25	2.56150061910001e-23	45.612835088626	COL4A2	up
ATRAID	0.956310429703782	6.17297177358511	10.9775628252393	7.74411933562019e-25	2.60804834494088e-23	45.5944457587306	ATRAID	no
NIF3L1	0.976514839424612	4.38294306551975	10.9752365129753	7.90081870082988e-25	2.65920763320048e-23	45.5746569918702	NIF3L1	no
POLA2	1.04581710440102	1.49984621657076	10.9741714544203	7.97360877212717e-25	2.68208036643533e-23	45.5655978499402	POLA2	up
MAP11	0.972750578899258	3.06703908045466	10.9732366305592	8.03804734838722e-25	2.70211790359079e-23	45.5576468553458	MAP11	no
DENR	1.01150159275928	4.95889698950655	10.9729702790482	8.05650188641202e-25	2.70668227117284e-23	45.55538151389	DENR	up
COMMD9	0.875368047840088	3.83316122559328	10.9722364125248	8.10756708312123e-25	2.72219044573691e-23	45.5491400764216	COMMD9	no
POLR2J	0.994570443219646	6.23528807609317	10.9719283092447	8.12910186782284e-25	2.72777075432911e-23	45.5465197677803	POLR2J	no
RAD51-AS1	1.04604611035357	1.74615316126404	10.9718559765016	8.13416578028854e-25	2.72782075511658e-23	45.5459046094737	RAD51-AS1	up
DARS2	1.26587524411638	3.40204731114724	10.9704301323168	8.23462984942855e-25	2.75984415020008e-23	45.5337788875717	DARS2	up
AL139287.1	1.26092809932033	2.71016358867964	10.9674630940611	8.44765727406233e-25	2.82953184289519e-23	45.5085492789903	AL139287.1	up
NFRKB	1.1057453450076	3.30103512317558	10.9670834989242	8.47530383731929e-25	2.83707984484354e-23	45.50532174148	NFRKB	up
CMC1	0.732115420652446	2.57560180297005	10.9651732027617	8.61580540712864e-25	2.88237381495507e-23	45.4890802377741	CMC1	no
MRPL51	0.910687506303957	7.17188005833582	10.9588954757264	9.09404321278032e-25	3.04053308646096e-23	45.4357175046655	MRPL51	no
ASB6	0.929506941787568	3.05319706830142	10.9580679505497	9.15902193848678e-25	3.06041466952411e-23	45.4286845342022	ASB6	no
TNIP2	0.998026850789752	4.74565630183365	10.9578766485553	9.17410887655142e-25	3.06361141249988e-23	45.427058738852	TNIP2	no
CSNK1E	1.19797950543824	3.35106873349159	10.9545584287831	9.43976499202488e-25	3.15042932545023e-23	45.3988610872099	CSNK1E	up
APIP	0.982966744162574	3.06589716076485	10.9537818952664	9.50303036592461e-25	3.16963755011528e-23	45.3922629253422	APIP	no
AC132872.1	1.25275309522872	2.29199727497611	10.9501476111744	9.80476998855874e-25	3.26831555036035e-23	45.3613860674854	AC132872.1	up
SRP9	1.00209249110892	7.32434253492923	10.9499477486865	9.82163733679798e-25	3.27197295215861e-23	45.3596882018787	SRP9	up
RBM15B	0.966607654585255	4.08090856232337	10.9487167957191	9.92616121861205e-25	3.30481028070898e-23	45.3492314277611	RBM15B	no
DGCR2	1.15088572331467	5.40627708212214	10.9481858127889	9.97158928778388e-25	3.31794470660248e-23	45.3447210031981	DGCR2	up
AC010642.2	0.504947073679241	0.774182014022156	10.9477891163304	1.00056633710172e-24	3.32728773370176e-23	45.3413513518345	AC010642.2	no
MRTFA	1.04516054496491	3.18970096266686	10.9476001515869	1.00219351028902e-24	3.33070311464376e-23	45.339746255963	MRTFA	up
SNRPG	0.970806546256266	5.44807489383584	10.9471506872872	1.00607442112129e-24	3.34160002672965e-23	45.3359284982388	SNRPG	no
APTR	0.898203144678096	2.18486027405985	10.9455868186307	1.01969449065376e-24	3.38405760527812e-23	45.3226456486026	APTR	no
ATXN7L3	1.30662430833804	4.29838106312187	10.9455432191996	1.02007682269334e-24	3.38405760527812e-23	45.3222753482797	ATXN7L3	up
ATXN7L2	0.874762702892259	1.48169980932583	10.9451133172723	1.02385435744121e-24	3.39456037588678e-23	45.3186241329833	ATXN7L2	no
RAD51C	0.991110614742259	2.38768043176639	10.9419565373902	1.05202221851383e-24	3.4858677701335e-23	45.2918156145198	RAD51C	no
AC120053.1	1.10806202883778	2.18315454097235	10.9417835033031	1.05358827878517e-24	3.48897392964533e-23	45.2903462705849	AC120053.1	up
NUP43	1.10858329466	3.58552325799659	10.9402288537636	1.06776314280756e-24	3.53380573577593e-23	45.2771453187847	NUP43	up
EXOSC7	0.802770236995182	3.45725935818088	10.9392534135251	1.07675357457861e-24	3.56143624211487e-23	45.268863122892	EXOSC7	no
THOC7	0.90068780382439	5.63601915430088	10.9329913814713	1.13628896911613e-24	3.75611519207351e-23	45.2157037034666	THOC7	no
PABPN1	1.27762820796282	2.44048727044714	10.9287280482019	1.1786833193728e-24	3.89393469693511e-23	45.1795212551744	PABPN1	up
SQLE	2.3219001860622	5.21936887654106	10.9285540372237	1.18044668351423e-24	3.89744029635475e-23	45.1780446096326	SQLE	up
BUB1	1.72548663864335	1.76736705459015	10.9263884834095	1.202612286221e-24	3.96826304979499e-23	45.1596689594403	BUB1	up
WASH9P	1.0248757794284	1.7914509883352	10.9262731673012	1.2038041438785e-24	3.96983563811054e-23	45.1586905097946	WASH9P	up
RAB11FIP4	1.61731766437557	2.52546958179631	10.9243741139681	1.22360171127798e-24	4.03272675639188e-23	45.1425779932868	RAB11FIP4	up
PLK1	1.97446520416459	2.08488147352925	10.9238158915211	1.22948248229758e-24	4.04970369436191e-23	45.1378420519463	PLK1	up
LPA	-2.16613838547976	2.94484341795019	-10.922464729332	1.24383330814951e-24	4.09454284908694e-23	45.1263793931579	LPA	down
PDIA3	0.966237954136695	8.31304611824783	10.9197468204652	1.2732068311243e-24	4.18875236124658e-23	45.103324255855	PDIA3	no
CAPN11	0.447446634139217	0.492975233245685	10.9192722759242	1.27840568127693e-24	4.20336455666769e-23	45.0992991765549	CAPN11	no
HMGA1	2.09892173905235	5.99710304106467	10.9191952393604	1.27925164058453e-24	4.20365573144358e-23	45.0986457628326	HMGA1	up
ZNF544	1.16122649455981	2.42052778470239	10.9168056123387	1.30577098445806e-24	4.28826008333768e-23	45.0783785450649	ZNF544	up
AGBL5	1.24351381437654	3.27148878067928	10.916674119098	1.30724601793996e-24	4.29056541937821e-23	45.0772633791195	AGBL5	up
PDLIM7	1.53753925415732	3.45109044201066	10.9126534778382	1.35315639410525e-24	4.43862488352454e-23	45.0431687984125	PDLIM7	up
ATG7	0.729990406682826	2.48050915447598	10.9113898796301	1.36791340873029e-24	4.48438051375899e-23	45.0324550754382	ATG7	no
NCAPG	1.8931803594962	1.92557302677211	10.9103296719906	1.3804184754272e-24	4.52270400263784e-23	45.0234663823545	NCAPG	up
DCTN4	0.918415295066037	4.36993259600204	10.9102595360894	1.38124971942462e-24	4.52275756211125e-23	45.022871770644	DCTN4	no
NFKB2	1.31260524992887	4.99332076962463	10.9080996397832	1.40709368830791e-24	4.6046643157298e-23	45.0045612277657	NFKB2	up
ZSCAN32	0.845038802597222	2.49085316517305	10.9060734841621	1.43177419885353e-24	4.6826694054549e-23	44.9873863114	ZSCAN32	no
GPR89A	0.730054947425385	1.73737579587844	10.9049690529878	1.44540796727189e-24	4.7244751231777e-23	44.9780252367066	GPR89A	no
HEMK1	0.632755235546773	1.92722239071566	10.902209321554	1.48004259409991e-24	4.83483484491694e-23	44.9546362757226	HEMK1	no
ZNF623	1.21970684631824	2.9395682814913	10.9019584995187	1.48323101627461e-24	4.84240027260338e-23	44.9525107012353	ZNF623	up
TSLP	-1.24668153761137	0.9887870310011	-10.9015717210509	1.48816109076757e-24	4.85563954724816e-23	44.9492330266024	TSLP	down
RNF216	1.07254644366643	3.64007371195871	10.9007383807978	1.49883870146427e-24	4.88760556815327e-23	44.9421712765257	RNF216	up
DMWD	0.956964207124889	2.7459701812152	10.9005162291397	1.50169797224729e-24	4.8940539728536e-23	44.9402888076545	DMWD	no
CENPA	1.91373602177205	1.8952171273443	10.8984306752933	1.52880654276642e-24	4.9794772259436e-23	44.9226172846261	CENPA	up
RND3	-1.83123156963976	4.52350447646135	-10.8983103214221	1.53038569752348e-24	4.98169716118771e-23	44.9215975478199	RND3	down
NAE1	0.953462135248739	3.80663198592142	10.8964347406626	1.55520565449045e-24	5.05952338979334e-23	44.9057069005551	NAE1	no
PDCD11	1.07341617998327	3.69740581791798	10.8961627772028	1.5588376716257e-24	5.06836846004088e-23	44.9034028475165	PDCD11	up
TBC1D22A	1.01399042207368	4.0477984363308	10.8927912953217	1.60456954010789e-24	5.21400550617844e-23	44.8748425862398	TBC1D22A	up
CRNKL1	0.924898022367296	4.02135352520003	10.8926622626141	1.60634603459343e-24	5.21672388917318e-23	44.8737496315241	CRNKL1	no
COLGALT1	1.17973666846785	5.25320665111246	10.8921991131159	1.61273869752071e-24	5.23442166380684e-23	44.8698266437169	COLGALT1	up
AC084198.2	0.794250433812229	1.35848972612444	10.8900585397025	1.64261428595189e-24	5.32827209144452e-23	44.8516966825084	AC084198.2	no
SEPTIN8	1.29187775562738	3.3583207689425	10.8886511436964	1.6625561959412e-24	5.3898090789096e-23	44.8397775810484	SEPTIN8	up
P4HA2	1.51603582348587	2.89930140523695	10.8862706965587	1.6968349200105e-24	5.49772532956818e-23	44.8196197635846	P4HA2	up
DCAF8	0.862006204649759	4.21327102496808	10.8778771032237	1.8234065469149e-24	5.90436912253932e-23	44.7485618161012	DCAF8	no
AP1M1	0.822035825414769	4.10856431807797	10.8756113718539	1.85915288438883e-24	6.01660899337985e-23	44.7293859897523	AP1M1	no
DAPK3	1.08707047544854	4.71706227388755	10.8751422657729	1.86664054960948e-24	6.03383830186638e-23	44.7254160294636	DAPK3	up
METTL2A	0.811321188631787	2.84988297646762	10.875141605045	1.86665111697169e-24	6.03383830186638e-23	44.7254104379102	METTL2A	no
GTF2F1	0.908458534693241	5.620961971769	10.8750595199751	1.86796440864285e-24	6.03456883842182e-23	44.7247157766261	GTF2F1	no
GORASP2	0.979844829847817	5.49355033803508	10.8740184496318	1.884700570527e-24	6.08509402936701e-23	44.7159057658611	GORASP2	no
DTNB	0.785329194933316	1.98885248737619	10.873631130529	1.89096505489714e-24	6.09930133913156e-23	44.7126282159955	DTNB	no
COX6C	1.30175537487102	7.12715270755675	10.8736105301201	1.89129882428162e-24	6.09930133913156e-23	44.712453894208	COX6C	up
COL25A1	-0.432171542503211	0.197826423668547	-10.8722456255134	1.91354409973604e-24	6.16745708939896e-23	44.7009044088862	COL25A1	no
RPL23A	1.37452314353925	6.73747090909207	10.8706274508891	1.94025438712208e-24	6.24991635169255e-23	44.6872128674487	RPL23A	up
METTL3	1.13552553972957	2.93764617793367	10.87038136546	1.94434872005612e-24	6.25947205985119e-23	44.6851308134107	METTL3	up
WASH6P	0.687169992053802	1.23673351705701	10.8696654376556	1.95630912760572e-24	6.29432538499971e-23	44.6790737159681	WASH6P	no
RABGGTB	0.959992538238633	4.39244531142046	10.8693891233033	1.96094481753428e-24	6.30558507056605e-23	44.6767360219336	RABGGTB	no
DRAM2	0.969629246556482	4.51667861679121	10.8683679766136	1.97817141058382e-24	6.35729539425666e-23	44.6680971341133	DRAM2	no
SNRPB2	0.974681542857285	5.18410867443023	10.8648208615302	2.03918799120386e-24	6.54959332753505e-23	44.6380921207471	SNRPB2	no
BBS4	1.06099990659303	3.08290319982015	10.8637371691408	2.05819985265682e-24	6.60683343101828e-23	44.6289262718763	BBS4	up
SRRT	0.964230356407074	5.28122270292923	10.8621113186769	2.08705409962687e-24	6.69558321291278e-23	44.6151758221764	SRRT	no
PTK2	1.18558539865542	3.76573717030792	10.8569647236327	2.181069194802e-24	6.9931554812655e-23	44.5716566765952	PTK2	up
NDUFAF5	0.71586960402493	2.25806807737997	10.8564141482581	2.19137278398692e-24	7.0221351549687e-23	44.5670017457987	NDUFAF5	no
PFDN4	1.18897785264877	4.06391656486938	10.8540165104683	2.23680982614063e-24	7.16359966304854e-23	44.546732064171	PFDN4	up
WASF2	1.32423464597671	4.62400501862418	10.851545857466	2.28461041913819e-24	7.31246614028771e-23	44.5258477393473	WASF2	up
LMNB2	1.54582231060224	3.61027867906735	10.850110875898	2.31283826679498e-24	7.39636163622378e-23	44.5137191265409	LMNB2	up
RPSA	1.3925110802673	7.81921212228591	10.8500781057783	2.31348692825075e-24	7.39636163622378e-23	44.5134421606142	RPSA	up
UQCRB	1.13483373727959	5.18113903006317	10.8475163458897	2.36475883991817e-24	7.55426907401109e-23	44.4917921768706	UQCRB	up
ZBTB3	0.74357194511812	1.90358160570274	10.8474747524288	2.36560055686047e-24	7.55426907401109e-23	44.4914406852761	ZBTB3	no
GATAD1	1.04602063670296	3.7341464193677	10.8450047896132	2.41612225728396e-24	7.71116741814358e-23	44.470569262469	GATAD1	up
ATPSCKMT	0.855065721616994	3.14218144592519	10.8446867123537	2.42270582402289e-24	7.72773539879851e-23	44.4678816731846	ATPSCKMT	no
MECR	0.729489891009263	3.60829934002239	10.8443065556117	2.43059770991961e-24	7.74845511190399e-23	44.4646696022959	MECR	no
CS	1.27427253255988	4.89228277987685	10.8418179581518	2.482894866537e-24	7.91062847231171e-23	44.4436441766913	CS	up
ATP6V0B	1.03604023946872	6.60002728572331	10.8409910970468	2.50051749448411e-24	7.96220432939544e-23	44.4366588714785	ATP6V0B	up
THEM4	1.05588421145992	3.0196753411694	10.840828377689	2.50400009444722e-24	7.96872186020157e-23	44.4352842570325	THEM4	up
ROMO1	1.22687302011903	7.87054526077246	10.8403448551099	2.51437716007657e-24	7.99716027286015e-23	44.431199641688	ROMO1	up
ZKSCAN2-DT	0.75775371328469	0.879969251131859	10.8383133184328	2.55844593019096e-24	8.13266366389051e-23	44.4140391096338	ZKSCAN2-DT	no
SMIM7	0.775128113847389	3.9398557922622	10.8374559518363	2.57727381960292e-24	8.18782336930634e-23	44.4067974168199	SMIM7	no
RUSC1-AS1	1.29200496672595	1.67932914080578	10.8354437949469	2.6220037557e-24	8.32516192477721e-23	44.3898031260322	RUSC1-AS1	up
AL121892.1	-0.114219248778004	0.0359948304713609	-10.8310695165899	2.72192324128554e-24	8.63747637590558e-23	44.352864935034	AL121892.1	no
COG4	0.934131365299277	4.64396116777627	10.8299576435434	2.74791886242002e-24	8.71498541618136e-23	44.3434771631739	COG4	no
TFPT	1.10287473879678	4.11979432275198	10.8289517570956	2.77164906880053e-24	8.78522529797249e-23	44.3349847252005	TFPT	up
PPP2R3C	0.785882740626469	2.50141339735722	10.8284195475951	2.78428689309259e-24	8.82024582497329e-23	44.3304915982499	PPP2R3C	no
MRPL45P2	0.810193816676364	1.42179258551632	10.8266990204173	2.82553568395855e-24	8.94581038193858e-23	44.3159670654168	MRPL45P2	no
MRO	-1.05649687247581	1.00504506771468	-10.8262835278459	2.83558763278211e-24	8.97251705855417e-23	44.3124597099729	MRO	down
ANLN	2.01941836383157	2.09153988753589	10.8212843661589	2.95935478774945e-24	9.35881197007878e-23	44.2702655316321	ANLN	up
U2AF2	1.09817946283829	5.82842134041416	10.8211628686277	2.96242867974961e-24	9.36319784480541e-23	44.2692401986332	U2AF2	up
CBX4	1.33033329309585	4.85444250282841	10.8209755778391	2.96717336199591e-24	9.37285650336568e-23	44.2676596407371	CBX4	up
TMED2-DT	0.467037865793886	0.562387784614964	10.819789875372	2.99738682764012e-24	9.46291048469024e-23	44.2576537860631	TMED2-DT	no
ABCB8	0.91847845837915	3.72395786461473	10.8164888833461	3.08312143441305e-24	9.72540040361608e-23	44.229800771933	ABCB8	no
NCAPD2	1.67373946482726	3.37066944505662	10.8164541883269	3.0840353705995e-24	9.72540040361608e-23	44.2295080487503	NCAPD2	up
HMG20B	0.82308187717473	4.94179529639321	10.8158898691819	3.09893853507024e-24	9.76684767943972e-23	44.2247469412014	HMG20B	no
PEX11B	0.970871745331184	5.46669007032947	10.8156670690537	3.10484217942842e-24	9.77982238079385e-23	44.2228672360305	PEX11B	no
NCBP2	1.03683693767952	4.35870948262193	10.8156015839458	3.10657949538559e-24	9.77982238079385e-23	44.222314759817	NCBP2	up
ZC3H8	0.828688760153267	1.73640087105835	10.8154149380583	3.11153650346967e-24	9.78987457364345e-23	44.2207401004939	ZC3H8	no
VRK1	1.19159205890666	2.78547922127638	10.8142959580996	3.14142007256492e-24	9.87829775906094e-23	44.211300019654	VRK1	up
GPR107	1.20928626688791	3.96916128287954	10.8128289298435	3.18103125153013e-24	9.9971922701684e-23	44.1989245238462	GPR107	up
RCOR3	1.12189616638909	2.86229682897037	10.8116861994344	3.21222972937249e-24	1.00895281386476e-22	44.1892853822466	RCOR3	up
MAP4K2	1.02112456799399	2.34041576937666	10.8085439734739	3.29959469198791e-24	1.03580772058836e-22	44.1627830895353	MAP4K2	up
C8orf76	1.09200526414322	2.09734336681139	10.8072672728188	3.33576260747198e-24	1.04656959003563e-22	44.1520163294429	C8orf76	up
NBAS	0.9127437854954	3.41954696917172	10.8066330051555	3.35387715468353e-24	1.05165839526605e-22	44.1466676464203	NBAS	no
ATP6V0E1	0.931541782001879	7.8282504735421	10.8064280570876	3.35975130393116e-24	1.05290546086665e-22	44.1449393883091	ATP6V0E1	no
PSPH	1.73395497283194	4.10097649634901	10.803394319784	3.44790888639667e-24	1.07992320036062e-22	44.1193590657358	PSPH	up
AL591895.1	1.54249665438835	4.32409930269219	10.8024889247586	3.47466159904148e-24	1.08768862610492e-22	44.1117256052664	AL591895.1	up
METTL2B	0.810914452150089	2.91235491641022	10.8021083473923	3.48596844252637e-24	1.09061293420888e-22	44.1085170337765	METTL2B	no
POLR3C	1.11709635722375	3.60985990338716	10.8011599590773	3.51430416627314e-24	1.0988585663793e-22	44.1005216396813	POLR3C	up
MPC2	1.05428100088805	7.53518641694041	10.7973194792232	3.63140895556816e-24	1.13483574573755e-22	44.0681485014475	MPC2	up
LAMC1	1.79907004330898	5.13102147650278	10.7960131834543	3.67211839328749e-24	1.1469118905225e-22	44.0571386268799	LAMC1	up
ZFYVE26	0.917115749328896	2.03619654177625	10.7955191176211	3.68763342992133e-24	1.15110991560216e-22	44.0529746796644	ZFYVE26	no
RPL6	1.04072537145905	8.03303341267629	10.7917374626875	3.80856602655819e-24	1.18819124811695e-22	44.0211067617001	RPL6	up
USP14	1.09372578562363	4.48732109620909	10.7908845677531	3.83638074586128e-24	1.19619644818004e-22	44.0139203080763	USP14	up
EWSR1	0.902603070679229	5.24682112272241	10.7893408585312	3.88723884074858e-24	1.21137362661643e-22	44.0009139014435	EWSR1	no
UBA5	0.778547551353325	3.62088652070423	10.7885105956085	3.91486874586321e-24	1.21929927196495e-22	43.9939190183379	UBA5	no
NAPB	0.902986209660096	2.33202514678843	10.788219199389	3.92461218261982e-24	1.22164834967797e-22	43.9914641061314	NAPB	no
BABAM1	0.997266721040951	4.36917365286098	10.7879035233056	3.9351946690782e-24	1.22425582583245e-22	43.9888046867925	BABAM1	no
SMUG1	0.834567562388641	3.64584590319776	10.785479125148	4.017419381972e-24	1.2491360959038e-22	43.9683817639785	SMUG1	no
HYAL2	0.938210674475734	4.54459283920827	10.7789836645972	4.24622971385577e-24	1.31954084741718e-22	43.9136773593487	HYAL2	no
CPSF6	1.1198769708321	3.67289492963702	10.7789144640792	4.24873583911168e-24	1.31958079354526e-22	43.9130946568697	CPSF6	up
SLC4A1AP	0.866233993573333	3.52805835830796	10.7782011056427	4.27465625946083e-24	1.3268886859974e-22	43.9070879505627	SLC4A1AP	no
CD320	1.25940818962384	4.71368357582339	10.7776240456029	4.29573912950613e-24	1.33268763234611e-22	43.9022290850248	CD320	up
DNAAF5	1.06534062026093	3.20098786860753	10.7766416581521	4.33186863772581e-24	1.34314548191296e-22	43.8939576874224	DNAAF5	up
STMP1	0.801107605394075	4.77313945059552	10.7762864520939	4.34500635381378e-24	1.34646676517598e-22	43.8909670676753	STMP1	no
SORT1	1.80228782036811	3.61996258209129	10.7725684783988	4.48491938105456e-24	1.38904860807985e-22	43.8596673324948	SORT1	up
PHF5A	0.989496765882331	5.27501841885361	10.7707249897954	4.55594427997017e-24	1.41025913821876e-22	43.844150205501	PHF5A	no
ZNF473	0.87064394926378	1.80157873206946	10.7700782379572	4.58112597521809e-24	1.41726350474124e-22	43.8387066821899	ZNF473	no
PPIL1	1.21322722802435	5.22144598651585	10.7692234977919	4.61461818178715e-24	1.42682965853687e-22	43.8315128653713	PPIL1	up
YDJC	1.19031100911478	4.28974174051486	10.7671388467278	4.69732747265234e-24	1.45159449921869e-22	43.8139690096676	YDJC	up
ZNF787	1.00761861175855	5.07489486688947	10.7661609491716	4.73663200292725e-24	1.4629260589564e-22	43.8057399534108	ZNF787	up
ATF6B	1.2404547267693	5.32379618903696	10.7655078363131	4.76306439084848e-24	1.47027161711057e-22	43.8002442124044	ATF6B	up
CSTF3	0.854723996647969	3.30784203672634	10.7653790878028	4.7682922963413e-24	1.47106720811139e-22	43.7991608561462	CSTF3	no
ZNF212	0.937475267060077	3.4222670282214	10.7642356881759	4.81497163577713e-24	1.48464300420704e-22	43.7895400252256	ZNF212	no
PSMB3	1.02450296560455	8.2227951066746	10.761277458182	4.93785993501363e-24	1.52168886314931e-22	43.764651477561	PSMB3	up
GINS1	1.902496866627	2.26325861647116	10.7603223160446	4.97819956363624e-24	1.53326889001873e-22	43.7566163857532	GINS1	up
ITGB3BP	1.07325430290667	2.13260767421151	10.7595964267087	5.00907580615974e-24	1.54192299677022e-22	43.7505101437448	ITGB3BP	up
CAPN15	1.0494454109614	3.24898985473839	10.7577375043076	5.08901707895848e-24	1.56566262139287e-22	43.7348737980425	CAPN15	up
ZNF30	0.901398723342235	1.97336486153308	10.7500591626018	5.43287537149182e-24	1.67052640439428e-22	43.670303592223	ZNF30	no
NUP155	1.13570478284389	2.83129887318918	10.7495092763232	5.45836892790671e-24	1.67743595718577e-22	43.6656803858727	NUP155	up
YEATS2	1.18341669136935	2.15336407071111	10.7488700878143	5.48815213968275e-24	1.6856554062232e-22	43.6603065337308	YEATS2	up
TBCB	1.17110381205994	4.765701121702	10.7477782885806	5.5393989551994e-24	1.70045454321085e-22	43.6511278653699	TBCB	up
NUDT10	-0.618176666617918	0.235929365890032	-10.7464976123382	5.60011772720549e-24	1.71814336084927e-22	43.6403619981412	NUDT10	no
GRN	1.22429393343536	7.81440565071831	10.7446591043793	5.68844236038562e-24	1.74427756598764e-22	43.6249080527107	GRN	up
SDHAP1	0.942324937112632	2.23116411734338	10.7431900736803	5.76001080994275e-24	1.76524770824204e-22	43.6125609019469	SDHAP1	no
PFDN1	0.927996132131138	4.81971778754443	10.7415635308224	5.84029739610494e-24	1.78886504294272e-22	43.5988909863789	PFDN1	no
PTDSS2	1.09647895169879	3.35731382392816	10.7405139432581	5.89269476193813e-24	1.80391865406689e-22	43.5900705870312	PTDSS2	up
CHCHD2	0.847017131661967	8.71029096809641	10.7391672695588	5.96060809093114e-24	1.82370291981681e-22	43.5787542881434	CHCHD2	no
NRF1	0.871201305417758	2.68111765100275	10.7390639598107	5.9658500607024e-24	1.82430107007738e-22	43.5778861943212	NRF1	no
BACE1-AS	0.734480444613766	1.02322383005697	10.7366670735186	6.0887635004763e-24	1.86086158061638e-22	43.5577469093441	BACE1-AS	no
CHKA	1.51186078587075	3.90894411096737	10.7329749969592	6.28303686483215e-24	1.91917902605971e-22	43.5267300891599	CHKA	up
FBXO45	0.955727845001312	2.82176223043694	10.7320773732839	6.33119245759179e-24	1.93282460169858e-22	43.5191901463529	FBXO45	no
JTB	1.27439312904905	4.56732944260403	10.7317752063046	6.34748545837784e-24	1.93673331734705e-22	43.5166520567895	JTB	up
OTUD6B	1.09995094769092	2.60061315707923	10.7291731187243	6.48952716045445e-24	1.97898487325485e-22	43.4947971777626	OTUD6B	up
HCN3	1.36499857131063	2.10870021165086	10.7273707830945	6.58975986530658e-24	2.00844734917287e-22	43.4796611669173	HCN3	up
ZNF687	1.43617927391275	3.85038622920706	10.7255077695165	6.69498443026206e-24	2.03939808377593e-22	43.4640171044016	ZNF687	up
HOMEZ	0.818646099335725	2.60180343936784	10.7253274044046	6.70525984088634e-24	2.04140771491516e-22	43.4625026280228	HOMEZ	no
RAB5C	0.896232976528712	5.16933723656795	10.723446050756	6.81337958058971e-24	2.07318739091179e-22	43.4467062820603	RAB5C	no
CSTF2	1.25603857847546	3.20250270397706	10.7214548314869	6.92970109882307e-24	2.10662744872007e-22	43.4299891944015	CSTF2	up
ZNF324	0.705603629487869	1.80784844854984	10.7214350043861	6.93086921201933e-24	2.10662744872007e-22	43.4298227467971	ZNF324	no
MRPL48	0.819275761254661	3.80029105915683	10.7210078593168	6.956082031511e-24	2.11313360060696e-22	43.4262369260688	MRPL48	no
ANAPC15	0.673102858456789	1.76977898564608	10.7205403912627	6.98377945275207e-24	2.12038699894525e-22	43.4223126930256	ANAPC15	no
COASY	0.920892585576383	5.79050925149585	10.7200389862777	7.01360947817003e-24	2.12827960441725e-22	43.4181036795161	COASY	no
DESI2	1.25033300055359	3.98057903191427	10.7161487039771	7.2493975261746e-24	2.19862738852577e-22	43.3854507543357	DESI2	up
AC093725.2	-0.31089056767473	0.0849245860951438	-10.7121629132373	7.49914579754051e-24	2.27312993396666e-22	43.3520031900158	AC093725.2	no
EXOG	0.8463010345815	1.54708018666977	10.7120549605013	7.50602770569381e-24	2.27397403762943e-22	43.3510973816107	EXOG	no
GSTZ1	-1.57454576454796	3.52461694457631	-10.711903662949	7.51568337872145e-24	2.27565708239181e-22	43.349827884848	GSTZ1	down
PTP4A3	2.27531651520717	3.86604952563626	10.7110309410469	7.57162116764287e-24	2.29134430984377e-22	43.3425053114702	PTP4A3	up
SUZ12P1	1.03202712541701	1.62573840082682	10.7099058889423	7.64434320368636e-24	2.31209096538309e-22	43.3330660635273	SUZ12P1	up
MT1E	-4.06007073265895	6.40592398426524	-10.7089722211166	7.7052211732851e-24	2.32862395159018e-22	43.3252329694651	MT1E	down
NOP10	0.867723337224338	8.14288545615752	10.7089389927244	7.70739662181071e-24	2.32862395159018e-22	43.3249542039213	NOP10	no
CWF19L1	0.891949528297032	3.26713920302053	10.706660562614	7.85802963295184e-24	2.37284277833765e-22	43.3058407694298	CWF19L1	no
OPA3	0.888711431628679	3.03268495002859	10.7036943907416	8.05852305163919e-24	2.43206138058198e-22	43.2809614419845	OPA3	no
VPS37C	1.06056928603815	3.32739985418554	10.7028874101916	8.1139438512833e-24	2.44745650918519e-22	43.2741934208707	VPS37C	up
NLE1	1.13150569830795	2.83343076232486	10.7026165436737	8.13263086552093e-24	2.45176070433068e-22	43.2719217705561	NLE1	up
VMP1	1.07352147510693	5.63985719135675	10.6982271272494	8.44148772122597e-24	2.54349082527558e-22	43.2351140479032	VMP1	up
TRIP13	1.83473295195409	1.94292273252516	10.6966154382142	8.55779516621842e-24	2.5771361341307e-22	43.2216012942941	TRIP13	up
RPL23AP82	0.851882173637858	1.68344194200398	10.696305010414	8.58037941320311e-24	2.58139267804725e-22	43.2189987332431	RPL23AP82	no
LENG8-AS1	1.02151131139181	1.35638317741657	10.6962933092559	8.58123185347504e-24	2.58139267804725e-22	43.2189006340512	LENG8-AS1	up
RAN	1.1745701335669	6.14481895150478	10.6961797221302	8.58951115689513e-24	2.58248352502078e-22	43.2179483549794	RAN	up
SEPTIN9	1.13906256455333	5.32065846236685	10.696112280105	8.59443072494233e-24	2.58256361486207e-22	43.217382944787	SEPTIN9	up
SNHG6	1.62961578385766	5.71483984396077	10.6952703919844	8.65607854877197e-24	2.59968081999672e-22	43.2103250226131	SNHG6	up
SNX27	1.14691449499973	2.82809510994889	10.694423207941	8.71855779791795e-24	2.61702907702674e-22	43.2032230227732	SNX27	up
SHKBP1	1.22369474992604	4.57834735145582	10.6940340676627	8.74740665102416e-24	2.62426927858644e-22	43.1999609418314	SHKBP1	up
UBN1	1.08069053693132	3.4846461305931	10.6938101025962	8.7640532592031e-24	2.62784289540265e-22	43.1980835206312	UBN1	up
CNOT11	1.16641268621015	5.32262821726054	10.6919275514339	8.90522761801502e-24	2.66873130684369e-22	43.1823036376851	CNOT11	up
RPUSD3	0.847984099606985	3.7665174805782	10.6900124978616	9.05115832842998e-24	2.711000207157e-22	43.1662529429281	RPUSD3	no
MINCR	1.44787114464171	2.71869908199515	10.6893199190042	9.10451727601568e-24	2.72551139879259e-22	43.1604486160848	MINCR	up
AC073111.3	1.42673330108618	2.25591567612622	10.6888670481404	9.1395771249871e-24	2.73453191382161e-22	43.1566533370805	AC073111.3	up
HIKESHI	0.892250167082398	3.64553523556757	10.687871438093	9.21712659902864e-24	2.75624861730974e-22	43.1483099618929	HIKESHI	no
CLPTM1	0.933402773065051	6.52396547110879	10.686267223834	9.34345917445141e-24	2.79252195821878e-22	43.1348673187078	CLPTM1	no
ZBED8	1.1216419083355	1.76912230897074	10.6843583069594	9.49603117821905e-24	2.83521529396415e-22	43.1188728989725	ZBED8	up
PPIH	0.999140897061024	2.35508064822608	10.6843522028837	9.49652300225105e-24	2.83521529396415e-22	43.1188217568061	PPIH	no
COPS9	1.15124937670103	4.98802441036282	10.6820526695695	9.68361619876618e-24	2.88951818627807e-22	43.0995566194988	COPS9	up
PLCG1	1.37050147452374	3.21141806877978	10.6809809035371	9.77206367990468e-24	2.91434339762703e-22	43.0905783387202	PLCG1	up
KLF13	1.58025449384733	3.89885180963262	10.6793918589143	9.90467927304705e-24	2.95230721983558e-22	43.0772677172994	KLF13	up
ALG1	0.912170845024812	3.24552572597538	10.6779126878058	1.00297319992081e-23	2.98797721786391e-22	43.0648784692492	ALG1	no
OGT	1.2559336459733	4.14483132462171	10.6776836705026	1.00492334592449e-23	2.99218082736884e-22	43.0629603529059	OGT	up
PUSL1	1.13030658549771	2.95698277188462	10.677103381132	1.00988155895469e-23	3.0053317106458e-22	43.0581002905293	PUSL1	up
RSAD1	0.818313300335952	5.01396068450055	10.6766641245804	1.01365089436285e-23	3.01493238413894e-22	43.0544215123197	RSAD1	no
FBXO44	1.24511926680502	4.06892259951305	10.6762679478171	1.01706254545254e-23	3.02345947162086e-22	43.0511036021051	FBXO44	up
RPL19	1.02202590252548	9.18506113579761	10.6760781073529	1.01870138647854e-23	3.02671015262022e-22	43.0495137468272	RPL19	up
CCDC86	1.15949573748082	3.15474396234486	10.6752428243734	1.02594339040454e-23	3.04659626061223e-22	43.042518702039	CCDC86	up
ACAD9	0.688988916921585	4.57475831155893	10.6744529179449	1.03283903841687e-23	3.06543312680079e-22	43.0359039497228	ACAD9	no
IPO11	0.752169639828946	2.42588683294579	10.673643420805	1.03995349743176e-23	3.08489893431106e-22	43.0291254337185	IPO11	no
ANXA2	1.74158924064851	5.82840945146	10.6724094913022	1.05089199144533e-23	3.11568143254311e-22	43.0187933992429	ANXA2	up
TMUB2	0.980667966473252	4.56721403695656	10.671763852919	1.05666091232156e-23	3.13111250906348e-22	43.0133875623705	TMUB2	no
ZCCHC10	0.809647347538233	3.47620778481181	10.6640494629593	1.12807408941905e-23	3.34094130399394e-22	42.9488105870662	ZCCHC10	no
PPP1R37	1.18314056046525	3.37677826792556	10.663368349174	1.13460507354218e-23	3.35849152995546e-22	42.9431102856967	PPP1R37	up
RPL27	1.17301150829915	9.00558197046184	10.6613990907484	1.15369980334271e-23	3.41319257917504e-22	42.9266305625178	RPL27	up
C22orf46	1.02408618431805	2.86027600789259	10.6605675664219	1.16185818304554e-23	3.43549765675069e-22	42.9196724820338	C22orf46	up
ZFAT	0.81997571465356	1.62399169492388	10.6597974510152	1.16946518674584e-23	3.45614948506821e-22	42.9132285405198	ZFAT	no
WASHC1	1.03827969334778	2.50048638360645	10.658917131057	1.17822140713215e-23	3.48017383274302e-22	42.9058627893642	WASHC1	up
APOF	-3.47603005946892	5.66996341607945	-10.6580837530831	1.18657073820919e-23	3.50297141177384e-22	42.8988901294073	APOF	down
COPG1	0.910731920284104	6.73417571207617	10.6542400080538	1.22584734220716e-23	3.61699911429236e-22	42.8667345482822	COPG1	no
HIGD2A	0.988244555826687	7.48128219742824	10.6495006532249	1.27605836526925e-23	3.76315171789631e-22	42.8270957379203	HIGD2A	no
AC009283.1	1.1855509207099	3.46403200461955	10.649358470966	1.27759587878644e-23	3.76568501691589e-22	42.8259067165566	AC009283.1	up
PXN-AS1	0.62338943235971	1.05646037932895	10.6491441450807	1.2799170103482e-23	3.77052409720463e-22	42.8241144000681	PXN-AS1	no
B3GNTL1	0.94661202066956	1.34526544908694	10.6488428242694	1.28318737903695e-23	3.77815292965146e-22	42.8215946169382	B3GNTL1	no
MVB12A	1.12109982787528	4.30267089123728	10.648382354496	1.28820111085656e-23	3.79090402193267e-22	42.8177440361279	MVB12A	up
HSDL1	1.1154272455305	2.97392432087459	10.6462736403053	1.31141127730345e-23	3.85716148922198e-22	42.8001115827429	HSDL1	up
DCAF15	1.05069311685236	3.96990388437995	10.6440210821794	1.3366639174456e-23	3.92935297045277e-22	42.7812785642851	DCAF15	up
TIMM13	1.099147569338	6.598406839045	10.6434127396913	1.34356631900867e-23	3.94755289948652e-22	42.7761927728701	TIMM13	up
IDH3B	0.892342017041513	6.12418125895987	10.6431014142909	1.34711238292264e-23	3.95587747960789e-22	42.7735901324589	IDH3B	no
LETM1	0.898474721867821	3.91677201447734	10.6415264812214	1.36519425102177e-23	4.00685595589418e-22	42.7604245644832	LETM1	no
PKMYT1	1.49735858756687	1.56895969844722	10.6410398022063	1.37083046254765e-23	4.02127174956961e-22	42.7563564239975	PKMYT1	up
TBC1D10B	0.998729458133541	3.30599277789842	10.6403884355423	1.37841011715182e-23	4.04137030702817e-22	42.7509118299776	TBC1D10B	no
CENPX	1.50184033335007	6.27438316847015	10.6391343148867	1.39312122830077e-23	4.08234536916162e-22	42.7404295213685	CENPX	up
INMT	-2.14285871433607	2.45109753965669	-10.6378788038395	1.40800492593259e-23	4.12378265932372e-22	42.7299363029497	INMT	down
IFT52	1.26674068101287	3.49210979558906	10.6371698946925	1.41647851781175e-23	4.14641214225052e-22	42.7240117484308	IFT52	up
TSEN34	0.929428024225425	4.77669242556713	10.6370183932473	1.41829597678109e-23	4.14954375368092e-22	42.7227456373868	TSEN34	no
GTF2E1	1.0288200539167	2.80944504883017	10.6365215407033	1.42427265391761e-23	4.16483438172187e-22	42.718593469281	GTF2E1	up
ASCC2	0.768916970242097	5.1467261301563	10.6350238681568	1.44244011989898e-23	4.21573823562472e-22	42.7060781808497	ASCC2	no
PTP4A2P2	0.722387484609377	0.723475146534733	10.633397190182	1.46243345744474e-23	4.27192206956003e-22	42.6924860079483	PTP4A2P2	no
CCT4	1.11159342330324	6.12504042539244	10.6330838041844	1.46631677383907e-23	4.2810124810543e-22	42.6898675590425	CCT4	up
TMEM223	0.818187790979689	4.2900708639961	10.6319273435518	1.48073592030693e-23	4.32083724042875e-22	42.6802053128062	TMEM223	no
RPP40	1.06230734872792	3.08047075504728	10.6312445278414	1.48931556811076e-23	4.34358924570233e-22	42.6745006610119	RPP40	up
AKAP8	0.892295826878944	3.74418908062513	10.6311790564213	1.49014081403866e-23	4.34371351470376e-22	42.6739536845937	AKAP8	no
CTBP1-DT	0.972811502781626	2.33841818274624	10.6306459098525	1.49687789196555e-23	4.36106141112755e-22	42.6694996208795	CTBP1-DT	no
TAX1BP1	1.00156646074803	4.95283770780124	10.6283950712241	1.52565573271596e-23	4.44257181644641e-22	42.650696867878	TAX1BP1	up
NES	1.60541187992902	3.849984334971	10.6272334312918	1.54072216439637e-23	4.48409128716114e-22	42.6409938129584	NES	up
HNRNPA2B1	0.92504819875704	6.58223677609081	10.6269323419629	1.54465135222562e-23	4.49317058175441e-22	42.6384789454094	HNRNPA2B1	no
CYP39A1	-2.7312855267304	3.0186452206173	-10.6258185788834	1.55927259735263e-23	4.53192320428774e-22	42.629176525761	CYP39A1	down
SELENOH	0.937902096371318	3.01773530198781	10.6257932479259	1.5596067314444e-23	4.53192320428774e-22	42.6289649619815	SELENOH	no
IQSEC1	1.12615589184228	4.71578353080447	10.6256099983838	1.56202604880295e-23	4.53657811274791e-22	42.6274344731896	IQSEC1	up
DNTTIP1	0.880449746262846	4.78911041781788	10.6249788384253	1.57038739795338e-23	4.55847651536667e-22	42.6221631807324	DNTTIP1	no
MGME1	1.1181281007999	4.18725843963737	10.6226480974164	1.60165130906821e-23	4.64679818633533e-22	42.6026989684006	MGME1	up
CYB561D1	1.07445245874915	1.67530639593168	10.6224121213544	1.60485090220231e-23	4.65364837633909e-22	42.6007284497403	CYB561D1	up
LRRC45	1.40666994536646	4.49340846954627	10.6221185579726	1.60884018766494e-23	4.66278011778547e-22	42.5982770832211	LRRC45	up
PIP5K1C	1.12158998524748	3.17243635900753	10.6209102362101	1.62536430895352e-23	4.70821213524162e-22	42.5881875451996	PIP5K1C	up
RPS5	1.30366287237424	8.17059505140272	10.6166188718639	1.68542469817922e-23	4.87964299288705e-22	42.5523598153991	RPS5	up
PPP1R14B	1.32687651009298	6.02913875359974	10.6165282784918	1.68671609775052e-23	4.88083577378788e-22	42.5516035596495	PPP1R14B	up
POLR2L	1.03285762189786	7.76713247702767	10.6133177414221	1.73312242588372e-23	5.01250796034247e-22	42.5248050258756	POLR2L	up
AC004160.1	-0.633656951798607	0.359455902197238	-10.6131158905428	1.7360820855328e-23	5.01845269943521e-22	42.5231203213291	AC004160.1	no
MAPKAPK5	0.762294658502567	2.34256173364037	10.6129760858205	1.73813493040511e-23	5.02177130517511e-22	42.5219534823903	MAPKAPK5	no
AC115223.1	1.03645401477516	3.1698389763262	10.61213411674	1.75054922554462e-23	5.05500689734402e-22	42.5149264228392	AC115223.1	up
HSPA5	1.14098659949612	9.07770390173814	10.6111297184244	1.76547373024811e-23	5.09545280824235e-22	42.5065441521246	HSPA5	up
UBA1	0.917761243811228	6.47523503074017	10.6090028709421	1.79749551593329e-23	5.18517664396119e-22	42.488795919933	UBA1	no
DNAJC7	0.821460406704886	3.18083119975268	10.6088787580165	1.79938187999172e-23	5.18792175176211e-22	42.4877602790255	DNAJC7	no
C14orf180	-0.746342489138277	0.247406140642889	-10.606568443967	1.83485713970523e-23	5.28745618436032e-22	42.4684835004655	C14orf180	no
SUV39H2	1.03715845878288	2.28402577581125	10.6030578927804	1.89009695405686e-23	5.44381271650803e-22	42.439196830629	SUV39H2	up
MAD2L1	1.55023970364275	1.97911991065689	10.6022276835123	1.9034003760093e-23	5.47763764343306e-22	42.4322716523163	MAD2L1	up
PRDX5	0.860334281245986	9.27125780246869	10.6022019082817	1.9038148887736e-23	5.47763764343306e-22	42.4320566536216	PRDX5	no
HEXB	1.0419946556869	6.12491478935751	10.6004015555854	1.93299089887208e-23	5.55870092633675e-22	42.417040134729	HEXB	up
TCERG1	1.15279446938625	2.90414455610283	10.5998722902726	1.94165222540428e-23	5.58071673548228e-22	42.4126258783136	TCERG1	up
ZNF563	1.23448006890437	2.91034033354026	10.5970581556865	1.98835679665214e-23	5.71199744156266e-22	42.3891571564093	ZNF563	up
DNMT3A	1.35426812246157	2.45325879874099	10.5961408589958	2.0038205833063e-23	5.75344263807983e-22	42.3815080580051	DNMT3A	up
PPIL3	1.00302524336065	3.55745842465459	10.5948195972487	2.02630467899004e-23	5.81499151957737e-22	42.3704910723095	PPIL3	up
NUDT16L1	0.824566660145917	5.20774933075813	10.5937017688415	2.04552256545365e-23	5.8671084188756e-22	42.3611709805476	NUDT16L1	no
HMGN4	1.31404831822805	5.14119287724402	10.5930077307018	2.05754560468584e-23	5.89854538252421e-22	42.3553846008679	HMGN4	up
VSIG10	1.17229720038177	3.1252309507679	10.5923708849443	2.0686396516933e-23	5.92728803864895e-22	42.3500752419277	VSIG10	up
ZCCHC7	0.881827499459515	3.14934958036695	10.5918328810063	2.07805814834416e-23	5.94931012780357e-22	42.3455900672169	ZCCHC7	no
SLC22A5	0.892859296842018	1.72932403385659	10.5918094516819	2.07846927763664e-23	5.94931012780357e-22	42.3453947470785	SLC22A5	no
ZNF398	0.879748446575557	2.4599391876967	10.5901897339905	2.10708830703412e-23	6.02811897570623e-22	42.3318924668652	ZNF398	no
AC006001.3	0.748089675840954	1.77943624474527	10.5868650850434	2.16706454347193e-23	6.19650949135682e-22	42.3041812891251	AC006001.3	no
TCF15	0.817128536788513	0.91935180304889	10.5863647036384	2.17623705255108e-23	6.21953309236033e-22	42.3000110112004	TCF15	no
SAMM50	1.05837784450444	4.31618990838436	10.5862056805846	2.17916018042655e-23	6.22468189263273e-22	42.2986857053794	SAMM50	up
C21orf58	1.18815385632396	1.37924580633456	10.5858252658721	2.18616872247203e-23	6.24148921120987e-22	42.295515357473	C21orf58	up
ATAT1	1.21008919370319	2.29827152681989	10.5834944489708	2.22960204856617e-23	6.3622181643944e-22	42.2760919413735	ATAT1	up
LINC00853	1.68549328218784	2.17055029732832	10.58321492313	2.23486808542198e-23	6.37396781135689e-22	42.2737627324524	LINC00853	up
FIZ1	0.802649328298922	2.43401350863409	10.5825355055762	2.24771933786626e-23	6.40732773348308e-22	42.2681014885629	FIZ1	no
COPS8	0.824843440955687	4.14655191317645	10.5823826867184	2.25062002297747e-23	6.41230297203659e-22	42.2668281550388	COPS8	no
KBTBD11	-1.63249980960224	1.37976390912602	-10.5821406372114	2.25522202626777e-23	6.42211789019434e-22	42.2648113461846	KBTBD11	down
C10orf88	0.87940195789917	2.48131029812067	10.5807561269931	2.28172551608505e-23	6.49425886503776e-22	42.2532758204338	C10orf88	no
GLUD1P3	0.855748784902698	1.29109884981111	10.5803756158321	2.28906365384765e-23	6.51180532302401e-22	42.250105613062	GLUD1P3	no
MKRN1	0.855841284549212	4.87564728625409	10.5796180154744	2.30374383446857e-23	6.55020935229714e-22	42.2437939046399	MKRN1	no
SIN3B	1.02050784143707	2.98465226044728	10.5791593695997	2.312676533004e-23	6.57224066862544e-22	42.2399729682819	SIN3B	up
RRS1	1.51456469900332	4.6797608093935	10.5786730449282	2.32218590804863e-23	6.5958874146677e-22	42.2359215471355	RRS1	up
UBE2I	0.933480652452259	3.07881918683009	10.5773806069023	2.34764691561283e-23	6.66479547127506e-22	42.2251551676028	UBE2I	no
NOL11	0.981219855229958	4.40662121356672	10.5770710660186	2.3537859246972e-23	6.67880739297643e-22	42.2225767162453	NOL11	no
UQCC3	0.93858358145335	2.80239551189194	10.5769044032898	2.35709788833676e-23	6.68478742465909e-22	42.221188446834	UQCC3	no
GNB1L	0.844754099615345	1.41331579214448	10.5754327361919	2.38654493516966e-23	6.76484323017627e-22	42.2089302842573	GNB1L	no
PHAX	0.859594455648967	4.46532683892029	10.5730622102829	2.43474803683583e-23	6.89693263671603e-22	42.1891872076835	PHAX	no
TPX2	2.18149500456186	3.88016167889389	10.5730192913758	2.43562962252273e-23	6.89693263671603e-22	42.188829778441	TPX2	up
SNHG20	0.826181448589892	1.25007167174824	10.5721841634047	2.45284703322113e-23	6.94214498678256e-22	42.1818749885571	SNHG20	no
AGO2	1.18896937185346	2.33757595082152	10.5712035466467	2.47321834546179e-23	6.99623299650737e-22	42.1737090013119	AGO2	up
SGSH	1.00125663633418	3.26816181811841	10.5682141283223	2.53636365798839e-23	7.17120322883412e-22	42.1488176289171	SGSH	up
RBM33	0.91263027442814	2.78285492174987	10.5672575962666	2.55690476654295e-23	7.22559936089106e-22	42.1408539322021	RBM33	no
TMEM41B	0.878855226663062	4.77802639066952	10.565840007202	2.58765126467962e-23	7.30876503007551e-22	42.1290524305952	TMEM41B	no
NDUFAF3	0.861091057010854	6.11279103988034	10.5608248227603	2.69940551337531e-23	7.62053435390859e-22	42.0873081294456	NDUFAF3	no
MRPS25	0.748608096805752	4.1310297870588	10.5589631148336	2.74209978556744e-23	7.73712659881945e-22	42.0718149745158	MRPS25	no
PES1	1.05194330073789	5.3546462097694	10.5584913058913	2.75302585634488e-23	7.76138994802445e-22	42.0678888266156	PES1	up
ZSWIM3	0.737115518843949	2.03373355364562	10.55847105637	2.75349575821339e-23	7.76138994802445e-22	42.0677203229398	ZSWIM3	no
MSTO2P	1.22827714636786	1.55472032677783	10.5574737719179	2.7767372043477e-23	7.82292850652292e-22	42.0594217860338	MSTO2P	up
BBC3	1.233217186397	3.06173582554943	10.5566285286695	2.79658791448995e-23	7.87485671446507e-22	42.0523887602342	BBC3	up
POGZ	1.2931711542847	3.78626128732814	10.5529388698166	2.88490458548683e-23	8.11942644011685e-22	42.0216919964302	POGZ	up
RRP12	1.18057267401201	3.21589108369382	10.5480750987434	3.00557262872507e-23	8.45475349553322e-22	41.9812365162424	RRP12	up
MBLAC1	0.984430945155406	2.1297782345394	10.5465871521985	3.04348006603836e-23	8.5570510205266e-22	41.9688623581827	MBLAC1	no
KIF19	-0.434452154073401	0.265290736418097	-10.5456402691912	3.06785013732199e-23	8.62120255551937e-22	41.9609883558054	KIF19	no
SLC25A29	1.16551727067042	2.37709421455026	10.5443429718655	3.10155396927768e-23	8.71150540733202e-22	41.9502010770059	SLC25A29	up
HAUS1	1.18844576403754	3.41053663204808	10.5432619467079	3.12991987788602e-23	8.78673157018472e-22	41.941212732029	HAUS1	up
DBF4B	1.00916228243814	1.34217850108783	10.543186599702	3.13190655203887e-23	8.78786377880229e-22	41.9405862680629	DBF4B	up
QTRT1	0.946059941108432	4.80637680945601	10.5409495748391	3.19146443922864e-23	8.95045315015809e-22	41.9219879685652	QTRT1	no
POLR3A	0.883250168042137	2.76337816029235	10.5362685110706	3.31975737222453e-23	9.30554817756736e-22	41.8830777061528	POLR3A	no
PLAC8	-1.49973889217996	1.09438209960697	-10.5356457378377	3.33720736096852e-23	9.34973981530106e-22	41.8779018045904	PLAC8	down
C3orf62	0.970545697030882	1.83767464681535	10.5339448936391	3.38533041345824e-23	9.4750625164718e-22	41.8637669040483	C3orf62	no
EXOSC8	0.917225219974798	3.30386991852773	10.5339440928779	3.38535323150278e-23	9.4750625164718e-22	41.863760249619	EXOSC8	no
C17orf80	1.02970463590902	2.75549243141833	10.531795044203	3.44714515786261e-23	9.64314533299056e-22	41.8459024351804	C17orf80	up
TIMM17A	1.03612532701376	5.70983819449042	10.530977619573	3.47094176952381e-23	9.70482313099954e-22	41.8391104895511	TIMM17A	up
RGL2	1.25641632887715	4.27275271363787	10.5268216072441	3.59447832321623e-23	1.0045173283828e-21	41.8045831081683	RGL2	up
C1orf159	0.880278969319921	1.93335141174267	10.5266070539031	3.60097314139549e-23	1.0058259200835e-21	41.8028008539874	C1orf159	no
PSMG4	0.801886851182526	2.17800406790544	10.526196324045	3.61343903054585e-23	1.00880019936783e-21	41.7993890574106	PSMG4	no
ABCF1	1.01413066255312	5.68203621997424	10.5258137153606	3.62508999692716e-23	1.01154409210384e-21	41.7962109237919	ABCF1	up
PDGFA	1.99073019011459	3.4566245363431	10.5253292870648	3.63989507349782e-23	1.01516490690554e-21	41.7921871234712	PDGFA	up
ENY2	0.996381170425267	4.66598503080379	10.5208598800597	3.77935445790777e-23	1.05353064675208e-21	41.755068033392	ENY2	no
RCC1L	0.817516123874845	5.27906952173069	10.5204841371184	3.79131792825689e-23	1.056335021768e-21	41.7519478506734	RCC1L	no
MTX1P1	1.74242945757564	2.63024292205558	10.519678878829	3.81708383295594e-23	1.06298028004459e-21	41.7452611758396	MTX1P1	up
ZNF250	0.791190556605905	1.62536879348725	10.514576753445	3.9844287298653e-23	1.10902597259907e-21	41.7029012599609	ZNF250	no
MAP4	1.05468577644485	4.77510502710459	10.513952662724	4.00539232534821e-23	1.11430215262732e-21	41.697720627358	MAP4	up
KIZ	1.11432691536399	2.78917393389054	10.5123488513351	4.05976937446468e-23	1.12886402831746e-21	41.6844080683736	KIZ	up
DAGLB	0.743842751423392	3.22558286674144	10.5120382698267	4.07038406813013e-23	1.1312488040325e-21	41.6818301996393	DAGLB	no
BRIX1	1.02299788699432	3.36624845319285	10.5114546496041	4.0904050094029e-23	1.13624408622057e-21	41.6769861925589	BRIX1	up
PPP2R5A	1.06934119880356	6.03224198619016	10.5064689747759	4.26547432135564e-23	1.18428259284422e-21	41.6356118313142	PPP2R5A	up
[truncated: 53,502 more rows]
