# Supplementary material for: Role of CD28+ PD-1+ Tc cells in immune response and prognosis prediction in hepatocellular carcinoma
Source: Front Immunol. 2025 Jun 4;16:1576193. doi: 10.3389/fimmu.2025.1576193 (PMC12174045; doi:10.3389/fimmu.2025.1576193)
Supplement: Supplementary file 3 [file DataSheet3.csv]

	x
1	TNFRSF4
2	TNFRSF18
3	IL32
4	GBP2
5	DNPH1
6	PKM
7	CORO1B
8	PBXIP1
9	PHLDA1
10	BTG3
11	CD4
12	NMB
13	SOX4
14	GAPDH
15	PTTG1
16	HLA-A
17	FAM118A
18	C9orf16
19	EPHX2
20	RNF213
21	PPM1G
22	TNFRSF25
23	CD200
24	SMC4
25	CHD3
26	GOLGA8B
27	CBX3
28	C12orf57
29	SKAP1
30	FBLN7
31	HDAC7
32	HS3ST3B1
33	GADD45G
34	FKBP1A
35	CACYBP
36	UXS1
37	SUMO2
38	OPTN
39	CD58
40	DYNLL1
41	SOCS3
42	CREB3L2
43	SYNGR2
44	NOP58
45	PTP4A3
46	TPR
47	HTATIP2
48	LAPTM4B
49	TAP1
50	BUB3
51	PARP1
52	PIK3IP1
53	HMGN1
54	CUL9
55	FAM53B
56	MRPL33
57	PPP1CC
58	NPM1
59	IFI27L2
60	BAX
61	CCDC167
62	GOLGA8A
63	CD320
64	PMF1
65	ROMO1
66	C4orf48
67	TSPAN17
68	THEM4
69	EIF3H
70	TACC3
71	PHPT1
72	RAD21
73	CUTA
74	COMMD3
75	XRCC6
76	SEC11C
77	MVP
78	PMVK
79	SRP14
80	LASP1
81	VMP1
82	HPGD
83	SPTAN1
84	SLC41A1
85	VOPP1
86	CKAP2
87	SUB1
88	CDKN2A
89	NOL7
90	RNF187
91	PSMB3
92	PTGES3
93	TMCO1
94	DNMT3A
95	LEF1
96	HNRNPA3
97	DYNLRB1
98	CCT8
99	ANXA11
100	TRIB1
101	TMEM258
102	RAN
103	SAYSD1
104	GPBP1
105	AKIP1
106	KPNB1
107	TAX1BP1
108	PPP1CA
109	ASXL1
110	MALAT1
111	DAD1
112	RRS1
113	PSMB5
114	IK
115	MLLT6
116	COPZ1
117	DBF4
118	CCT3
119	ADAR
120	TRAF5
121	HNRNPA1
122	COX6C
123	FAM110A
124	CBX1
125	SNRNP70
126	CERS5
127	MXD4
128	AQP3
129	CD2BP2
130	B4GALT3
131	PFDN4
132	PSMD14
133	TKT
134	HSPA5
135	PAK1
136	RPL39
137	RPS16
138	JMJD6
139	CPQ
140	FLOT1
141	MARCKSL1
142	RPL37
143	RPL14
144	RIPK2
145	RHBDF2
146	RPL23A
147	RPL30
148	RPL10
149	PYCARD
150	RPS20
151	ACSL1
152	PABPC1
153	RPL38
154	FBP1
155	RNF125
156	RPS21
157	C12orf75
158	RPS3
159	RPS5
160	VIM
161	RPL27
162	RASSF4
163	RPS23
164	RPS27A
165	TSEN54
166	ARL4A
167	RPS18
168	FCGR2B
169	RPS3A
170	FPR1
171	DUSP6
172	ATP1B3
173	ETS2
174	NUCB2
175	HSPA1B
176	S100A10
177	CD302
178	PECAM1
179	MARCKS
180	IGLV3-21
181	ALDH2
182	TUBA1B
183	RPLP2
184	ANXA2
185	STMN1
186	NR4A3
187	CAPG
188	GSN
189	DUSP1
190	VSIG4
191	FKBP11
192	SPON2
193	NAPSB
194	CD14
195	RHOB
196	GADD45B
197	RASGEF1B
198	NR4A1
199	CD163
200	NR4A2
201	EGR1
202	THBS1
203	FTH1
204	GRN
205	IGHG2
206	ZFP36
207	CD63
208	FOSB
209	IGKV3-20
210	ATF3
211	MS4A6A
212	PLAC8
213	FOS
214	GLUL
215	IGHM
216	IGKV3-11
217	IGHG1
218	IGHG4
219	IGHG3
220	IGLC2
221	IGKC
222	LYZ
