# Supplementary material for: Role of CD28+ PD-1+ Tc cells in immune response and prognosis prediction in hepatocellular carcinoma
Source: Front Immunol. 2025 Jun 4;16:1576193. doi: 10.3389/fimmu.2025.1576193 (PMC12174045; doi:10.3389/fimmu.2025.1576193)
Supplement: Supplementary file 4 [file DataSheet4.csv]

	ONTOLOGY	ID	Description	GeneRatio	BgRatio	pvalue	p.adjust	qvalue	geneID	Count
GO:0002181	BP	GO:0002181	cytoplasmic translation	20/210	148/18723	3.0867975294411e-16	9.68328384985675e-13	8.02242431598957e-13	PKM/EIF3H/RPL39/RPS16/RPL37/RPL14/RPL23A/RPL30/RPL10/RPS20/RPL38/RPS21/RPS3/RPS5/RPL27/RPS23/RPS27A/RPS18/RPS3A/RPLP2	20
GO:0042742	BP	GO:0042742	defense response to bacterium	21/210	350/18723	4.59290512550432e-10	7.20397168935353e-07	5.96835934466851e-07	GBP2/CD4/HLA-A/OPTN/ROMO1/RPL39/RIPK2/RPL30/PYCARD/SPON2/GRN/IGHG2/IGKV3-20/PLAC8/IGHM/IGHG1/IGHG4/IGHG3/IGLC2/IGKC/LYZ	21
GO:0002253	BP	GO:0002253	activation of immune response	20/210	375/18723	9.12522690242308e-09	9.54194559763373e-06	7.90532814809915e-06	HLA-A/SKAP1/BAX/PHPT1/XRCC6/PAK1/RIPK2/PYCARD/RPS3/FCGR2B/FPR1/NR4A3/VSIG4/IGHG2/IGHM/IGHG1/IGHG4/IGHG3/IGLC2/IGKC	20
GO:0006909	BP	GO:0006909	phagocytosis	18/210	308/18723	1.2834103042036e-08	1.00651453107167e-05	8.33878958178602e-06	ANXA11/PAK1/JMJD6/PYCARD/FCGR2B/CD302/PECAM1/GSN/SPON2/CD14/THBS1/IGHG2/IGHM/IGHG1/IGHG4/IGHG3/IGLC2/IGKC	18
GO:0002429	BP	GO:0002429	immune response-activating cell surface receptor signaling pathway	17/210	291/18723	3.3253239125137e-08	1.73859018559258e-05	1.44039030526251e-05	HLA-A/SKAP1/BAX/PHPT1/PAK1/RIPK2/RPS3/FCGR2B/FPR1/NR4A3/IGHG2/IGHM/IGHG1/IGHG4/IGHG3/IGLC2/IGKC	17
GO:0002757	BP	GO:0002757	immune response-activating signal transduction	17/210	291/18723	3.3253239125137e-08	1.73859018559258e-05	1.44039030526251e-05	HLA-A/SKAP1/BAX/PHPT1/PAK1/RIPK2/RPS3/FCGR2B/FPR1/NR4A3/IGHG2/IGHM/IGHG1/IGHG4/IGHG3/IGLC2/IGKC	17
GO:0002764	BP	GO:0002764	immune response-regulating signaling pathway	21/210	468/18723	7.54882924553936e-08	3.38295390617957e-05	2.80271570033634e-05	HLA-A/SKAP1/BAX/PHPT1/PAK1/FLOT1/RIPK2/RNF125/RPS3/FCGR2B/FPR1/HSPA1B/NR4A3/CD14/IGHG2/IGHM/IGHG1/IGHG4/IGHG3/IGLC2/IGKC	21
GO:0002768	BP	GO:0002768	immune response-regulating cell surface receptor signaling pathway	17/210	315/18723	1.04829900231543e-07	4.00100093995021e-05	3.31475641183734e-05	HLA-A/SKAP1/BAX/PHPT1/PAK1/RIPK2/RPS3/FCGR2B/FPR1/NR4A3/IGHG2/IGHM/IGHG1/IGHG4/IGHG3/IGLC2/IGKC	17
GO:0006959	BP	GO:0006959	humoral immune response	17/210	317/18723	1.14788040993152e-07	4.00100093995021e-05	3.31475641183734e-05	GAPDH/HLA-A/ROMO1/RPL39/RPL30/FCGR2B/VSIG4/SPON2/IGHG2/IGKV3-20/IGHM/IGHG1/IGHG4/IGHG3/IGLC2/IGKC/LYZ	17
GO:0002696	BP	GO:0002696	positive regulation of leukocyte activation	19/210	409/18723	1.91086159527617e-07	5.99437282438135e-05	4.96622871445986e-05	TNFRSF4/CD4/SOX4/HLA-A/CD320/XRCC6/LEF1/RIPK2/PYCARD/RPS3/NR4A3/THBS1/IGHG2/IGHM/IGHG1/IGHG4/IGHG3/IGLC2/IGKC	19
GO:0050867	BP	GO:0050867	positive regulation of cell activation	19/210	420/18723	2.87190607987105e-07	8.19015397505045e-05	6.78539340784845e-05	TNFRSF4/CD4/SOX4/HLA-A/CD320/XRCC6/LEF1/RIPK2/PYCARD/RPS3/NR4A3/THBS1/IGHG2/IGHM/IGHG1/IGHG4/IGHG3/IGLC2/IGKC	19
GO:0050851	BP	GO:0050851	antigen receptor-mediated signaling pathway	14/210	240/18723	5.72380183781186e-07	0.000149629719710132	0.000123965497697873	HLA-A/SKAP1/BAX/PHPT1/RIPK2/RPS3/FCGR2B/IGHG2/IGHM/IGHG1/IGHG4/IGHG3/IGLC2/IGKC	14
GO:0051251	BP	GO:0051251	positive regulation of lymphocyte activation	17/210	362/18723	7.44118655831402e-07	0.000179561555641778	0.000148763478643541	TNFRSF4/CD4/SOX4/HLA-A/CD320/XRCC6/LEF1/RIPK2/PYCARD/RPS3/IGHG2/IGHM/IGHG1/IGHG4/IGHG3/IGLC2/IGKC	17
GO:0006911	BP	GO:0006911	phagocytosis, engulfment	10/210	127/18723	1.69969620292628e-06	0.000380853356327123	0.00031553006955075	FCGR2B/GSN/THBS1/IGHG2/IGHM/IGHG1/IGHG4/IGHG3/IGLC2/IGKC	10
GO:0006910	BP	GO:0006910	phagocytosis, recognition	9/210	100/18723	1.86331523187981e-06	0.000389681325493798	0.00032284388122886	JMJD6/SPON2/IGHG2/IGHM/IGHG1/IGHG4/IGHG3/IGLC2/IGKC	9
GO:0000070	BP	GO:0000070	mitotic sister chromatid segregation	11/210	168/18723	3.15670691810745e-06	0.00058414371702021	0.000483952431026257	PTTG1/SMC4/TPR/BUB3/TACC3/RAD21/RAN/KPNB1/RRS1/IK/DUSP1	11
GO:0099024	BP	GO:0099024	plasma membrane invagination	10/210	136/18723	3.16558597046336e-06	0.00058414371702021	0.000483952431026257	FCGR2B/GSN/THBS1/IGHG2/IGHM/IGHG1/IGHG4/IGHG3/IGLC2/IGKC	10
GO:0010324	BP	GO:0010324	membrane invagination	10/210	144/18723	5.2883013397137e-06	0.000907287812151557	0.000751671428687212	FCGR2B/GSN/THBS1/IGHG2/IGHM/IGHG1/IGHG4/IGHG3/IGLC2/IGKC	10
GO:2001251	BP	GO:2001251	negative regulation of chromosome organization	8/210	86/18723	5.49520829801708e-06	0.000907287812151557	0.000751671428687212	PTTG1/TPR/BUB3/PARP1/RAD21/IK/HNRNPA1/DUSP1	8
GO:0033046	BP	GO:0033046	negative regulation of sister chromatid segregation	6/210	43/18723	7.99448171970241e-06	0.00109621605246163	0.000908195034990774	PTTG1/TPR/BUB3/RAD21/IK/DUSP1	6
GO:0033048	BP	GO:0033048	negative regulation of mitotic sister chromatid segregation	6/210	43/18723	7.99448171970241e-06	0.00109621605246163	0.000908195034990774	PTTG1/TPR/BUB3/RAD21/IK/DUSP1	6
GO:2000816	BP	GO:2000816	negative regulation of mitotic sister chromatid separation	6/210	43/18723	7.99448171970241e-06	0.00109621605246163	0.000908195034990774	PTTG1/TPR/BUB3/RAD21/IK/DUSP1	6
GO:0010965	BP	GO:0010965	regulation of mitotic sister chromatid separation	7/210	65/18723	8.10579109141308e-06	0.00109621605246163	0.000908195034990774	PTTG1/TPR/BUB3/TACC3/RAD21/IK/DUSP1	7
GO:0033044	BP	GO:0033044	regulation of chromosome organization	11/210	187/18723	8.82443870224214e-06	0.00109621605246163	0.000908195034990774	PTTG1/TPR/BUB3/PARP1/TACC3/RAD21/CCT8/IK/CCT3/HNRNPA1/DUSP1	11
GO:0008037	BP	GO:0008037	cell recognition	12/210	225/18723	9.33911414389231e-06	0.00109621605246163	0.000908195034990774	CCT8/CCT3/JMJD6/PECAM1/SPON2/IGHG2/IGHM/IGHG1/IGHG4/IGHG3/IGLC2/IGKC	12
GO:0010639	BP	GO:0010639	negative regulation of organelle organization	15/210	348/18723	9.56172140318059e-06	0.00109621605246163	0.000908195034990774	CORO1B/PTTG1/TPR/BUB3/PARP1/NPM1/RAD21/SPTAN1/CKAP2/IK/HNRNPA1/STMN1/CAPG/GSN/DUSP1	15
GO:0019730	BP	GO:0019730	antimicrobial humoral response	9/210	122/18723	9.66075728408484e-06	0.00109621605246163	0.000908195034990774	GAPDH/HLA-A/ROMO1/RPL39/RPL30/SPON2/IGKV3-20/IGHM/LYZ	9
GO:0051306	BP	GO:0051306	mitotic sister chromatid separation	7/210	67/18723	9.93535096260855e-06	0.00109621605246163	0.000908195034990774	PTTG1/TPR/BUB3/TACC3/RAD21/IK/DUSP1	7
GO:0051985	BP	GO:0051985	negative regulation of chromosome segregation	6/210	45/18723	1.04834177793589e-05	0.00109621605246163	0.000908195034990774	PTTG1/TPR/BUB3/RAD21/IK/DUSP1	6
GO:1905819	BP	GO:1905819	negative regulation of chromosome separation	6/210	45/18723	1.04834177793589e-05	0.00109621605246163	0.000908195034990774	PTTG1/TPR/BUB3/RAD21/IK/DUSP1	6
GO:0051348	BP	GO:0051348	negative regulation of transferase activity	13/210	268/18723	1.09933970073557e-05	0.00111246085200241	0.000921653555557254	PIK3IP1/NPM1/PHPT1/MVP/CDKN2A/TRIB1/ADAR/RPL37/PYCARD/RPS20/DUSP1/GADD45B/ZFP36	13
GO:0033047	BP	GO:0033047	regulation of mitotic sister chromatid segregation	6/210	46/18723	1.1943993081935e-05	0.00117088457181344	0.000970056543397943	PTTG1/TPR/BUB3/RAD21/IK/DUSP1	6
GO:0033045	BP	GO:0033045	regulation of sister chromatid segregation	7/210	72/18723	1.60514569451064e-05	0.00148098295402349	0.00122696740549436	PTTG1/TPR/BUB3/TACC3/RAD21/IK/DUSP1	7
GO:1905818	BP	GO:1905818	regulation of chromosome separation	7/210	72/18723	1.60514569451064e-05	0.00148098295402349	0.00122696740549436	PTTG1/TPR/BUB3/TACC3/RAD21/IK/DUSP1	7
GO:0050853	BP	GO:0050853	B cell receptor signaling pathway	9/210	131/18723	1.71686805013628e-05	0.00151632847366727	0.0012562505248006	BAX/FCGR2B/IGHG2/IGHM/IGHG1/IGHG4/IGHG3/IGLC2/IGKC	9
GO:0006403	BP	GO:0006403	RNA localization	11/210	201/18723	1.7401283089583e-05	0.00151632847366727	0.0012562505248006	NOP58/TPR/NPM1/MVP/HNRNPA3/CCT8/RAN/CCT3/HNRNPA1/FLOT1/ZFP36	11
GO:0000819	BP	GO:0000819	sister chromatid segregation	11/210	202/18723	1.82250792699529e-05	0.001545191180266	0.00128016275156511	PTTG1/SMC4/TPR/BUB3/TACC3/RAD21/RAN/KPNB1/RRS1/IK/DUSP1	11
GO:0022613	BP	GO:0022613	ribonucleoprotein complex biogenesis	17/210	463/18723	1.96543539666202e-05	0.00162251864192862	0.00134422714525167	NOP58/NPM1/EIF3H/PTGES3/RAN/RRS1/ADAR/CD2BP2/RPS16/RPL14/RPL23A/RPL10/RPL38/RPS21/RPS5/RPL27/GLUL	17
GO:0010038	BP	GO:0010038	response to metal ion	15/210	373/18723	2.16179381820081e-05	0.00173527800079725	0.00143764622048166	CACYBP/PARP1/CUTA/SLC41A1/DNMT3A/ANXA11/PPP1CA/AQP3/HSPA5/FBP1/DUSP1/CD14/THBS1/FOSB/FOS	15
GO:0032102	BP	GO:0032102	negative regulation of response to external stimulus	16/210	420/18723	2.22350678550305e-05	0.00173527800079725	0.00143764622048166	CORO1B/HLA-A/CD200/SOCS3/TRIB1/ADAR/RHBDF2/RNF125/FCGR2B/NUCB2/ANXA2/DUSP1/VSIG4/THBS1/GRN/ZFP36	16
GO:0140014	BP	GO:0140014	mitotic nuclear division	13/210	287/18723	2.26797571031837e-05	0.00173527800079725	0.00143764622048166	PTTG1/SMC4/TPR/BUB3/CUL9/TACC3/RAD21/RAN/KPNB1/RRS1/IK/HSPA1B/DUSP1	13
GO:1902570	BP	GO:1902570	protein localization to nucleolus	4/210	16/18723	2.51829575166003e-05	0.0018809270887994	0.00155831383730541	NPM1/RAN/RRS1/GLUL	4
GO:0034612	BP	GO:0034612	response to tumor necrosis factor	12/210	253/18723	3.00126245324277e-05	0.00218952565484246	0.00181398212902237	TNFRSF4/TNFRSF18/GBP2/TNFRSF25/CD58/TRAF5/PYCARD/RPS3/HSPA1B/CD14/THBS1/ZFP36	12
GO:0031647	BP	GO:0031647	regulation of protein stability	13/210	298/18723	3.3549692354952e-05	0.00239194056630646	0.00198167919675542	SOX4/GAPDH/NPM1/PTGES3/CCT8/DAD1/CCT3/FLOT1/PYCARD/ATP1B3/HSPA1B/GSN/GRN	13
GO:0042254	BP	GO:0042254	ribosome biogenesis	13/210	299/18723	3.47329325486159e-05	0.00242127132011129	0.00200597919210602	NOP58/NPM1/RAN/RRS1/RPS16/RPL14/RPL23A/RPL10/RPL38/RPS21/RPS5/RPL27/GLUL	13
GO:0045936	BP	GO:0045936	negative regulation of phosphate metabolic process	16/210	441/18723	4.00346443175774e-05	0.00273018867878783	0.00226191159771393	FKBP1A/DYNLL1/SOCS3/PARP1/PIK3IP1/NPM1/BAX/MVP/CDKN2A/TRIB1/ADAR/PYCARD/FBP1/DUSP6/DUSP1/GADD45B	16
GO:0010563	BP	GO:0010563	negative regulation of phosphorus metabolic process	16/210	442/18723	4.11318460408572e-05	0.00274533193681211	0.00227445751119544	FKBP1A/DYNLL1/SOCS3/PARP1/PIK3IP1/NPM1/BAX/MVP/CDKN2A/TRIB1/ADAR/PYCARD/FBP1/DUSP6/DUSP1/GADD45B	16
GO:0007051	BP	GO:0007051	spindle organization	10/210	184/18723	4.46801314653874e-05	0.0029200327584775	0.00241919396026407	CHD3/GOLGA8B/TPR/GOLGA8A/TACC3/RAN/KPNB1/RPS3/HSPA1B/STMN1	10
GO:0032026	BP	GO:0032026	response to magnesium ion	4/210	19/18723	5.22333147239785e-05	0.00327711816578241	0.00271503271691585	SLC41A1/FBP1/CD14/THBS1	4
GO:0043031	BP	GO:0043031	negative regulation of macrophage activation	4/210	19/18723	5.22333147239785e-05	0.00327711816578241	0.00271503271691585	CD200/FCGR2B/VSIG4/GRN	4
GO:0050871	BP	GO:0050871	positive regulation of B cell activation	9/210	152/18723	5.56171154797519e-05	0.00342099786784278	0.0028342344297112	TNFRSF4/CD320/IGHG2/IGHM/IGHG1/IGHG4/IGHG3/IGLC2/IGKC	9
GO:0071356	BP	GO:0071356	cellular response to tumor necrosis factor	11/210	229/18723	5.75802882981518e-05	0.00347364162290966	0.00287784882202706	TNFRSF4/TNFRSF18/GBP2/TNFRSF25/CD58/TRAF5/PYCARD/RPS3/HSPA1B/THBS1/ZFP36	11
GO:0050829	BP	GO:0050829	defense response to Gram-negative bacterium	7/210	88/18723	5.94612596253504e-05	0.00351168157118241	0.00290936422638101	CD4/OPTN/ROMO1/RPL30/PYCARD/IGHM/LYZ	7
GO:0050821	BP	GO:0050821	protein stabilization	10/210	191/18723	6.12149099374025e-05	0.00351168157118241	0.00290936422638101	SOX4/GAPDH/NPM1/PTGES3/CCT8/CCT3/FLOT1/ATP1B3/HSPA1B/GRN	10
GO:0042255	BP	GO:0042255	ribosome assembly	6/210	61/18723	6.15691700398573e-05	0.00351168157118241	0.00290936422638101	NPM1/RRS1/RPL23A/RPL10/RPL38/RPS5	6
GO:0002455	BP	GO:0002455	humoral immune response mediated by circulating immunoglobulin	8/210	121/18723	6.66760324600094e-05	0.0035907843641927	0.00297489944975648	FCGR2B/IGHG2/IGHM/IGHG1/IGHG4/IGHG3/IGLC2/IGKC	8
GO:0007091	BP	GO:0007091	metaphase/anaphase transition of mitotic cell cycle	6/210	62/18723	6.75346756414949e-05	0.0035907843641927	0.00297489944975648	TPR/BUB3/TACC3/RAD21/IK/DUSP1	6
GO:0032623	BP	GO:0032623	interleukin-2 production	6/210	62/18723	6.75346756414949e-05	0.0035907843641927	0.00297489944975648	CD4/HDAC7/RIPK2/RPS3/VSIG4/ZFP36	6
GO:0032663	BP	GO:0032663	regulation of interleukin-2 production	6/210	62/18723	6.75346756414949e-05	0.0035907843641927	0.00297489944975648	CD4/HDAC7/RIPK2/RPS3/VSIG4/ZFP36	6
GO:0140694	BP	GO:0140694	non-membrane-bounded organelle assembly	14/210	367/18723	7.20252326889892e-05	0.00376571924908932	0.00311982981594937	GOLGA8B/TPR/NPM1/GOLGA8A/KPNB1/RRS1/RPL23A/RPL10/RPL38/RPS3/RPS5/RPS23/HSPA1B/GSN	14
GO:0051983	BP	GO:0051983	regulation of chromosome segregation	7/210	91/18723	7.3694011877431e-05	0.00378980516818854	0.00313978456126621	PTTG1/TPR/BUB3/TACC3/RAD21/IK/DUSP1	7
GO:0045841	BP	GO:0045841	negative regulation of mitotic metaphase/anaphase transition	5/210	40/18723	8.0913133242372e-05	0.00409394353195679	0.00339175765662846	TPR/BUB3/RAD21/IK/DUSP1	5
GO:0050864	BP	GO:0050864	regulation of B cell activation	10/210	198/18723	8.26962293858993e-05	0.00411774716799311	0.00341147853556868	TNFRSF4/CD320/FCGR2B/IGHG2/IGHM/IGHG1/IGHG4/IGHG3/IGLC2/IGKC	10
GO:0044784	BP	GO:0044784	metaphase/anaphase transition of cell cycle	6/210	65/18723	8.82449061584385e-05	0.00432537922842221	0.00358349791620369	TPR/BUB3/TACC3/RAD21/IK/DUSP1	6
GO:1902100	BP	GO:1902100	negative regulation of metaphase/anaphase transition of cell cycle	5/210	42/18723	0.000102718501430307	0.00492028385781114	0.00407636556714786	TPR/BUB3/RAD21/IK/DUSP1	5
GO:0051304	BP	GO:0051304	chromosome separation	7/210	96/18723	0.00010351888256791	0.00492028385781114	0.00407636556714786	PTTG1/TPR/BUB3/TACC3/RAD21/IK/DUSP1	7
GO:0006956	BP	GO:0006956	complement activation	8/210	130/18723	0.00011045443188375	0.00517157541521378	0.00428455604589125	VSIG4/IGHG2/IGHM/IGHG1/IGHG4/IGHG3/IGLC2/IGKC	8
GO:0042026	BP	GO:0042026	protein refolding	4/210	23/18723	0.000115206030830894	0.00531472527524285	0.00440315309785568	FKBP1A/SNRNP70/HSPA5/HSPA1B	4
GO:0042326	BP	GO:0042326	negative regulation of phosphorylation	14/210	385/18723	0.000119435390635296	0.00542998290468006	0.0044986419447528	DYNLL1/SOCS3/PIK3IP1/NPM1/BAX/MVP/CDKN2A/TRIB1/ADAR/PYCARD/FBP1/DUSP6/DUSP1/GADD45B	14
GO:0050830	BP	GO:0050830	defense response to Gram-positive bacterium	7/210	101/18723	0.00014249786452317	0.00638594001441694	0.00529063500011591	GBP2/HLA-A/ROMO1/RPL39/RIPK2/PYCARD/LYZ	7
GO:0006457	BP	GO:0006457	protein folding	10/210	212/18723	0.000145244389505592	0.00641734718139497	0.00531665526596453	FKBP1A/PTGES3/CCT8/CCT3/SNRNP70/PFDN4/HSPA5/HSPA1B/FKBP11/GRN	10
GO:0007059	BP	GO:0007059	chromosome segregation	13/210	346/18723	0.000151734084768116	0.00661096977663304	0.00547706805983154	PTTG1/SMC4/TPR/BUB3/PMF1/TACC3/RAD21/RAN/KPNB1/RRS1/IK/RPS3/DUSP1	13
GO:0042273	BP	GO:0042273	ribosomal large subunit biogenesis	6/210	72/18723	0.000156407839576187	0.00672125195548627	0.0055684348365336	NPM1/RRS1/RPL14/RPL23A/RPL10/RPL38	6
GO:0031579	BP	GO:0031579	membrane raft organization	4/210	25/18723	0.000161713562267694	0.00685534384910481	0.00567952752829213	FLOT1/S100A10/ANXA2/GSN	4
GO:0042274	BP	GO:0042274	ribosomal small subunit biogenesis	6/210	73/18723	0.000168839588778041	0.0070619971999562	0.00585073606586644	NPM1/RRS1/RPS16/RPL38/RPS21/RPS5	6
GO:0045839	BP	GO:0045839	negative regulation of mitotic nuclear division	5/210	48/18723	0.000195791815830803	0.0080815648192267	0.0066954292698927	TPR/BUB3/RAD21/IK/DUSP1	5
GO:0001765	BP	GO:0001765	membrane raft assembly	3/210	11/18723	0.000214770593799422	0.00869760290097029	0.00720580560122666	FLOT1/S100A10/ANXA2	3
GO:0006958	BP	GO:0006958	complement activation, classical pathway	7/210	108/18723	0.000216261723390399	0.00869760290097029	0.00720580560122666	IGHG2/IGHM/IGHG1/IGHG4/IGHG3/IGLC2/IGKC	7
GO:0000027	BP	GO:0000027	ribosomal large subunit assembly	4/210	27/18723	0.000220448718461681	0.0087537674660037	0.00725233692047821	RRS1/RPL23A/RPL10/RPL38	4
GO:0001819	BP	GO:0001819	positive regulation of cytokine production	15/210	467/18723	0.000265019646990722	0.0103920829076237	0.00860965142658018	CD4/GAPDH/HLA-A/CD200/CD58/FLOT1/RIPK2/PYCARD/RPS3/HSPA1B/NR4A3/SPON2/CD14/EGR1/THBS1	15
GO:0051592	BP	GO:0051592	response to calcium ion	8/210	149/18723	0.000282407317163778	0.0108645703918649	0.0090010987022514	CACYBP/ANXA11/AQP3/HSPA5/DUSP1/THBS1/FOSB/FOS	8
GO:1903332	BP	GO:1903332	regulation of protein folding	3/210	12/18723	0.000283995783274761	0.0108645703918649	0.0090010987022514	SNRNP70/HSPA5/GRN	3
GO:0002831	BP	GO:0002831	regulation of response to biotic stimulus	12/210	327/18723	0.000336755157351001	0.0127277220314469	0.0105446859036097	HLA-A/OPTN/XRCC6/TRIB1/ADAR/PAK1/RIPK2/PYCARD/RNF125/FCGR2B/VSIG4/GRN	12
GO:0098813	BP	GO:0098813	nuclear chromosome segregation	11/210	281/18723	0.000345394018180816	0.0128988218456336	0.0106864389835644	PTTG1/SMC4/TPR/BUB3/TACC3/RAD21/RAN/KPNB1/RRS1/IK/DUSP1	11
GO:0042769	BP	GO:0042769	DNA damage response, detection of DNA damage	3/210	13/18723	0.000366147003800761	0.0135129782461528	0.0111952563762734	SOX4/PARP1/RPS3	3
GO:0006413	BP	GO:0006413	translational initiation	7/210	118/18723	0.00037217458421974	0.0135757171011317	0.0112472343750127	TPR/NPM1/EIF3H/PPP1CA/RPS3/RPS5/RPS3A	7
GO:0010332	BP	GO:0010332	response to gamma radiation	5/210	56/18723	0.000406203480670136	0.0143582464151893	0.0118955456601522	PARP1/BAX/XRCC6/HSPA5/EGR1	5
GO:0051784	BP	GO:0051784	negative regulation of nuclear division	5/210	56/18723	0.000406203480670136	0.0143582464151893	0.0118955456601522	TPR/BUB3/RAD21/IK/DUSP1	5
GO:0042113	BP	GO:0042113	B cell activation	12/210	334/18723	0.000407358600877223	0.0143582464151893	0.0118955456601522	TNFRSF4/BAX/CD320/LEF1/FCGR2B/IGHG2/IGHM/IGHG1/IGHG4/IGHG3/IGLC2/IGKC	12
GO:0042110	BP	GO:0042110	T cell activation	15/210	487/18723	0.000412427164351867	0.0143753779396867	0.011909738816196	TNFRSF4/CD4/SOX4/HLA-A/FKBP1A/BAX/LEF1/JMJD6/RIPK2/PYCARD/RPS3/FCGR2B/GSN/VSIG4/EGR1	15
GO:1903320	BP	GO:1903320	regulation of protein modification by small protein conjugation or removal	10/210	242/18723	0.000419559144425454	0.0144632641325566	0.0119825509263903	SOX4/FKBP1A/NPM1/HSPA5/RPL37/RIPK2/RPS20/RPS3/HSPA1B/EGR1	10
GO:0045786	BP	GO:0045786	negative regulation of cell cycle	13/210	385/18723	0.000425329897535995	0.0145028248757654	0.0120153262816519	BTG3/SOX4/PTTG1/TPR/BUB3/NPM1/RAD21/HPGD/CDKN2A/IK/DUSP1/RHOB/NR4A1	13
GO:1900182	BP	GO:1900182	positive regulation of protein localization to nucleus	6/210	87/18723	0.000439883088186506	0.0148377768563556	0.0122928278973682	TPR/PARP1/NPM1/CCT8/RAN/CCT3	6
GO:0034504	BP	GO:0034504	protein localization to nucleus	11/210	290/18723	0.000450523828530173	0.0150350345755229	0.0124562523252071	GBP2/TPR/PARP1/FAM53B/NPM1/CCT8/RAN/KPNB1/RRS1/CCT3/GLUL	11
GO:0000054	BP	GO:0000054	ribosomal subunit export from nucleus	3/210	14/18723	0.00046216066899732	0.0151020626942145	0.0125117839008156	NPM1/RAN/RRS1	3
GO:0033750	BP	GO:0033750	ribosome localization	3/210	14/18723	0.00046216066899732	0.0151020626942145	0.0125117839008156	NPM1/RAN/RRS1	3
GO:0071216	BP	GO:0071216	cellular response to biotic stimulus	10/210	246/18723	0.000477064707861764	0.0154283710161067	0.0127821244027205	TMCO1/TRIB1/HSPA5/RIPK2/PYCARD/VIM/FCGR2B/SPON2/CD14/ZFP36	10
GO:0046330	BP	GO:0046330	positive regulation of JNK cascade	6/210	89/18723	0.000496908348725769	0.0159061376525789	0.0131779453598703	GADD45G/TRAF5/RIPK2/PYCARD/FCGR2B/GADD45B	6
GO:0050657	BP	GO:0050657	nucleic acid transport	8/210	163/18723	0.000515583071929507	0.0161738409664286	0.0133997326799363	TPR/NPM1/MVP/HNRNPA3/RAN/HNRNPA1/FLOT1/ZFP36	8
GO:0050658	BP	GO:0050658	RNA transport	8/210	163/18723	0.000515583071929507	0.0161738409664286	0.0133997326799363	TPR/NPM1/MVP/HNRNPA3/RAN/HNRNPA1/FLOT1/ZFP36	8
GO:0019731	BP	GO:0019731	antibacterial humoral response	5/210	60/18723	0.000560120379165376	0.0172264473474685	0.0142717978963809	HLA-A/RPL39/SPON2/IGKV3-20/IGHM	5
GO:0030071	BP	GO:0030071	regulation of mitotic metaphase/anaphase transition	5/210	60/18723	0.000560120379165376	0.0172264473474685	0.0142717978963809	TPR/BUB3/RAD21/IK/DUSP1	5
GO:0071428	BP	GO:0071428	rRNA-containing ribonucleoprotein complex export from nucleus	3/210	15/18723	0.000572937245638393	0.0174495547530839	0.0144566383186632	NPM1/RAN/RRS1	3
GO:0051236	BP	GO:0051236	establishment of RNA localization	8/210	166/18723	0.000581664584714955	0.0175450173293348	0.0145357273245063	TPR/NPM1/MVP/HNRNPA3/RAN/HNRNPA1/FLOT1/ZFP36	8
GO:0043030	BP	GO:0043030	regulation of macrophage activation	5/210	61/18723	0.000604633879980156	0.0180641569666452	0.0149658250593584	CD200/FCGR2B/VSIG4/THBS1/GRN	5
GO:0031396	BP	GO:0031396	regulation of protein ubiquitination	9/210	210/18723	0.000625241403835925	0.0185036064512575	0.0153299009540308	SOX4/FKBP1A/NPM1/HSPA5/RPL37/RIPK2/RPS20/RPS3/HSPA1B	9
GO:0009314	BP	GO:0009314	response to radiation	14/210	456/18723	0.000661564392341121	0.0193955841006925	0.0160688881917386	PARP1/HMGN1/PPP1CC/NPM1/BAX/XRCC6/DNMT3A/DYNLRB1/PPP1CA/HSPA5/DUSP1/RHOB/EGR1/FOS	14
GO:0051385	BP	GO:0051385	response to mineralocorticoid	4/210	36/18723	0.000683807595971321	0.0195174440110853	0.0161698469081656	PARP1/RPL27/FOSB/FOS	4
GO:0031348	BP	GO:0031348	negative regulation of defense response	10/210	258/18723	0.000690173770668298	0.0195174440110853	0.0161698469081656	HLA-A/CD200/SOCS3/ADAR/RHBDF2/RNF125/FCGR2B/VSIG4/GRN/ZFP36	10
GO:0035970	BP	GO:0035970	peptidyl-threonine dephosphorylation	3/210	16/18723	0.000699342081358806	0.0195174440110853	0.0161698469081656	PPM1G/PPP1CA/DUSP1	3
GO:1902099	BP	GO:1902099	regulation of metaphase/anaphase transition of cell cycle	5/210	63/18723	0.000701557785692368	0.0195174440110853	0.0161698469081656	TPR/BUB3/RAD21/IK/DUSP1	5
GO:0032479	BP	GO:0032479	regulation of type I interferon production	6/210	95/18723	0.000703051059372855	0.0195174440110853	0.0161698469081656	GAPDH/FLOT1/RIPK2/PYCARD/RNF125/CD14	6
GO:0032606	BP	GO:0032606	type I interferon production	6/210	95/18723	0.000703051059372855	0.0195174440110853	0.0161698469081656	GAPDH/FLOT1/RIPK2/PYCARD/RNF125/CD14	6
GO:0002460	BP	GO:0002460	adaptive immune response based on somatic recombination of immune receptors built from immunoglobulin superfamily domains	12/210	356/18723	0.000715926583125996	0.0197005411514583	0.0163215395543683	CD4/HLA-A/LEF1/RIPK2/FCGR2B/IGHG2/IGHM/IGHG1/IGHG4/IGHG3/IGLC2/IGKC	12
GO:0034620	BP	GO:0034620	cellular response to unfolded protein	6/210	96/18723	0.00074301987115985	0.0202682898767691	0.0167919090333517	OPTN/CREB3L2/BAX/HSPA5/HSPA1B/ATF3	6
GO:0051099	BP	GO:0051099	positive regulation of binding	8/210	173/18723	0.000762710698883308	0.0206260643310081	0.0170883186528393	FKBP1A/PARP1/RAN/FLOT1/RIPK2/S100A10/ANXA2/STMN1	8
GO:1901216	BP	GO:1901216	positive regulation of neuron death	6/210	97/18723	0.000784722988091596	0.0210399659285755	0.0174312285883774	PARP1/BAX/FCGR2B/EGR1/GRN/FOS	6
GO:0007094	BP	GO:0007094	mitotic spindle assembly checkpoint signaling	4/210	38/18723	0.000842035401783639	0.0216973936584792	0.0179758954894167	TPR/BUB3/IK/DUSP1	4
GO:0071173	BP	GO:0071173	spindle assembly checkpoint signaling	4/210	38/18723	0.000842035401783639	0.0216973936584792	0.0179758954894167	TPR/BUB3/IK/DUSP1	4
GO:0071174	BP	GO:0071174	mitotic spindle checkpoint signaling	4/210	38/18723	0.000842035401783639	0.0216973936584792	0.0179758954894167	TPR/BUB3/IK/DUSP1	4
GO:0030522	BP	GO:0030522	intracellular receptor signaling pathway	10/210	265/18723	0.000847180129805961	0.0216973936584792	0.0179758954894167	PARP1/PTGES3/ASXL1/PAK1/RIPK2/RNF125/HSPA1B/NR4A3/NR4A1/NR4A2	10
GO:0051098	BP	GO:0051098	regulation of binding	12/210	363/18723	0.000847953669596202	0.0216973936584792	0.0179758954894167	PBXIP1/FKBP1A/PARP1/BAX/LEF1/RAN/PPP1CA/FLOT1/RIPK2/S100A10/ANXA2/STMN1	12
GO:0006417	BP	GO:0006417	regulation of translation	14/210	468/18723	0.00085074256295599	0.0216973936584792	0.0179758954894167	PKM/SOX4/GAPDH/TPR/NPM1/EIF3H/PPP1CA/RPL10/PABPC1/RPL38/RPS3/VIM/THBS1/ZFP36	14
GO:1900180	BP	GO:1900180	regulation of protein localization to nucleus	7/210	136/18723	0.000869950210620621	0.0217482521810149	0.0180180308490934	TPR/PARP1/NPM1/CCT8/RAN/CCT3/GLUL	7
GO:0022618	BP	GO:0022618	ribonucleoprotein complex assembly	9/210	220/18723	0.000870506410592587	0.0217482521810149	0.0180180308490934	EIF3H/PTGES3/RRS1/ADAR/CD2BP2/RPL23A/RPL10/RPL38/RPS5	9
GO:0033209	BP	GO:0033209	tumor necrosis factor-mediated signaling pathway	6/210	99/18723	0.000873535152951187	0.0217482521810149	0.0180180308490934	TNFRSF4/TNFRSF18/TNFRSF25/TRAF5/PYCARD/HSPA1B	6
GO:0006986	BP	GO:0006986	response to unfolded protein	7/210	137/18723	0.000908232456752269	0.0224340568254478	0.0185862075070149	OPTN/CREB3L2/BAX/HSPA5/HSPA1B/THBS1/ATF3	7
GO:0061077	BP	GO:0061077	chaperone-mediated protein folding	5/210	67/18723	0.000929706583597263	0.0226180802497828	0.0187386675626106	FKBP1A/PTGES3/HSPA5/HSPA1B/FKBP11	5
GO:0031577	BP	GO:0031577	spindle checkpoint signaling	4/210	39/18723	0.000930102758119856	0.0226180802497828	0.0187386675626106	TPR/BUB3/IK/DUSP1	4
GO:0007159	BP	GO:0007159	leukocyte cell-cell adhesion	12/210	371/18723	0.00102316491031873	0.0246897563359219	0.0204550134702586	CD4/SOX4/HLA-A/SKAP1/LEF1/RIPK2/PYCARD/RPS3/FCGR2B/PECAM1/NR4A3/VSIG4	12
GO:0071826	BP	GO:0071826	ribonucleoprotein complex subunit organization	9/210	227/18723	0.00108483791563471	0.0259781415369931	0.0215224171450551	EIF3H/PTGES3/RRS1/ADAR/CD2BP2/RPL23A/RPL10/RPL38/RPS5	9
GO:0043254	BP	GO:0043254	regulation of protein-containing complex assembly	13/210	428/18723	0.00113062912732926	0.0268695725184233	0.022260951478277	CORO1B/SKAP1/PARP1/BAX/SPTAN1/HSPA5/PAK1/PYCARD/RPS3/HSPA1B/STMN1/CAPG/GSN	13
GO:0002040	BP	GO:0002040	sprouting angiogenesis	8/210	185/18723	0.00117656780968896	0.0277510768345433	0.0229912617500755	PKM/RNF213/HDAC7/LEF1/JMJD6/NR4A1/THBS1/GLUL	8
GO:0042116	BP	GO:0042116	macrophage activation	6/210	106/18723	0.0012466475836316	0.0291845781332263	0.0241788914688642	CD200/JMJD6/FCGR2B/VSIG4/THBS1/GRN	6
GO:0032271	BP	GO:0032271	regulation of protein polymerization	9/210	233/18723	0.00130088840992093	0.0302287921623849	0.0250440037746182	CORO1B/SPTAN1/PAK1/PYCARD/RPS3/HSPA1B/STMN1/CAPG/GSN	9
GO:1902903	BP	GO:1902903	regulation of supramolecular fiber organization	12/210	383/18723	0.0013417806158238	0.0308577151912415	0.0255650550499724	CORO1B/SPTAN1/CKAP2/PFDN4/PAK1/PYCARD/RPS3/HSPA1B/S100A10/STMN1/CAPG/GSN	12
GO:0006458	BP	GO:0006458	'de novo' protein folding	4/210	43/18723	0.00134762734497931	0.0308577151912415	0.0255650550499724	FKBP1A/PTGES3/HSPA5/HSPA1B	4
GO:0002832	BP	GO:0002832	negative regulation of response to biotic stimulus	6/210	108/18723	0.00137283146357806	0.0310848909552435	0.0257532660330843	HLA-A/TRIB1/ADAR/RNF125/VSIG4/GRN	6
GO:0002577	BP	GO:0002577	regulation of antigen processing and presentation	3/210	20/18723	0.00137736686094321	0.0310848909552435	0.0257532660330843	PYCARD/FCGR2B/THBS1	3
GO:0000280	BP	GO:0000280	nuclear division	13/210	439/18723	0.00141922396546443	0.031296353183375	0.0259284586379051	PTTG1/SMC4/TPR/BUB3/CUL9/TACC3/RAD21/RAN/KPNB1/RRS1/IK/HSPA1B/DUSP1	13
GO:0010212	BP	GO:0010212	response to ionizing radiation	7/210	148/18723	0.00142334053721579	0.031296353183375	0.0259284586379051	PARP1/BAX/XRCC6/DNMT3A/HSPA5/RHOB/EGR1	7
GO:0070507	BP	GO:0070507	regulation of microtubule cytoskeleton organization	7/210	148/18723	0.00142334053721579	0.031296353183375	0.0259284586379051	TPR/TACC3/CKAP2/PAK1/RPS3/HSPA1B/STMN1	7
GO:0022409	BP	GO:0022409	positive regulation of cell-cell adhesion	10/210	284/18723	0.00142664281326829	0.031296353183375	0.0259284586379051	CD4/SOX4/HLA-A/SKAP1/LEF1/FLOT1/RIPK2/PYCARD/RPS3/NR4A3	10
GO:0033673	BP	GO:0033673	negative regulation of kinase activity	9/210	237/18723	0.00146329283527647	0.0318774279462659	0.0264098684963276	PIK3IP1/NPM1/MVP/CDKN2A/TRIB1/ADAR/PYCARD/DUSP1/GADD45B	9
GO:1903037	BP	GO:1903037	regulation of leukocyte cell-cell adhesion	11/210	336/18723	0.00149679629983321	0.0323824137419089	0.0268282400311304	CD4/SOX4/HLA-A/SKAP1/LEF1/RIPK2/PYCARD/RPS3/FCGR2B/NR4A3/VSIG4	11
GO:0007088	BP	GO:0007088	regulation of mitotic nuclear division	6/210	110/18723	0.00150853898199359	0.0324129231953006	0.026853516557622	TPR/BUB3/CUL9/RAD21/IK/DUSP1	6
GO:0051403	BP	GO:0051403	stress-activated MAPK cascade	9/210	239/18723	0.00155040312187147	0.0328622607656135	0.0272257845512138	GADD45G/TRIB1/TRAF5/RIPK2/PYCARD/FCGR2B/DUSP1/GADD45B/ZFP36	9
GO:1903039	BP	GO:1903039	positive regulation of leukocyte cell-cell adhesion	9/210	239/18723	0.00155040312187147	0.0328622607656135	0.0272257845512138	CD4/SOX4/HLA-A/SKAP1/LEF1/RIPK2/PYCARD/RPS3/NR4A3	9
GO:0046651	BP	GO:0046651	lymphocyte proliferation	10/210	288/18723	0.00158243538640617	0.0333161060882965	0.0276017871355482	TNFRSF4/HLA-A/BAX/CD320/LEF1/RIPK2/PYCARD/RPS3/FCGR2B/VSIG4	10
GO:0051092	BP	GO:0051092	positive regulation of NF-kappaB transcription factor activity	7/210	152/18723	0.00165877308806209	0.0346904745150053	0.0287404263468443	NPM1/TRAF5/FLOT1/RIPK2/PYCARD/RPS3/HSPA1B	7
GO:0032943	BP	GO:0032943	mononuclear cell proliferation	10/210	291/18723	0.00170812108410128	0.0354859327207002	0.029399448983242	TNFRSF4/HLA-A/BAX/CD320/LEF1/RIPK2/PYCARD/RPS3/FCGR2B/VSIG4	10
GO:0001933	BP	GO:0001933	negative regulation of protein phosphorylation	11/210	342/18723	0.00172107909716477	0.0355199021566176	0.0294275920422425	SOCS3/NPM1/BAX/MVP/CDKN2A/TRIB1/ADAR/PYCARD/DUSP6/DUSP1/GADD45B	11
GO:0031098	BP	GO:0031098	stress-activated protein kinase signaling cascade	9/210	247/18723	0.00194146493286464	0.0398063757803684	0.0329788573735314	GADD45G/TRIB1/TRAF5/RIPK2/PYCARD/FCGR2B/DUSP1/GADD45B/ZFP36	9
GO:0035967	BP	GO:0035967	cellular response to topologically incorrect protein	6/210	116/18723	0.00197745204256832	0.0401068447384305	0.033227790433094	OPTN/CREB3L2/BAX/HSPA5/HSPA1B/ATF3	6
GO:1902107	BP	GO:1902107	positive regulation of leukocyte differentiation	7/210	157/18723	0.00199447490570455	0.0401068447384305	0.033227790433094	CD4/SOX4/XRCC6/LEF1/TRIB1/RIPK2/FOS	7
GO:1903708	BP	GO:1903708	positive regulation of hemopoiesis	7/210	157/18723	0.00199447490570455	0.0401068447384305	0.033227790433094	CD4/SOX4/XRCC6/LEF1/TRIB1/RIPK2/FOS	7
GO:2001238	BP	GO:2001238	positive regulation of extrinsic apoptotic signaling pathway	4/210	48/18723	0.00203416295473336	0.0406443897388442	0.0336731366760755	PPP1CA/PYCARD/THBS1/ATF3	4
GO:0051225	BP	GO:0051225	spindle assembly	6/210	117/18723	0.002065238331347	0.0410041306673135	0.0339711754836491	GOLGA8B/TPR/GOLGA8A/KPNB1/RPS3/HSPA1B	6
GO:0035966	BP	GO:0035966	response to topologically incorrect protein	7/210	159/18723	0.00214259399837669	0.0422724363075954	0.0350219436080241	OPTN/CREB3L2/BAX/HSPA5/HSPA1B/THBS1/ATF3	7
GO:0010833	BP	GO:0010833	telomere maintenance via telomere lengthening	5/210	81/18723	0.00217391221234867	0.0426222663133611	0.0353117713966372	PARP1/PTGES3/CCT8/CCT3/HNRNPA1	5
GO:0097305	BP	GO:0097305	response to alcohol	9/210	253/18723	0.00228356446540737	0.0444278531234301	0.0368076671851245	PARP1/PMVK/HPGD/DNMT3A/PSMD14/RPL27/CD14/FOSB/FOS	9
GO:2001252	BP	GO:2001252	positive regulation of chromosome organization	5/210	82/18723	0.00229432967994762	0.0444278531234301	0.0368076671851245	TPR/RAD21/CCT8/CCT3/HNRNPA1	5
GO:0007052	BP	GO:0007052	mitotic spindle organization	6/210	120/18723	0.00234632368290949	0.0451559349281416	0.037410869700378	TPR/TACC3/RAN/KPNB1/HSPA1B/STMN1	6
GO:0016064	BP	GO:0016064	immunoglobulin mediated immune response	8/210	207/18723	0.00238629791760067	0.0456452229726421	0.0378162359342494	FCGR2B/IGHG2/IGHM/IGHG1/IGHG4/IGHG3/IGLC2/IGKC	8
GO:0031397	BP	GO:0031397	negative regulation of protein ubiquitination	5/210	83/18723	0.00241953022869504	0.0460004019843414	0.0381104952768616	SOX4/RPL37/RPS20/RPS3/HSPA1B	5
GO:0051494	BP	GO:0051494	negative regulation of cytoskeleton organization	7/210	163/18723	0.00246423936769208	0.0462893347092817	0.0383498707773825	CORO1B/NPM1/SPTAN1/CKAP2/STMN1/CAPG/GSN	7
GO:0072331	BP	GO:0072331	signal transduction by p53 class mediator	7/210	163/18723	0.00246423936769208	0.0462893347092817	0.0383498707773825	SOX4/NPM1/BAX/RRS1/RPL37/PYCARD/RPS20	7
GO:0019724	BP	GO:0019724	B cell mediated immunity	8/210	210/18723	0.00260772152403798	0.0486148615374001	0.0402765274015875	FCGR2B/IGHG2/IGHM/IGHG1/IGHG4/IGHG3/IGLC2/IGKC	8
GO:0070997	BP	GO:0070997	neuron death	11/210	361/18723	0.00261903461900562	0.0486148615374001	0.0402765274015875	GAPDH/CD200/PARP1/BAX/HSPA5/FCGR2B/NR4A3/NR4A2/EGR1/GRN/FOS	11
GO:0032092	BP	GO:0032092	positive regulation of protein binding	5/210	85/18723	0.00268471884592804	0.0495409589392721	0.0410437822327946	FKBP1A/RAN/FLOT1/RIPK2/ANXA2	5
GO:0022626	CC	GO:0022626	cytosolic ribosome	18/217	102/19550	6.40192039456578e-17	2.24067213809802e-14	1.84644861906424e-14	RPL39/RPS16/RPL37/RPL14/RPL23A/RPL30/RPL10/RPS20/RPL38/RPS21/RPS3/RPS5/RPL27/RPS23/RPS27A/RPS18/RPS3A/RPLP2	18
GO:0044391	CC	GO:0044391	ribosomal subunit	20/217	180/19550	1.22895060011434e-14	2.15066355020009e-12	1.77227612858594e-12	MRPL33/NPM1/RPL39/RPS16/RPL37/RPL14/RPL23A/RPL30/RPL10/RPS20/RPL38/RPS21/RPS3/RPS5/RPL27/RPS23/RPS27A/RPS18/RPS3A/RPLP2	20
GO:0005840	CC	GO:0005840	ribosome	21/217	240/19550	3.07960829456659e-13	3.59287634366102e-11	2.96074622003946e-11	MRPL33/NPM1/EIF3H/RPL39/RPS16/RPL37/RPL14/RPL23A/RPL30/RPL10/RPS20/RPL38/RPS21/RPS3/RPS5/RPL27/RPS23/RPS27A/RPS18/RPS3A/RPLP2	21
GO:0005925	CC	GO:0005925	focal adhesion	23/217	418/19550	3.01158002721412e-10	2.63513252381235e-08	2.17150770383334e-08	CORO1B/FBLN7/PPP1CC/NPM1/LASP1/HSPA5/PAK1/RPS16/FLOT1/RPL30/PABPC1/RPL38/RPS3/RPS5/VIM/RPL27/RPS18/RPS3A/HSPA1B/MARCKS/RPLP2/GSN/RHOB	23
GO:0030055	CC	GO:0030055	cell-substrate junction	23/217	425/19550	4.16628320986946e-10	2.91639824690863e-08	2.40328757790365e-08	CORO1B/FBLN7/PPP1CC/NPM1/LASP1/HSPA5/PAK1/RPS16/FLOT1/RPL30/PABPC1/RPL38/RPS3/RPS5/VIM/RPL27/RPS18/RPS3A/HSPA1B/MARCKS/RPLP2/GSN/RHOB	23
GO:0022627	CC	GO:0022627	cytosolic small ribosomal subunit	9/217	42/19550	7.030680583706e-10	4.10123034049517e-08	3.37966049111481e-08	RPS16/RPS20/RPS21/RPS3/RPS5/RPS23/RPS27A/RPS18/RPS3A	9
GO:0015935	CC	GO:0015935	small ribosomal subunit	10/217	71/19550	5.90247642181532e-09	2.95123821090766e-07	2.43199780387578e-07	NPM1/RPS16/RPS20/RPS21/RPS3/RPS5/RPS23/RPS27A/RPS18/RPS3A	10
GO:0022625	CC	GO:0022625	cytosolic large ribosomal subunit	9/217	58/19550	1.43989690967113e-08	6.29954897981121e-07	5.19120727960382e-07	RPL39/RPL37/RPL14/RPL23A/RPL30/RPL10/RPL38/RPL27/RPLP2	9
GO:0101002	CC	GO:0101002	ficolin-1-rich granule	14/217	185/19550	2.03021279037092e-08	7.89527196255358e-07	6.50617900072085e-07	PKM/CD58/DYNLL1/COMMD3/XRCC6/MVP/SRP14/CCT8/KPNB1/PSMD14/FPR1/HSPA1B/GSN/FTH1	14
GO:0015934	CC	GO:0015934	large ribosomal subunit	11/217	113/19550	5.27915770995492e-08	1.84770519848422e-06	1.52262022371331e-06	MRPL33/NPM1/RPL39/RPL37/RPL14/RPL23A/RPL30/RPL10/RPL38/RPL27/RPLP2	11
GO:1904813	CC	GO:1904813	ficolin-1-rich granule lumen	11/217	124/19550	1.38045045809133e-07	4.39234236665422e-06	3.61955431116769e-06	PKM/COMMD3/XRCC6/MVP/SRP14/CCT8/KPNB1/PSMD14/HSPA1B/GSN/FTH1	11
GO:0005844	CC	GO:0005844	polysome	8/217	66/19550	6.69179338648662e-07	1.9433713803092e-05	1.6014549118939e-05	EIF3H/RPL39/RPL30/RPL38/RPS21/RPS3/VIM/RPS23	8
GO:0072562	CC	GO:0072562	blood microparticle	11/217	146/19550	7.21823655543416e-07	1.9433713803092e-05	1.6014549118939e-05	HSPA1B/IGLV3-21/GSN/IGHG2/IGKV3-20/IGHM/IGHG1/IGHG4/IGHG3/IGLC2/IGKC	11
GO:0042788	CC	GO:0042788	polysomal ribosome	6/217	32/19550	1.2427335017675e-06	3.10683375441875e-05	2.56021789085936e-05	EIF3H/RPL39/RPL30/RPL38/RPS21/RPS23	6
GO:0042571	CC	GO:0042571	immunoglobulin complex, circulating	8/217	77/19550	2.20825718045625e-06	5.15260008773126e-05	4.2460524031229e-05	IGHG2/IGKV3-20/IGHM/IGHG1/IGHG4/IGHG3/IGLC2/IGKC	8
GO:0034774	CC	GO:0034774	secretory granule lumen	15/217	322/19550	3.34862202159405e-06	7.32511067223697e-05	6.036331802084e-05	PKM/XRCC6/MVP/SRP14/SPTAN1/CCT8/KPNB1/PSMD14/PYCARD/ANXA2/GSN/THBS1/GRN/PLAC8/LYZ	15
GO:0060205	CC	GO:0060205	cytoplasmic vesicle lumen	15/217	325/19550	3.74910916665433e-06	7.71875416664128e-05	6.36071771927732e-05	PKM/XRCC6/MVP/SRP14/SPTAN1/CCT8/KPNB1/PSMD14/PYCARD/ANXA2/GSN/THBS1/GRN/PLAC8/LYZ	15
GO:0031983	CC	GO:0031983	vesicle lumen	15/217	327/19550	4.03936658248291e-06	7.85432391038343e-05	6.47243534269191e-05	PKM/XRCC6/MVP/SRP14/SPTAN1/CCT8/KPNB1/PSMD14/PYCARD/ANXA2/GSN/THBS1/GRN/PLAC8/LYZ	15
GO:0009897	CC	GO:0009897	external side of plasma membrane	16/217	421/19550	2.0395041375491e-05	0.00037569813060115	0.000309597857999143	TNFRSF4/TNFRSF18/CD4/FLOT1/FCGR2B/CD302/CD14/CD163/THBS1/IGHG2/IGHM/IGHG1/IGHG4/IGHG3/IGLC2/IGKC	16
GO:0042470	CC	GO:0042470	melanosome	8/217	109/19550	2.94327104805138e-05	0.00049054517467523	0.000404238730409061	ANXA11/RAN/HSPA5/FLOT1/ATP1B3/ANXA2/CAPG/CD63	8
GO:0048770	CC	GO:0048770	pigment granule	8/217	109/19550	2.94327104805138e-05	0.00049054517467523	0.000404238730409061	ANXA11/RAN/HSPA5/FLOT1/ATP1B3/ANXA2/CAPG/CD63	8
GO:0098687	CC	GO:0098687	chromosomal region	14/217	348/19550	3.66439532634852e-05	0.000582971983737265	0.000480403980583491	SMC4/CBX3/DYNLL1/TPR/BUB3/PARP1/PPP1CC/PMF1/RAD21/XRCC6/PTGES3/DNMT3A/PPP1CA/CBX1	14
GO:0005766	CC	GO:0005766	primary lysosome	9/217	155/19550	6.00278682764651e-05	0.000875406412365117	0.00072138753981366	CCT8/ANXA11/PYCARD/FPR1/ANXA2/GRN/CD63/PLAC8/LYZ	9
GO:0042582	CC	GO:0042582	azurophil granule	9/217	155/19550	6.00278682764651e-05	0.000875406412365117	0.00072138753981366	CCT8/ANXA11/PYCARD/FPR1/ANXA2/GRN/CD63/PLAC8/LYZ	9
GO:0000775	CC	GO:0000775	chromosome, centromeric region	10/217	198/19550	7.62671628392633e-05	0.0010543024330882	0.000868808621552379	SMC4/CBX3/DYNLL1/TPR/BUB3/PPP1CC/PMF1/RAD21/DNMT3A/CBX1	10
GO:0140534	CC	GO:0140534	endoplasmic reticulum protein-containing complex	8/217	125/19550	7.83196093151232e-05	0.0010543024330882	0.000868808621552379	HLA-A/FKBP1A/TAP1/SEC11C/TMEM258/DAD1/HSPA5/RNF125	8
GO:0019814	CC	GO:0019814	immunoglobulin complex	9/217	167/19550	0.000106575253113984	0.00138153105888498	0.00113846469213379	IGLV3-21/IGHG2/IGKV3-20/IGHM/IGHG1/IGHG4/IGHG3/IGLC2/IGKC	9
GO:0005819	CC	GO:0005819	spindle	13/217	391/19550	0.000449035603546975	0.00561294504433719	0.00462540433728839	CBX3/DYNLL1/TPR/NPM1/TACC3/RAD21/CKAP2/ANXA11/IK/FAM110A/CBX1/RPS3/CAPG	13
GO:0035578	CC	GO:0035578	azurophil granule lumen	6/217	91/19550	0.000530771254911285	0.00640585997306724	0.005278813932693	CCT8/PYCARD/ANXA2/GRN/PLAC8/LYZ	6
GO:0005667	CC	GO:0005667	transcription regulator complex	13/217	413/19550	0.000747533522206816	0.00872122442574618	0.00718681351174272	PBXIP1/SOX4/CHD3/CBX3/PARP1/PMF1/XRCC6/SUB1/LEF1/NR4A3/NR4A1/NR4A2/FOS	13
GO:0005635	CC	GO:0005635	nuclear envelope	14/217	468/19550	0.00077464096818583	0.00874594641500131	0.00720718591792589	GAPDH/CBX3/CACYBP/TPR/HTATIP2/PARP1/BAX/MVP/ANXA11/RAN/KPNB1/PAK1/NUCB2/NR4A1	14
GO:0005868	CC	GO:0005868	cytoplasmic dynein complex	3/217	23/19550	0.00202738651972502	0.0221745400594924	0.0182731548159426	DYNLL1/TPR/DYNLRB1	3
GO:0005791	CC	GO:0005791	rough endoplasmic reticulum	5/217	82/19550	0.00219579230631026	0.0231690947529394	0.0190927277061816	PKM/RPS21/RPL27/RPS23/GLUL	5
GO:0000781	CC	GO:0000781	chromosome, telomeric region	7/217	162/19550	0.00225071206171411	0.0231690947529394	0.0190927277061816	CBX3/PARP1/PPP1CC/XRCC6/PTGES3/PPP1CA/CBX1	7
GO:0101031	CC	GO:0101031	chaperone complex	3/217	29/19550	0.00398342177021166	0.0398342177021166	0.0328257914297141	PTGES3/CCT8/CCT3	3
GO:0003735	MF	GO:0003735	structural constituent of ribosome	19/208	182/18368	2.50045762634636e-13	1.25773018605222e-10	1.14757844746001e-10	MRPL33/RPL39/RPS16/RPL37/RPL14/RPL23A/RPL30/RPL10/RPS20/RPL38/RPS21/RPS3/RPS5/RPL27/RPS23/RPS27A/RPS18/RPS3A/RPLP2	19
GO:0003823	MF	GO:0003823	antigen binding	12/208	171/18368	5.88857214642182e-07	0.000148097589482509	0.00013512723451789	HLA-A/TAP1/IGLV3-21/SPON2/IGHG2/IGKV3-20/IGHM/IGHG1/IGHG4/IGHG3/IGLC2/IGKC	12
GO:0019843	MF	GO:0019843	rRNA binding	7/208	68/18368	1.16570720396525e-05	0.00183984427808845	0.00167871111278971	NPM1/RRS1/RPL37/RPL23A/RPS3/RPS5/RPS18	7
GO:0035259	MF	GO:0035259	glucocorticoid receptor binding	4/208	14/18368	1.46309684142222e-05	0.00183984427808845	0.00167871111278971	ETS2/NR4A3/NR4A1/NR4A2	4
GO:0034987	MF	GO:0034987	immunoglobulin receptor binding	7/208	79/18368	3.13796708785894e-05	0.00315679489038609	0.00288032347432947	IGHG2/IGHM/IGHG1/IGHG4/IGHG3/IGLC2/IGKC	7
GO:0031072	MF	GO:0031072	heat shock protein binding	8/208	129/18368	0.000111628467556037	0.00935818653011444	0.00853859857095301	TPR/BAX/PTGES3/KPNB1/HSPA5/RPS3/HSPA1B/ZFP36	8
GO:0005031	MF	GO:0005031	tumor necrosis factor-activated receptor activity	3/208	10/18368	0.000161975518154255	0.01163909794737	0.0106197482579331	TNFRSF4/TNFRSF18/TNFRSF25	3
GO:0005035	MF	GO:0005035	death receptor activity	3/208	13/18368	0.000376466820180305	0.0201864396757012	0.0184185156400664	TNFRSF4/TNFRSF18/TNFRSF25	3
GO:0045296	MF	GO:0045296	cadherin binding	12/208	332/18368	0.000419523438903754	0.0201864396757012	0.0184185156400664	PKM/CORO1B/LASP1/SPTAN1/CCT8/RAN/PPP1CA/HSPA5/RPL14/RPL23A/ANXA2/CAPG	12
GO:0051287	MF	GO:0051287	NAD binding	5/208	56/18368	0.000424071745411016	0.0201864396757012	0.0184185156400664	GAPDH/UXS1/PARP1/HPGD/ALDH2	5
GO:0044548	MF	GO:0044548	S100 protein binding	3/208	14/18368	0.000475149325207419	0.0201864396757012	0.0184185156400664	CACYBP/ANXA11/ANXA2	3
GO:0051082	MF	GO:0051082	unfolded protein binding	7/208	122/18368	0.000481585041965038	0.0201864396757012	0.0184185156400664	NPM1/PTGES3/CCT8/CCT3/PFDN4/HSPA5/HSPA1B	7
GO:0140297	MF	GO:0140297	DNA-binding transcription factor binding	13/208	394/18368	0.000576494041377233	0.0223058848317499	0.0203523402461922	HDAC7/PARP1/NPM1/CDKN2A/LEF1/ASXL1/FBP1/RPS3/ETS2/NR4A3/NR4A1/NR4A2/FOS	13
GO:0061629	MF	GO:0061629	RNA polymerase II-specific DNA-binding transcription factor binding	11/208	299/18368	0.000627819478627946	0.0225566569821326	0.0205811498256981	PARP1/NPM1/CDKN2A/LEF1/ASXL1/FBP1/ETS2/NR4A3/NR4A1/NR4A2/FOS	11
GO:0044183	MF	GO:0044183	protein folding chaperone	4/208	40/18368	0.0010609886233576	0.0355784851699249	0.0324625291076431	CCT8/CCT3/HSPA5/HSPA1B	4
GO:0016922	MF	GO:0016922	nuclear receptor binding	7/208	144/18368	0.00128229482505868	0.0399021905316874	0.036407565285792	PARP1/LEF1/ASXL1/ETS2/NR4A3/NR4A1/NR4A2	7
GO:0106306	MF	GO:0106306	protein serine phosphatase activity	5/208	73/18368	0.00142791139079597	0.0399021905316874	0.036407565285792	PPM1G/PPP1CC/PPP1CA/DUSP6/DUSP1	5
GO:0106307	MF	GO:0106307	protein threonine phosphatase activity	5/208	73/18368	0.00142791139079597	0.0399021905316874	0.036407565285792	PPM1G/PPP1CC/PPP1CA/DUSP6/DUSP1	5
GO:0055106	MF	GO:0055106	ubiquitin-protein transferase regulator activity	3/208	22/18368	0.00188046130989203	0.0497827388881943	0.0454227773469765	TRIB1/RPL37/RPS20	3
