# Supplementary material for: Role of CD28+ PD-1+ Tc cells in immune response and prognosis prediction in hepatocellular carcinoma
Source: Front Immunol. 2025 Jun 4;16:1576193. doi: 10.3389/fimmu.2025.1576193 (PMC12174045; doi:10.3389/fimmu.2025.1576193)
Supplement: Supplementary file 5 [file DataSheet5.csv]

	ID	Description	GeneRatio	BgRatio	pvalue	p.adjust	qvalue	geneID	Count
hsa03010	hsa03010	Ribosome	19/132	167/8292	1.24274270973199e-11	2.97015507625946e-09	2.64246344595644e-09	MRPL33/RPL39/RPS16/RPL37/RPL14/RPL23A/RPL30/RPL10/RPS20/RPL38/RPS21/RPS3/RPS5/RPL27/RPS23/RPS27A/RPS18/RPS3A/RPLP2	19
hsa05171	hsa05171	Coronavirus disease - COVID-19	20/132	232/8292	5.51889732454189e-10	6.59508230282756e-08	5.86745926082875e-08	ADAR/RPL39/RPS16/RPL37/RPL14/RPL23A/RPL30/RPL10/RPS20/RPL38/RPS21/RPS3/RPS5/RPL27/RPS23/RPS27A/RPS18/RPS3A/RPLP2/FOS	20
hsa05132	hsa05132	Salmonella infection	15/132	249/8292	8.92929418145463e-06	0.000711367103122552	0.000632883306896082	GAPDH/DYNLL1/BAX/LEF1/DYNLRB1/PAK1/RIPK2/PYCARD/RPS3/S100A10/TUBA1B/ANXA2/CD14/RHOB/FOS	15
hsa05166	hsa05166	Human T-cell leukemia virus 1 infection	12/132	222/8292	0.000207243569057782	0.0123828032512025	0.011016631828861	CD4/PTTG1/HLA-A/CREB3L2/BUB3/BAX/CDKN2A/RAN/ETS2/EGR1/ZFP36/FOS	12
hsa05216	hsa05216	Thyroid cancer	5/132	37/8292	0.00027437653091419	0.0131151981776983	0.0116682229988771	GADD45G/TPR/BAX/LEF1/GADD45B	5
