# Supplementary material for: Role of CD28+ PD-1+ Tc cells in immune response and prognosis prediction in hepatocellular carcinoma
Source: Front Immunol. 2025 Jun 4;16:1576193. doi: 10.3389/fimmu.2025.1576193 (PMC12174045; doi:10.3389/fimmu.2025.1576193)
Supplement: Supplementary file 6 [file DataSheet6.csv]

	ID	Description	setSize	enrichmentScore	NES	pvalue	p.adjust	qvalues	rank	leading_edge	core_enrichment
KEGG_PATHWAYS_IN_CANCER	KEGG_PATHWAYS_IN_CANCER	KEGG_PATHWAYS_IN_CANCER	325	0.556161762872556	1.38593654837344	0.00102354145342886	0.0157360406091371	0.00854929201175528	11319	tags=53%, list=20%, signal=42%	BIRC5/EGLN3/CDKN2A/MMP9/SLC2A1/MMP1/ITGA3/E2F1/HRAS/TGFA/FZD6/FZD7/RAD51/CDKN2B/ARNT2/E2F2/ITGAV/ITGA2/CXCL8/LAMC2/BIRC3/PPARG/VEGFA/VEGFB/CDK2/TRAF5/E2F3/TRAF2/PRKCA/HDAC1/RASSF1/VHL/MSH2/BAX/WNT7B/HDAC2/HIF1A/BMP2/RAC2/MITF/CASP8/RAC1/IGF1R/ELOC/EGF/MAP2K2/CSF2RA/STK4/RUNX1/LAMB3/LEF1/RALA/BCL2L1/CKS1B/GRB2/LAMB1/HSP90AB1/RBX1/CCDC6/CDK4/NFKB2/CYCS/FZD2/PAX8/MECOM/IKBKB/LAMC1/APPL1/PIK3CB/NRAS/…
KEGG_ENDOCYTOSIS	KEGG_ENDOCYTOSIS	KEGG_ENDOCYTOSIS	181	0.616687028574464	1.50703030198337	0.00104712041884817	0.0157360406091371	0.00854929201175528	10904	tags=59%, list=20%, signal=47%	HSPA1B/IL2RG/DNM1/HLA-A/HRAS/DAB2/TFRC/SRC/CHMP4B/HLA-F/CLTA/GIT1/CHMP4C/HLA-B/PRKCI/RAB11FIP5/IL2RA/ASAP1/ARFGAP1/SH3GL1/GRK6/ERBB3/HLA-G/IGF1R/HSPA6/EGF/PARD3/VPS37B/SH3GLB2/HLA-C/SNF8/CHMP3/PARD6B/PIP5K1C/AP2M1/SMURF2/MVB12A/ACAP3/STAM/VPS37C/VPS4A/DNM1L/CBL/AP2S1/CXCR4/SH3KBP1/HLA-E/HSPA1A/CLTB/ASAP2/CLTC/AP2B1/RAB11A/CDC42/NEDD4L/GRK3/GRK2/AGAP1/ASAP3/PIP4K2B/IQSEC2/CBLB/ARAP2/RAB11FIP1/EHD1…
KEGG_UBIQUITIN_MEDIATED_PROTEOLYSIS	KEGG_UBIQUITIN_MEDIATED_PROTEOLYSIS	KEGG_UBIQUITIN_MEDIATED_PROTEOLYSIS	135	0.673756584278002	1.61199484531359	0.00108459869848156	0.0157360406091371	0.00854929201175528	11553	tags=63%, list=21%, signal=50%	CDC20/UBE2C/UBE2S/UBE2Q2/SAE1/BIRC3/UBE2O/SOCS1/BRCA1/VHL/ANAPC7/UBE2E2/UBE2M/UBE2Z/UBE2E3/UBE2D1/UBE2L6/ELOC/UBE2J2/UBA2/UBE2I/RNF7/MAP3K1/ANAPC11/CUL7/RBX1/CUL4B/SMURF2/FANCL/UBE2R2/TRIM37/CBL/ELOB/PML/PRPF19/NEDD4L/TRIP12/CDC27/PIAS1/TRIM32/UBR5/CBLB/ANAPC5/SKP2/HUWE1/UBE2Q1/ANAPC4/UBE2L3/UBE2N/UBE2D2/UBE4B/CDC26/UBE2F/UBE2A/UBA3/SOCS3/UBA6/SIAH1/UBOX5/UBA1/ANAPC1/PIAS3/CBLC/CUL2/MID1/WWP2/FBX…
KEGG_SPLICEOSOME	KEGG_SPLICEOSOME	KEGG_SPLICEOSOME	127	0.768527960254467	1.8341861790639	0.001085776330076	0.0157360406091371	0.00854929201175528	11094	tags=87%, list=20%, signal=70%	HSPA1B/SNRPD2/SNRPB/ALYREF/SNRPA/SNRPD1/SNRPF/SF3A2/PPIH/ISY1/SNRPG/SNRPA1/HNRNPA1/LSM2/LSM7/PRPF31/RBM17/RBMX/TXNL4A/SNRPC/CCDC12/EFTUD2/SNRNP40/PQBP1/SF3A3/THOC2/EIF4A3/LSM4/HSPA6/LSM8/PRPF38A/USP39/HNRNPU/HNRNPA3/SF3B6/NCBP2/PPIE/U2SURP/SF3B4/PPIL1/PRPF3/PRPF38B/SNRPB2/TCERG1/MAGOH/ACIN1/PRPF40A/PRPF4/SNRPE/LSM5/SART1/SNU13/PRPF6/RBM8A/DDX23/SRSF2/TRA2A/SNRNP200/SF3B3/HSPA1A/SRSF7/PRPF19/SF3B1…
KEGG_CELL_CYCLE	KEGG_CELL_CYCLE	KEGG_CELL_CYCLE	125	0.745447565396881	1.77580149562661	0.00108813928182807	0.0157360406091371	0.00854929201175528	9193	tags=74%, list=17%, signal=62%	SFN/CDC20/PTTG1/CDKN2A/CCNB1/CCNB2/CDK1/PLK1/CDC6/BUB1/CDC45/ORC1/MCM6/TTK/CDC25B/E2F1/MCM3/CHEK1/MCM7/CDC25A/CCNA2/CDC25C/ORC6/CDKN2C/BUB1B/RBL1/MAD2L1/CDKN2B/MCM4/PKMYT1/YWHAZ/E2F2/ESPL1/DBF4/CDK2/YWHAQ/CDKN2D/E2F3/PCNA/HDAC1/MCM5/ANAPC7/MCM2/MAD2L2/HDAC2/CDC7/CCND3/CDK7/YWHAH/PRKDC/E2F4/ORC2/ANAPC11/BUB3/RBX1/CDK4/ZBTB17/YWHAB/SMC1B/ORC4/YWHAG/CCNE1/CDC27/CCNE2/E2F5/RAD21/SMAD3/ANAPC5/SKP2/ANA…
KEGG_RIBOSOME	KEGG_RIBOSOME	KEGG_RIBOSOME	88	0.831422829842632	1.89911954490564	0.0011441647597254	0.0157360406091371	0.00854929201175528	6380	tags=85%, list=11%, signal=76%	RPSA/RPL38/RPS19/RPS8/RPS21/RPLP2/RPL18/RPL35/RPL14/RPL8/RPL37A/RPL28/RPS2/RPL32/RPL37/RPS16/RPL12/RPS6/RPS3/RPS7/RPS24/RPS27A/RPL35A/RPL13A/RPL27A/RPL5/RPL36/RPS11/RPL23/RPLP1/RPS4X/RPS20/RPL24/RPL29/RPLP0/RPL39/RPS28/RPS5/RPS15A/RPL7A/RPL4/RPL6/RPL18A/RPL23A/RPS15/RPL13/RPL19/RPL27/RPL31/RPS18/RPL9/RPS26/RPL11/RPL7/RPS12/RPS9/RPS27/RPL10/UBA52/RPS10/RPS13/RPL34/FAU/RPS3A/RPL21/RPL15/RPS25/RPL22…
KEGG_ANTIGEN_PROCESSING_AND_PRESENTATION	KEGG_ANTIGEN_PROCESSING_AND_PRESENTATION	KEGG_ANTIGEN_PROCESSING_AND_PRESENTATION	80	0.693380479239554	1.57030925405315	0.00114678899082569	0.0157360406091371	0.00854929201175528	9954	tags=51%, list=18%, signal=42%	HSPA1B/HLA-A/HLA-DQA2/TAP1/HLA-F/HLA-DMA/TAP2/HLA-B/RFXANK/HLA-G/HSPA6/HLA-DMB/HLA-DOB/HLA-C/HSP90AB1/PSME2/HSPA4/TAPBP/NFYA/HLA-E/HSPA1A/CTSB/CD8B/NFYC/KIR2DL4/CD8A/HLA-DOA/CANX/CIITA/LTA/CREB1/RFXAP/HSPA5/PSME3/CD74/HSP90AA1/HLA-DPB1/PSME1/IFI30/PDIA3/RFX5
KEGG_LEISHMANIA_INFECTION	KEGG_LEISHMANIA_INFECTION	KEGG_LEISHMANIA_INFECTION	70	0.676828274533229	1.5148219019732	0.00114942528735632	0.0157360406091371	0.00854929201175528	8643	tags=56%, list=16%, signal=47%	MAPK13/MARCKSL1/HLA-DQA2/IFNGR2/ITGAM/FCGR2A/FCGR1A/FCGR2C/HLA-DMA/CYBA/NCF2/NCF4/FCGR3A/HLA-DMB/HLA-DOB/TLR2/NCF1/IFNG/IL1B/IRAK1/FCGR3B/MAPK3/ITGB2/IRAK4/PTPN6/HLA-DOA/TGFB2/STAT1/IL12A/NFKBIB/MAP3K7/TGFB1/ITGA4/MAPK14/RELA/TNF/HLA-DPB1/PRKCB/JAK2
KEGG_RNA_DEGRADATION	KEGG_RNA_DEGRADATION	KEGG_RNA_DEGRADATION	59	0.68459431042201	1.50644471477279	0.00117785630153121	0.0157360406091371	0.00854929201175528	12250	tags=75%, list=22%, signal=58%	ENO2/ENO1/CNOT9/EXOSC5/CNOT6/LSM2/LSM7/EXOSC2/ZCCHC7/LSM4/EXOSC4/EXOSC1/LSM8/DCP1A/MPHOSPH6/EXOSC3/EXOSC7/CNOT10/HSPD1/EDC3/CNOT2/LSM5/DCP2/EXOSC8/EXOSC6/PNPT1/EXOSC10/SKIV2L/PAPOLG/CNOT3/EXOSC9/LSM3/CNOT4/CNOT7/MTREX/PAPOLA/PARN/XRN2/CNOT8/LSM1/DDX6/DIS3/TENT4A/TTC37
KEGG_VIBRIO_CHOLERAE_INFECTION	KEGG_VIBRIO_CHOLERAE_INFECTION	KEGG_VIBRIO_CHOLERAE_INFECTION	54	0.701589307051755	1.52433189853641	0.00118483412322275	0.0157360406091371	0.00854929201175528	10333	tags=63%, list=19%, signal=51%	ATP6V1F/KDELR3/ERO1A/SEC61G/ACTG1/PRKCA/ACTB/ATP6AP1/ATP6V0B/ATP6V1E2/ATP6V1C1/SEC61A1/ATP6V0E1/PRKX/KDELR1/ATP6V1G1/SLC12A2/ATP6V0D2/ATP6V1B2/SEC61B/ATP6V1E1/PLCG1/KCNQ1/PRKACB/ATP6V1H/ATP6V0D1/PRKCB/SEC61A2/ATP6V1C2/GNAS/ATP6V0A2/ARF1/CFTR/MUC2
KEGG_PATHOGENIC_ESCHERICHIA_COLI_INFECTION	KEGG_PATHOGENIC_ESCHERICHIA_COLI_INFECTION	KEGG_PATHOGENIC_ESCHERICHIA_COLI_INFECTION	56	0.700001134781407	1.52836781852299	0.00118764845605701	0.0157360406091371	0.00854929201175528	8855	tags=61%, list=16%, signal=51%	TUBA4A/YWHAZ/ARPC1A/EZR/TUBB/ARPC3/ARHGEF2/TUBB2B/LY96/ARPC4/ACTG1/TUBA1C/YWHAQ/PRKCA/ACTB/NCK2/KRT18/NCL/ARPC5L/TUBB4B/ARPC2/CTTN/CDC42/WAS/RHOA/ARPC5/TUBA1B/TUBAL3/ABL1/TUBA1A/ARPC1B/ROCK2/TLR5/TUBB2A
KEGG_PROTEASOME	KEGG_PROTEASOME	KEGG_PROTEASOME	46	0.796748255316332	1.69383675815762	0.00120192307692308	0.0157360406091371	0.00854929201175528	8048	tags=76%, list=15%, signal=65%	PSMB9/PSMB8/PSMA1/PSMD14/PSMC5/PSMB3/PSMA7/PSMC4/PSMB2/IFNG/PSME2/PSMA5/PSMD13/SEM1/PSMD8/PSMD2/PSMD11/PSMA4/PSMB1/PSMB7/PSMB10/PSMD1/PSMD12/PSMB4/POMP/PSME3/PSMD4/PSMC3/PSMD3/PSMB5/PSMF1/PSMC2/PSMB6/PSME4/PSMD6
KEGG_AUTOIMMUNE_THYROID_DISEASE	KEGG_AUTOIMMUNE_THYROID_DISEASE	KEGG_AUTOIMMUNE_THYROID_DISEASE	49	0.704120320500652	1.50435040354381	0.00120481927710843	0.0157360406091371	0.00854929201175528	5648	tags=33%, list=10%, signal=29%	HLA-A/HLA-DQA2/CTLA4/HLA-F/HLA-DMA/GZMB/HLA-B/HLA-G/CD86/HLA-DMB/HLA-DOB/HLA-C/HLA-E/HLA-DOA/FASLG/CD80
KEGG_DNA_REPLICATION	KEGG_DNA_REPLICATION	KEGG_DNA_REPLICATION	36	0.840280025746138	1.73214376066039	0.001230012300123	0.0157360406091371	0.00854929201175528	5282	tags=81%, list=10%, signal=73%	MCM6/MCM3/MCM7/POLE4/MCM4/RFC4/FEN1/POLA2/PRIM2/PCNA/MCM5/RPA2/RFC2/MCM2/POLE2/LIG1/RNASEH2C/RPA3/POLA1/DNA2/SSBP1/POLD1/RFC5/POLD3/POLE3/RPA1/PRIM1/RFC3/RNASEH2B
KEGG_HOMOLOGOUS_RECOMBINATION	KEGG_HOMOLOGOUS_RECOMBINATION	KEGG_HOMOLOGOUS_RECOMBINATION	28	0.813526936417362	1.61052607686794	0.00126903553299492	0.0157360406091371	0.00854929201175528	7242	tags=79%, list=13%, signal=68%	RAD51/EME1/XRCC2/RAD54L/RPA2/MRE11/RAD51D/RPA3/RAD51C/BLM/SSBP1/SEM1/POLD1/POLD3/RPA1/BRCA2/RAD54B/MUS81/XRCC3/TOP3A/POLD2/NBN
KEGG_OOCYTE_MEIOSIS	KEGG_OOCYTE_MEIOSIS	KEGG_OOCYTE_MEIOSIS	113	0.63080045576782	1.48719210492456	0.00221238938053097	0.0246979152834949	0.0134182222253283	7028	tags=45%, list=13%, signal=39%	CDC20/PTTG1/CCNB1/ITPR3/CCNB2/CDK1/PLK1/BUB1/AURKA/CDC25C/SGO1/MAD2L1/PKMYT1/YWHAZ/RPS6KA1/ESPL1/PPP1CC/CDK2/YWHAQ/FBXO5/ANAPC7/MAD2L2/PPP2R1A/CALM2/IGF1R/YWHAH/PRKX/ANAPC11/RBX1/PPP1CB/YWHAB/SMC1B/YWHAG/RPS6KA3/MAPK3/CCNE1/CDC27/PPP1CA/CCNE2/PPP3CB/FBXO43/ANAPC5/PPP2R5B/ANAPC4/PPP2CA/CDC26/SMC1A/YWHAE/ANAPC1/CALM3/PRKACB
KEGG_FC_GAMMA_R_MEDIATED_PHAGOCYTOSIS	KEGG_FC_GAMMA_R_MEDIATED_PHAGOCYTOSIS	KEGG_FC_GAMMA_R_MEDIATED_PHAGOCYTOSIS	96	0.650667891376015	1.50441189198537	0.00225733634311512	0.0246979152834949	0.0134182222253283	8732	tags=57%, list=16%, signal=48%	PLPP2/SPHK1/MARCKS/MARCKSL1/LIMK1/DNM1/VASP/PRKCD/ARPC1A/FCGR2A/ARPC3/FCGR1A/FCGR2C/ARPC4/PAK1/PRKCA/ASAP1/CFL1/FCGR3A/RAC2/RAC1/ARPC5L/SYK/WASF2/ARPC2/NCF1/PIP5K1C/VAV1/PIK3CB/DNM1L/PIK3CD/MAPK3/ASAP2/RPS6KB1/CDC42/LYN/WASF1/HCK/WAS/ASAP3/PIP4K2B/ARPC5/PLCG1/SCIN/FCGR2B/LIMK2/DNM2/INPP5D/ARPC1B/GAB2/PIKFYVE/VAV3/DOCK2/PRKCB/PIK3CG
KEGG_LYSOSOME	KEGG_LYSOSOME	KEGG_LYSOSOME	121	0.613763854407371	1.45801548957954	0.00327153762268266	0.0297314578005115	0.0161529142549468	10107	tags=53%, list=18%, signal=43%	AP1M2/CTSV/CTSE/CTSC/LAPTM4B/PPT1/NEU1/GLA/SLC11A1/DNASE2/CD63/CLTA/AP1S3/LAMP3/LAPTM5/AP4M1/NPC1/GM2A/ATP6AP1/SORT1/AP3M2/ATP6V0B/SGSH/GNS/HEXA/GGA3/NPC2/CTSA/GALC/MANBA/GGA1/CLTB/ENTPD4/CLTC/AP3B1/CTSB/AP3D1/PLA2G15/ASAH1/GNPTAB/AP3S1/GALNS/ATP6V0D2/GAA/AP4B1/NAGPA/AP1S2/GGA2/PSAP/PPT2/TPP1/AP1B1/ATP6V1H/ATP6V0D1/ABCA2/ABCB9/CTSD/AP1S1/LAPTM4A/ATP6V0A2/ARSG/CTSZ/HEXB/AP3M1
KEGG_T_CELL_RECEPTOR_SIGNALING_PATHWAY	KEGG_T_CELL_RECEPTOR_SIGNALING_PATHWAY	KEGG_T_CELL_RECEPTOR_SIGNALING_PATHWAY	108	0.617061235565968	1.44662215407756	0.00333333333333333	0.0297314578005115	0.0161529142549468	13187	tags=65%, list=24%, signal=50%	MAPK13/NFKBIE/HRAS/CD3D/PDCD1/CTLA4/PAK1/NCK2/MAP2K2/PAK4/GRB2/CDK4/IFNG/VAV1/IKBKB/PIK3CB/NRAS/CARD11/ICOS/CBL/PIK3CD/MAPK3/MAP3K14/BCL10/CD8B/CDC42/CD8A/SOS1/PTPN6/PPP3CB/RHOA/CBLB/MAP3K8/CD3G/PLCG1/NFKBIB/LCP2/RASGRP1/MAP3K7/CBLC/MALT1/PPP3R1/MAPK14/RELA/PAK2/TNF/MAP2K7/VAV3/PIK3CG/MAP2K1/TEC/PRKCQ/NFATC2/AKT3/PPP3CA/JUN/LCK/KRAS/PAK6/PIK3CA/NCK1/CD28/NFAT5/PAK5/NFATC4/IL10/PIK3R5/PTPRC/ZAP70/…
KEGG_BASE_EXCISION_REPAIR	KEGG_BASE_EXCISION_REPAIR	KEGG_BASE_EXCISION_REPAIR	35	0.726938669261892	1.48933251944725	0.00373134328358209	0.0297314578005115	0.0161529142549468	11719	tags=77%, list=21%, signal=61%	POLE4/NEIL3/FEN1/PCNA/POLE2/TDG/XRCC1/LIG1/SMUG1/POLD1/POLD3/POLE3/PARP2/OGG1/PARP1/POLD2/POLL/HMGB1/APEX2/LIG3/POLE/NEIL2/POLB/UNG/PARP4/APEX1/PARP3
KEGG_PRIMARY_BILE_ACID_BIOSYNTHESIS	KEGG_PRIMARY_BILE_ACID_BIOSYNTHESIS	KEGG_PRIMARY_BILE_ACID_BIOSYNTHESIS	16	-0.941289254698939	-1.98998611548838	0.0040650406504065	0.0297314578005115	0.0161529142549468	1664	tags=88%, list=3%, signal=85%	CH25H/CYP7B1/AMACR/CYP39A1/HSD17B4/SCP2/AKR1C4/BAAT/CYP27A1/ACOX2/AKR1D1/SLC27A5/CYP8B1/CYP7A1
KEGG_NATURAL_KILLER_CELL_MEDIATED_CYTOTOXICITY	KEGG_NATURAL_KILLER_CELL_MEDIATED_CYTOTOXICITY	KEGG_NATURAL_KILLER_CELL_MEDIATED_CYTOTOXICITY	131	0.600675303889803	1.43472722868982	0.0043525571273123	0.0297314578005115	0.0161529142549468	13390	tags=51%, list=24%, signal=39%	HLA-A/HRAS/ICAM1/IFNGR2/MICB/FCER1G/GZMB/PAK1/MICA/HLA-B/PRKCA/FCGR3A/RAC2/RAC1/HLA-G/MAP2K2/TYROBP/ULBP2/SYK/HLA-C/HCST/GRB2/IFNG/TNFRSF10A/VAV1/PIK3CB/NRAS/RAC3/PIK3CD/FCGR3B/HLA-E/MAPK3/ITGB2/KIR2DL4/SOS1/ULBP3/PTPN6/PPP3CB/FASLG/PLCG1/LCP2/IFNAR2/ULBP1/PPP3R1/TNF/VAV3/PRKCB/PIK3CG/MAP2K1/TNFRSF10B/NFATC2/CASP3/PPP3CA/SH2D1A/PRF1/LCK/KRAS/PIK3CA/BRAF/RAET1G/NFAT5/NFATC4/PIK3R5/ITGAL/ZAP70/KLRC…
KEGG_BETA_ALANINE_METABOLISM	KEGG_BETA_ALANINE_METABOLISM	KEGG_BETA_ALANINE_METABOLISM	22	-0.841775187860706	-1.87412073655144	0.00442477876106195	0.0297314578005115	0.0161529142549468	1503	tags=73%, list=3%, signal=71%	DPYD/ALDH3A2/ALDH1B1/HIBCH/CNDP1/ALDH9A1/MLYCD/ECHS1/ALDH7A1/ACADM/AOC3/ALDH2/EHHADH/DPYS/ABAT/UPB1
KEGG_GLYCINE_SERINE_AND_THREONINE_METABOLISM	KEGG_GLYCINE_SERINE_AND_THREONINE_METABOLISM	KEGG_GLYCINE_SERINE_AND_THREONINE_METABOLISM	31	-0.932306268767575	-2.26476340443575	0.004739336492891	0.0297314578005115	0.0161529142549468	1728	tags=71%, list=3%, signal=69%	CHDH/PSAT1/MAOA/GAMT/GLDC/ALAS1/CBS/AOC3/SHMT1/MAOB/GLYCTK/GATM/CTH/AGXT2/PIPOX/SARDH/DAO/DMGDH/BHMT/GNMT/AGXT/SDS
KEGG_LINOLEIC_ACID_METABOLISM	KEGG_LINOLEIC_ACID_METABOLISM	KEGG_LINOLEIC_ACID_METABOLISM	29	-0.854311411032978	-2.03775642142359	0.004739336492891	0.0297314578005115	0.0161529142549468	1070	tags=41%, list=2%, signal=41%	CYP3A43/PLA2G5/CYP3A5/CYP2J2/PLA2G12B/CYP3A7/PLA2G2A/CYP2C8/CYP1A2/CYP2E1/CYP2C9/CYP3A4
KEGG_NUCLEOTIDE_EXCISION_REPAIR	KEGG_NUCLEOTIDE_EXCISION_REPAIR	KEGG_NUCLEOTIDE_EXCISION_REPAIR	44	0.7015306430596	1.48828260064508	0.00480769230769231	0.0297314578005115	0.0161529142549468	12122	tags=73%, list=22%, signal=57%	POLE4/RFC4/PCNA/RPA2/RFC2/ERCC1/POLE2/CDK7/LIG1/RPA3/RBX1/CUL4B/POLD1/RFC5/GTF2H1/POLD3/POLE3/RPA1/ERCC2/CETN2/RFC3/ERCC3/CCNH/POLD2/POLE/DDB1/XPA/GTF2H3/ERCC6/GTF2H2/RFC1/MNAT1
KEGG_PROPANOATE_METABOLISM	KEGG_PROPANOATE_METABOLISM	KEGG_PROPANOATE_METABOLISM	33	-0.817589699364856	-1.99001008510737	0.00495049504950495	0.0297314578005115	0.0161529142549468	1731	tags=70%, list=3%, signal=68%	ACSS2/MCEE/ACSS3/SUCLG2P2/ACACB/ALDH3A2/ALDH1B1/ACAT2/HIBCH/PCCA/ALDH9A1/PCCB/SUCLG2/MLYCD/ECHS1/MMUT/ALDH7A1/ACADM/ACAT1/ALDH2/ALDH6A1/EHHADH/ABAT
KEGG_BUTANOATE_METABOLISM	KEGG_BUTANOATE_METABOLISM	KEGG_BUTANOATE_METABOLISM	34	-0.848291169840648	-2.07410977043195	0.00497512437810945	0.0297314578005115	0.0161529142549468	2011	tags=65%, list=4%, signal=62%	L2HGDH/HMGCL/ALDH3A2/ALDH1B1/HMGCS1/ACAT2/ALDH9A1/HADH/ECHS1/ALDH7A1/ACSM3/ACADS/ACAT1/ALDH2/ALDH5A1/ACSM1/EHHADH/ACSM5/ABAT/BDH1/HMGCS2/ACSM2A
KEGG_MISMATCH_REPAIR	KEGG_MISMATCH_REPAIR	KEGG_MISMATCH_REPAIR	23	0.768792039662282	1.47907347482838	0.00513478818998716	0.0297314578005115	0.0161529142549468	6729	tags=70%, list=12%, signal=61%	EXO1/RFC4/PCNA/RPA2/RFC2/MSH2/LIG1/RPA3/SSBP1/POLD1/RFC5/POLD3/RPA1/RFC3/MLH1/POLD2
KEGG_HUNTINGTONS_DISEASE	KEGG_HUNTINGTONS_DISEASE	KEGG_HUNTINGTONS_DISEASE	182	0.570504043674722	1.39384076955911	0.00524658971668416	0.0297314578005115	0.0161529142549468	13026	tags=63%, list=23%, signal=49%	NDUFA4L2/COX7B2/IFT57/CLTA/PPARG/PLCB1/POLR2I/HDAC1/SLC25A6/UQCRH/POLR2H/BAX/ATP5MC2/HDAC2/POLR2J/CASP8/DCTN2/ATP5F1E/CREB3/COX6B1/CREB3L2/NDUFS5/CREB3L1/UQCRB/UQCR11/CYCS/TBPL1/TGM2/CREB5/AP2M1/VDAC2/POLR2G/AP2S1/PLCB3/VDAC3/SP1/CLTB/CLTC/AP2B1/COX6A1/ATP5MC1/UQCRHL/ATP5PD/COX8A/GPX1/POLR2K/VDAC1/NDUFA8/NRF1/COX7A2L/NDUFB9/POLR2L/NDUFB2/TAF4/DNAL4/COX7C/VDAC2P5/TAF4B/POLR2D/NDUFB4/COX4I1/NDUFS6/…
KEGG_TRYPTOPHAN_METABOLISM	KEGG_TRYPTOPHAN_METABOLISM	KEGG_TRYPTOPHAN_METABOLISM	40	-0.83048723018895	-2.11954330152599	0.00529100529100529	0.0297314578005115	0.0161529142549468	1793	tags=65%, list=3%, signal=63%	IDO2/ALDH3A2/ALDH1B1/ACAT2/MAOA/ALDH9A1/AADAT/HADH/ECHS1/ALDH7A1/GCDH/ACMSD/ACAT1/DDC/ALDH2/HAAO/CYP1A1/CAT/MAOB/AOX1/KMO/EHHADH/INMT/TDO2/OGDHL/CYP1A2
KEGG_FATTY_ACID_METABOLISM	KEGG_FATTY_ACID_METABOLISM	KEGG_FATTY_ACID_METABOLISM	42	-0.932013177968816	-2.40427477209713	0.00543478260869565	0.0297314578005115	0.0161529142549468	1719	tags=83%, list=3%, signal=81%	HADHB/ECI1/ACSL6/ACADVL/ADH5/ALDH3A2/ALDH1B1/ACOX1/ACAT2/ECI2/CPT1A/ALDH9A1/CPT2/HADH/ACSL5/ACAA2/ECHS1/ACAA1/ACADL/ALDH7A1/GCDH/ACADM/ACADS/ACAT1/ALDH2/ACSL1/ACADSB/ADH6/EHHADH/CYP4A22/CYP4A11/ADH1C/ADH1A/ADH1B/ADH4
KEGG_TYROSINE_METABOLISM	KEGG_TYROSINE_METABOLISM	KEGG_TYROSINE_METABOLISM	42	-0.79260776274355	-2.04465654904766	0.00543478260869565	0.0297314578005115	0.0161529142549468	2066	tags=50%, list=4%, signal=48%	COMT/ALDH1A3/ADH5/GSTZ1/MAOA/FAH/GOT1/GOT2/AOC3/DDC/MAOB/AOX1/DBH/HGD/ADH6/ADH1C/ADH1A/ADH1B/TAT/HPD/ADH4
KEGG_VALINE_LEUCINE_AND_ISOLEUCINE_DEGRADATION	KEGG_VALINE_LEUCINE_AND_ISOLEUCINE_DEGRADATION	KEGG_VALINE_LEUCINE_AND_ISOLEUCINE_DEGRADATION	44	-0.823477480353296	-2.12742223327963	0.00588235294117647	0.0297314578005115	0.0161529142549468	2491	tags=75%, list=4%, signal=72%	HADHB/DBT/ACAD8/MCEE/MCCC2/HIBADH/HMGCL/ALDH3A2/ALDH1B1/HMGCS1/ACAT2/HIBCH/PCCA/ALDH9A1/HADH/PCCB/IVD/ACAA2/BCKDHB/ECHS1/ACAA1/MMUT/ALDH7A1/ACADM/ACADS/ACAT1/ALDH2/AOX1/ACADSB/ALDH6A1/EHHADH/ABAT/HMGCS2
KEGG_DRUG_METABOLISM_OTHER_ENZYMES	KEGG_DRUG_METABOLISM_OTHER_ENZYMES	KEGG_DRUG_METABOLISM_OTHER_ENZYMES	51	-0.731473280692245	-1.92987634359891	0.00591715976331361	0.0297314578005115	0.0161529142549468	1531	tags=53%, list=3%, signal=52%	UGT2A3/DPYD/TPMT/CES5A/UPP2/CYP3A43/UGT1A3/UGT1A9/CYP2A13/CYP3A5/UGT2B17/XDH/UGT1A1/CES2/UGT2B7/CES1/NAT2/UGT2B15/CYP3A7/DPYS/UGT2B4/UGT2B10/CYP2A7/UPB1/UGT1A4/CYP2A6/CYP3A4
KEGG_STEROID_HORMONE_BIOSYNTHESIS	KEGG_STEROID_HORMONE_BIOSYNTHESIS	KEGG_STEROID_HORMONE_BIOSYNTHESIS	55	-0.803595236771438	-2.13319526618642	0.0062111801242236	0.0297314578005115	0.0161529142549468	2066	tags=53%, list=4%, signal=51%	COMT/AKR1C2/CYP17A1/CYP7B1/UGT2A3/SRD5A2/CYP3A43/UGT1A3/UGT1A9/CYP3A5/SRD5A1/HSD17B2/UGT2B17/HSD17B8/CYP11A1/AKR1C4/CYP1A1/UGT1A1/UGT2B7/UGT2B15/CYP3A7/UGT2B4/UGT2B10/AKR1D1/HSD11B1/UGT1A4/HSD17B6/CYP7A1/CYP3A4
KEGG_RETINOL_METABOLISM	KEGG_RETINOL_METABOLISM	KEGG_RETINOL_METABOLISM	64	-0.874802009490711	-2.40892790769242	0.00628930817610063	0.0297314578005115	0.0161529142549468	2035	tags=59%, list=4%, signal=57%	DHRS4/DHRS4L2/ADH5/UGT2A3/RETSAT/CYP3A43/UGT1A3/UGT1A9/CYP2A13/CYP26A1/CYP3A5/UGT2B17/ALDH1A1/RDH5/CYP1A1/UGT1A1/DGAT2/UGT2B7/ADH6/UGT2B15/CYP3A7/UGT2B4/CYP2B6/CYP4A22/RDH16/CYP4A11/UGT2B10/CYP2A7/ADH1C/CYP2C8/CYP1A2/UGT1A4/ADH1A/CYP2C9/ADH1B/CYP2A6/ADH4/CYP3A4
KEGG_ARGININE_AND_PROLINE_METABOLISM	KEGG_ARGININE_AND_PROLINE_METABOLISM	KEGG_ARGININE_AND_PROLINE_METABOLISM	54	-0.725103364916592	-1.91711520450832	0.00632911392405063	0.0297314578005115	0.0161529142549468	2503	tags=59%, list=5%, signal=57%	NOS2/GLUD2/SAT1/CKMT2/SAT2/GLUL/NOS3/ALDH3A2/ALDH1B1/LAP3/GLUD1/MAOA/ALDH9A1/GLS2/GAMT/GOT1/AGMAT/GOT2/ALDH7A1/PRODH/ALDH4A1/ASS1/ALDH2/PRODH2/ASL/MAOB/GATM/NAGS/DAO/ARG1/OTC/CPS1
KEGG_ARACHIDONIC_ACID_METABOLISM	KEGG_ARACHIDONIC_ACID_METABOLISM	KEGG_ARACHIDONIC_ACID_METABOLISM	58	-0.697150509511019	-1.86019105746112	0.00645161290322581	0.0297314578005115	0.0161529142549468	1780	tags=34%, list=3%, signal=33%	CBR1/CYP2U1/PTGDS/GPX3/PTGIS/PLA2G5/LTC4S/CYP2J2/PLA2G12B/GGT5/CYP4F3/EPHX2/CYP2B6/CYP4F2/CYP4A22/CYP4A11/PLA2G2A/CYP2C8/CYP2E1/CYP2C9
KEGG_CHRONIC_MYELOID_LEUKEMIA	KEGG_CHRONIC_MYELOID_LEUKEMIA	KEGG_CHRONIC_MYELOID_LEUKEMIA	73	0.638978400085831	1.43725190990566	0.00690448791714614	0.0297314578005115	0.0161529142549468	11678	tags=59%, list=21%, signal=47%	CDKN2A/E2F1/HRAS/E2F2/E2F3/HDAC1/HDAC2/MAP2K2/RUNX1/BCL2L1/GRB2/CDK4/MECOM/IKBKB/PIK3CB/NRAS/CBL/PIK3CD/MAPK3/SOS1/SMAD3/CBLB/CTBP1/TGFB2/CTBP2/STAT5A/TGFB1/ABL1/CBLC/TGFBR1/RELA/GAB2/PIK3CG/MDM2/TP53/BAD/MAP2K1/AKT3/CDK6/KRAS/PIK3CA/BRAF/MYC
KEGG_VASOPRESSIN_REGULATED_WATER_REABSORPTION	KEGG_VASOPRESSIN_REGULATED_WATER_REABSORPTION	KEGG_VASOPRESSIN_REGULATED_WATER_REABSORPTION	44	0.677311342113129	1.43690185975369	0.00721153846153846	0.0297314578005115	0.0161529142549468	10291	tags=66%, list=19%, signal=54%	DYNLL1/DCTN2/DCTN5/DYNC1LI1/CREB3/CREB3L2/PRKX/CREB3L1/DYNC1H1/DYNC2LI1/CREB5/STX4/NSF/RAB11A/DYNC1I2/DCTN6/RAB5B/CREB1/CREB3L4/PRKACB/DCTN1/DYNC1I1/ARHGDIB/AQP4/GNAS/DYNC1LI2/RAB5C/RAB5A/DCTN4
KEGG_COMPLEMENT_AND_COAGULATION_CASCADES	KEGG_COMPLEMENT_AND_COAGULATION_CASCADES	KEGG_COMPLEMENT_AND_COAGULATION_CASCADES	69	-0.884122124139482	-2.41894704321376	0.0072992700729927	0.0297314578005115	0.0161529142549468	1285	tags=70%, list=2%, signal=68%	CFI/C8G/F8/PLAT/F2R/C1R/SERPINA1/VWF/SERPING1/C5/C1S/C3/C4B/THBD/C4A/F10/CFH/F5/CFB/C4BPB/PROC/MASP1/A2M/CPB2/KLKB1/F11/F7/FGG/C9/FGA/C8A/SERPINF2/FGB/SERPINA5/MBL2/C6/F13B/C8B/F2/F12/C4BPA/KNG1/SERPIND1/F9/PLG/MASP2/SERPINC1/C7
KEGG_METABOLISM_OF_XENOBIOTICS_BY_CYTOCHROME_P450	KEGG_METABOLISM_OF_XENOBIOTICS_BY_CYTOCHROME_P450	KEGG_METABOLISM_OF_XENOBIOTICS_BY_CYTOCHROME_P450	69	-0.80310080859938	-2.1972737400445	0.0072992700729927	0.0297314578005115	0.0161529142549468	1957	tags=54%, list=4%, signal=52%	AKR1C2/ALDH1A3/GSTM5/ADH5/UGT2A3/MGST2/GSTZ1/MGST1/CYP3A43/UGT1A3/UGT1A9/CYP3A5/UGT2B17/GSTM1/AKR1C4/CYP1A1/UGT1A1/UGT2B7/EPHX1/ADH6/UGT2B15/CYP3A7/UGT2B4/CYP2B6/UGT2B10/ADH1C/CYP2C8/CYP1A2/CYP2E1/UGT1A4/GSTA2/ADH1A/GSTA1/CYP2C9/ADH1B/ADH4/CYP3A4
KEGG_PPAR_SIGNALING_PATHWAY	KEGG_PPAR_SIGNALING_PATHWAY	KEGG_PPAR_SIGNALING_PATHWAY	69	-0.805536500184415	-2.20393776167334	0.0072992700729927	0.0297314578005115	0.0161529142549468	1719	tags=52%, list=3%, signal=51%	ACSL6/GK/RXRA/SORBS1/ACOX1/CPT1A/AQP7/CPT2/RXRG/PPARA/ACSL5/ACAA1/ACADL/ACADM/SCP2/ANGPTL4/PLIN1/CYP27A1/ACOX2/ACSL1/EHHADH/PCK2/CYP4A22/SLC27A2/APOA2/CYP4A11/FABP4/FABP1/HMGCS2/SLC27A5/PCK1/CYP8B1/CYP7A1/APOC3/APOA1/APOA5
KEGG_AMINOACYL_TRNA_BIOSYNTHESIS	KEGG_AMINOACYL_TRNA_BIOSYNTHESIS	KEGG_AMINOACYL_TRNA_BIOSYNTHESIS	41	0.69706942336531	1.45617648018741	0.00735294117647059	0.0297314578005115	0.0161529142549468	9928	tags=68%, list=18%, signal=56%	FARSB/YARS1/IARS1/DARS1/GARS1/KARS1/NARS1/WARS1/VARS1/WARS2/EPRS1/MARS1/QARS1/SARS1/TARS1/LARS1/CARS1/AARS2/FARSA/AARS1/RARS1/YARS2/HARS2/DARS2/HARS1/CARS2/TARS3/PARS2
KEGG_TYPE_I_DIABETES_MELLITUS	KEGG_TYPE_I_DIABETES_MELLITUS	KEGG_TYPE_I_DIABETES_MELLITUS	41	0.701102403515077	1.4646013667802	0.00735294117647059	0.0297314578005115	0.0161529142549468	8285	tags=59%, list=15%, signal=50%	HLA-A/HLA-DQA2/ICA1/HLA-F/HLA-DMA/GZMB/HLA-B/HLA-G/CD86/HLA-DMB/HLA-DOB/HLA-C/IFNG/IL1B/HSPD1/HLA-E/HLA-DOA/FASLG/CD80/LTA/GAD1/IL12A/TNF/HLA-DPB1
KEGG_DRUG_METABOLISM_CYTOCHROME_P450	KEGG_DRUG_METABOLISM_CYTOCHROME_P450	KEGG_DRUG_METABOLISM_CYTOCHROME_P450	71	-0.856590278397911	-2.322592650524	0.00769230769230769	0.0302734375	0.0164473684210526	1740	tags=62%, list=3%, signal=60%	ALDH1A3/GSTM5/ADH5/UGT2A3/MGST2/GSTZ1/MGST1/MAOA/CYP3A43/UGT1A3/UGT1A9/CYP2A13/FMO2/CYP3A5/UGT2B17/FMO4/GSTM1/FMO5/FMO3/MAOB/UGT1A1/AOX1/UGT2B7/ADH6/UGT2B15/CYP3A7/UGT2B4/CYP2B6/CYP2D6/UGT2B10/CYP2A7/ADH1C/CYP2C8/CYP1A2/CYP2E1/UGT1A4/GSTA2/ADH1A/GSTA1/CYP2C9/ADH1B/CYP2A6/ADH4/CYP3A4
KEGG_PEROXISOME	KEGG_PEROXISOME	KEGG_PEROXISOME	78	-0.790569648415804	-2.22793393980201	0.0078125	0.0302734375	0.0164473684210526	3352	tags=58%, list=6%, signal=54%	PEX12/ACOX3/HACL1/PEX5/PEX3/ABCD4/NOS2/GSTK1/ECH1/DHRS4/SOD1/CRAT/ACSL6/IDH2/HMGCL/CROT/DECR2/AMACR/ACOX1/PEX19/ECI2/PECR/PXMP2/ACSL5/PEX11G/MLYCD/MPV17L/ACAA1/PEX11A/HSD17B4/SCP2/BAAT/CAT/XDH/PHYH/ACOX2/ACSL1/PIPOX/EPHX2/EHHADH/DAO/SLC27A2/HAO1/HAO2/AGXT
KEGG_TOLL_LIKE_RECEPTOR_SIGNALING_PATHWAY	KEGG_TOLL_LIKE_RECEPTOR_SIGNALING_PATHWAY	KEGG_TOLL_LIKE_RECEPTOR_SIGNALING_PATHWAY	101	0.602258172826623	1.40186886827062	0.00892857142857143	0.0332647768934991	0.0180725443224443	11209	tags=47%, list=20%, signal=37%	SPP1/MAPK13/IKBKE/CXCL8/LY96/IRF3/CASP8/RAC1/MAP2K2/CD86/TLR2/MAP2K6/IL1B/IKBKB/PIK3CB/IRF5/IRAK1/PIK3CD/MAPK3/IRAK4/TLR1/TLR6/CCL4/MAP3K8/TLR7/CD80/STAT1/IL12A/IRF7/CCL5/TLR8/MAP3K7/IFNAR2/MAPK14/RELA/TRAF3/TNF/MAP2K7/TLR5/TBK1/PIK3CG/MAP2K1/AKT3/CCL3/CXCL9/JUN/PIK3CA
KEGG_ASCORBATE_AND_ALDARATE_METABOLISM	KEGG_ASCORBATE_AND_ALDARATE_METABOLISM	KEGG_ASCORBATE_AND_ALDARATE_METABOLISM	25	-0.759027200025915	-1.722139054141	0.00943396226415094	0.0332647768934991	0.0180725443224443	1531	tags=60%, list=3%, signal=58%	UGT2A3/ALDH3A2/ALDH1B1/ALDH9A1/UGT1A3/UGT1A9/UGT2B17/ALDH7A1/ALDH2/UGT1A1/UGT2B7/UGT2B15/UGT2B4/UGT2B10/UGT1A4
KEGG_MATURITY_ONSET_DIABETES_OF_THE_YOUNG	KEGG_MATURITY_ONSET_DIABETES_OF_THE_YOUNG	KEGG_MATURITY_ONSET_DIABETES_OF_THE_YOUNG	25	-0.728498576134358	-1.65287337371342	0.00943396226415094	0.0332647768934991	0.0180725443224443	2227	tags=32%, list=4%, signal=31%	HNF1A/MAFA/NR5A2/HNF4A/GCK/FOXA3/PKLR/SLC2A2
KEGG_CITRATE_CYCLE_TCA_CYCLE	KEGG_CITRATE_CYCLE_TCA_CYCLE	KEGG_CITRATE_CYCLE_TCA_CYCLE	31	-0.750854594994544	-1.82398002219162	0.00947867298578199	0.0332647768934991	0.0180725443224443	2172	tags=42%, list=4%, signal=40%	ACO2/SDHD/IDH2/SUCLG2P2/DLST/SDHC/ACO1/FH/SUCLG2/PC/PCK2/OGDHL/PCK1
KEGG_HISTIDINE_METABOLISM	KEGG_HISTIDINE_METABOLISM	KEGG_HISTIDINE_METABOLISM	29	-0.74143582270038	-1.76851858616092	0.00947867298578199	0.0332647768934991	0.0180725443224443	2228	tags=59%, list=4%, signal=56%	HNMT/ALDH1A3/ASPA/ALDH3A2/ALDH1B1/CNDP1/MAOA/ALDH9A1/HDC/ALDH7A1/DDC/ALDH2/MAOB/HAL/AMDHD1/FTCD/UROC1
KEGG_ALANINE_ASPARTATE_AND_GLUTAMATE_METABOLISM	KEGG_ALANINE_ASPARTATE_AND_GLUTAMATE_METABOLISM	KEGG_ALANINE_ASPARTATE_AND_GLUTAMATE_METABOLISM	32	-0.727113090601241	-1.7718466445692	0.00975609756097561	0.0336043360433604	0.0182570246755099	2532	tags=56%, list=5%, signal=54%	NIT2/GLUD2/ASPA/GLUL/GLUD1/GLS2/GOT1/GOT2/ALDH4A1/GPT2/ASS1/ASL/ALDH5A1/AGXT2/GPT/ABAT/AGXT/CPS1
KEGG_ALLOGRAFT_REJECTION	KEGG_ALLOGRAFT_REJECTION	KEGG_ALLOGRAFT_REJECTION	35	0.696228905139136	1.4264151753761	0.00995024875621891	0.0336499321573948	0.0182817967578376	8285	tags=54%, list=15%, signal=46%	HLA-A/HLA-DQA2/HLA-F/HLA-DMA/GZMB/HLA-B/HLA-G/CD86/HLA-DMB/HLA-DOB/HLA-C/IFNG/HLA-E/HLA-DOA/FASLG/CD80/IL12A/TNF/HLA-DPB1
KEGG_CYTOSOLIC_DNA_SENSING_PATHWAY	KEGG_CYTOSOLIC_DNA_SENSING_PATHWAY	KEGG_CYTOSOLIC_DNA_SENSING_PATHWAY	53	0.652800432024178	1.41445476456401	0.0106888361045131	0.035502205632847	0.019288125301377	8656	tags=47%, list=16%, signal=40%	PYCARD/IKBKE/IL18/AIM2/IRF3/POLR3D/POLR3C/CCL4L2/POLR3K/POLR1C/IL1B/IKBKB/POLR3A/POLR1D/MAVS/CCL4/POLR3F/POLR3G/NFKBIB/IRF7/CCL5/CASP1/RELA/ZBP1/TBK1
KEGG_P53_SIGNALING_PATHWAY	KEGG_P53_SIGNALING_PATHWAY	KEGG_P53_SIGNALING_PATHWAY	68	0.632590566083967	1.40799657412904	0.0116686114352392	0.037639630888781	0.0204493750159761	10440	tags=60%, list=19%, signal=49%	SFN/CDKN2A/CCNB1/CCNB2/CDK1/RRM2/GTSE1/CHEK1/PERP/IGFBP3/PMAIP1/CDK2/SERPINE1/BAX/CASP8/CCND3/CDK4/CYCS/SHISA5/CCNE1/CCNE2/PIDD1/TP53I3/CCNG2/ATM/ATR/BBC3/SIAH1/APAF1/TP73/RPRM/CCND2/MDM2/CASP9/TP53/TNFRSF10B/PPM1D/CD82/CASP3/RRM2B/CDK6
KEGG_NOD_LIKE_RECEPTOR_SIGNALING_PATHWAY	KEGG_NOD_LIKE_RECEPTOR_SIGNALING_PATHWAY	KEGG_NOD_LIKE_RECEPTOR_SIGNALING_PATHWAY	62	0.645792577196659	1.42923270609465	0.0117370892018779	0.037639630888781	0.0204493750159761	15769	tags=79%, list=28%, signal=57%	MAPK13/RIPK2/CXCL1/PYCARD/IL18/CXCL8/BIRC3/CASP8/HSP90AB1/IL1B/IKBKB/MAPK3/CCL8/CARD6/CASP5/SUGT1/HSP90B1/PSTPIP1/NFKBIB/TRIP6/CCL5/MAP3K7/CASP1/HSP90AA1/CARD8/NOD2/MAPK14/RELA/TNF/CARD9/BIRC2/NLRC4/CARD18/CCL13/MEFV/XIAP/ERBIN/NLRP3/PYDC1/MAPK8/CCL7/MAPK1/NOD1/CHUK/MAPK9/TAB3/TAB1/NAIP/NLRP1
KEGG_LIMONENE_AND_PINENE_DEGRADATION	KEGG_LIMONENE_AND_PINENE_DEGRADATION	KEGG_LIMONENE_AND_PINENE_DEGRADATION	10	-0.899188172966955	-1.69398081212301	0.0120967741935484	0.038135593220339	0.0207188282351587	1462	tags=80%, list=3%, signal=78%	HADHA/ALDH3A2/ALDH1B1/ALDH9A1/ECHS1/ALDH7A1/ALDH2/EHHADH
KEGG_RNA_POLYMERASE	KEGG_RNA_POLYMERASE	KEGG_RNA_POLYMERASE	29	0.725966841847235	1.44644450175749	0.0126422250316056	0.0391908975979772	0.0212921684742831	11452	tags=76%, list=21%, signal=60%	POLR1H/POLR2I/POLR2H/POLR2J/POLR3D/POLR3C/POLR1A/POLR3K/POLR1C/POLR2G/POLR3A/POLR1D/POLR2K/POLR2L/POLR3F/POLR3G/POLR2D/POLR1E/POLR2F/POLR1B/POLR2B/POLR2E
KEGG_REGULATION_OF_ACTIN_CYTOSKELETON	KEGG_REGULATION_OF_ACTIN_CYTOSKELETON	KEGG_REGULATION_OF_ACTIN_CYTOSKELETON	213	0.538193083074249	1.32215333252475	0.0146443514644351	0.0446532683997531	0.0242598402171833	9602	tags=45%, list=17%, signal=37%	PFN2/ITGB4/ITGA3/LIMK1/HRAS/TMSB4XP8/ITGAV/ARPC1A/EZR/ITGAM/ARPC3/ENAH/ITGA2/PPP1CC/GIT1/IQGAP3/ARPC4/ACTG1/PAK1/SSH2/ACTB/SLC9A1/CFL1/TMSB4X/RAC2/RRAS2/ITGB8/DIAPH3/IQGAP1/RAC1/EGF/MAP2K2/FGD3/ARPC5L/RRAS/PAK4/WASF2/PFN1/ARPC2/GNA13/ABI2/ITGB6/PIP5K1C/PPP1CB/ARHGEF1/VAV1/PIK3CB/NRAS/RAC3/MSN/PIK3CD/ITGAE/ITGA5/BRK1/MAPK3/CDC42/ITGAX/ITGB2/WASF1/FGFR1/FGF13/PXN/VCL/SOS1/PPP1CA/PPP1R12A/WAS/RHOA/P…
KEGG_PROGESTERONE_MEDIATED_OOCYTE_MATURATION	KEGG_PROGESTERONE_MEDIATED_OOCYTE_MATURATION	KEGG_PROGESTERONE_MEDIATED_OOCYTE_MATURATION	85	0.609855080285956	1.38875603456826	0.0160183066361556	0.0476190476190476	0.0258711294364945	8806	tags=45%, list=16%, signal=38%	CCNB1/CCNB2/CDK1/MAPK13/PLK1/BUB1/CDC25B/CDC25A/CCNA2/CDC25C/MAD2L1/PKMYT1/RPS6KA1/CDK2/ANAPC7/MAD2L2/IGF1R/PRKX/ANAPC11/HSP90AB1/PIK3CB/PIK3CD/RPS6KA3/MAPK3/CDC27/ANAPC5/GNAI3/ANAPC4/CDC26/ANAPC1/PRKACB/HSP90AA1/MAPK14/GNAI1/CDC16/GNAI2/PIK3CG/ADCY7
KEGG_PORPHYRIN_AND_CHLOROPHYLL_METABOLISM	KEGG_PORPHYRIN_AND_CHLOROPHYLL_METABOLISM	KEGG_PORPHYRIN_AND_CHLOROPHYLL_METABOLISM	41	-0.643786681143159	-1.65914467949574	0.0161290322580645	0.0476190476190476	0.0258711294364945	1531	tags=32%, list=3%, signal=31%	UGT2A3/UGT1A3/UGT1A9/ALAS1/UGT2B17/CP/ALAD/UGT1A1/UGT2B7/UGT2B15/UGT2B4/UGT2B10/UGT1A4
