# Supplementary material for: Role of CD28+ PD-1+ Tc cells in immune response and prognosis prediction in hepatocellular carcinoma
Source: Front Immunol. 2025 Jun 4;16:1576193. doi: 10.3389/fimmu.2025.1576193 (PMC12174045; doi:10.3389/fimmu.2025.1576193)
Supplement: Supplementary file 7 [file DataSheet7.csv]

	logFC	AveExpr	t	P.Value	adj.P.Val	B	pathway	group
KEGG_GLYCINE_SERINE_AND_THREONINE_METABOLISM	-0.268940484283801	-0.0316615393587905	-6.69446645100911	8.88769487671804e-11	8.42554378403649e-09	14.1097542579308	KEGG_GLYCINE_SERINE_AND_THREONINE_METABOLISM	down
KEGG_PHENYLALANINE_METABOLISM	-0.216038417307002	-0.0595322524174962	-6.66193107621722	1.08156124767401e-10	8.42554378403649e-09	13.9229263568196	KEGG_PHENYLALANINE_METABOLISM	down
KEGG_COMPLEMENT_AND_COAGULATION_CASCADES	-0.188274122663875	-0.276618432141125	-6.61414414673414	1.4412223006299e-10	8.42554378403649e-09	13.6497803261386	KEGG_COMPLEMENT_AND_COAGULATION_CASCADES	down
KEGG_LINOLEIC_ACID_METABOLISM	-0.200729951397807	-0.046012303142006	-6.57585919928051	1.81194489979279e-10	8.42554378403649e-09	13.4320343503932	KEGG_LINOLEIC_ACID_METABOLISM	down
KEGG_PPAR_SIGNALING_PATHWAY	-0.179886942838433	-0.0966741906597604	-6.53076151374655	2.36976674915906e-10	8.50440386434063e-09	13.1767882705677	KEGG_PPAR_SIGNALING_PATHWAY	down
KEGG_FATTY_ACID_METABOLISM	-0.29665855796868	0.00306230342493969	-6.48664868319397	3.07715155085011e-10	8.50440386434063e-09	12.928428236368	KEGG_FATTY_ACID_METABOLISM	down
KEGG_TYROSINE_METABOLISM	-0.1885926988115	-0.0588933626293028	-6.47998785538468	3.20058209948303e-10	8.50440386434063e-09	12.8910402124791	KEGG_TYROSINE_METABOLISM	down
KEGG_ARACHIDONIC_ACID_METABOLISM	-0.145018448024717	-0.103232617293301	-6.41785897633406	4.61230332109729e-10	1.07236052215512e-08	12.5437396217654	KEGG_ARACHIDONIC_ACID_METABOLISM	down
KEGG_TRYPTOPHAN_METABOLISM	-0.230536205396548	-0.0420070761811803	-6.22201070903044	1.43445463972108e-09	2.60953338184923e-08	11.4660977552958	KEGG_TRYPTOPHAN_METABOLISM	down
KEGG_RENIN_ANGIOTENSIN_SYSTEM	-0.18429174546568	-0.0675806623046917	-6.21434681641864	1.49877766411315e-09	2.60953338184923e-08	11.4244624364808	KEGG_RENIN_ANGIOTENSIN_SYSTEM	down
KEGG_BETA_ALANINE_METABOLISM	-0.258149308844934	-0.00432981575153205	-6.2021528442369	1.60698494662015e-09	2.60953338184923e-08	11.3583004219494	KEGG_BETA_ALANINE_METABOLISM	down
KEGG_BUTANOATE_METABOLISM	-0.238066525792572	-0.0283604695424775	-6.1939988685049	1.68356992377369e-09	2.60953338184923e-08	11.3141160056415	KEGG_BUTANOATE_METABOLISM	down
KEGG_ALANINE_ASPARTATE_AND_GLUTAMATE_METABOLISM	-0.18265047546699	-0.0484389663381108	-6.1109669052181	2.69763259449434e-09	3.60537031837423e-08	10.8668151693958	KEGG_ALANINE_ASPARTATE_AND_GLUTAMATE_METABOLISM	down
KEGG_DRUG_METABOLISM_CYTOCHROME_P450	-0.205420214705697	-0.125956778285429	-6.10548190073458	2.78249894694189e-09	3.60537031837423e-08	10.8374361400275	KEGG_DRUG_METABOLISM_CYTOCHROME_P450	down
KEGG_ARGININE_AND_PROLINE_METABOLISM	-0.168574261692338	-0.0584700839527568	-6.0916373549805	3.00849100316239e-09	3.60537031837423e-08	10.7633749614868	KEGG_ARGININE_AND_PROLINE_METABOLISM	down
KEGG_PROXIMAL_TUBULE_BICARBONATE_RECLAMATION	-0.149710565011078	-0.135259992837108	-6.08623894564737	3.1013938222574e-09	3.60537031837423e-08	10.7345326242391	KEGG_PROXIMAL_TUBULE_BICARBONATE_RECLAMATION	down
KEGG_HISTIDINE_METABOLISM	-0.179405798597256	-0.0580076881401844	-5.93099797113196	7.37176385554856e-09	8.06557692430607e-08	9.91390469278384	KEGG_HISTIDINE_METABOLISM	down
KEGG_ALPHA_LINOLENIC_ACID_METABOLISM	-0.131298337742749	-0.0816322782261851	-5.89423287745848	9.02684012250146e-09	9.32773479325151e-08	9.72206306369444	KEGG_ALPHA_LINOLENIC_ACID_METABOLISM	down
KEGG_RETINOL_METABOLISM	-0.204520143513244	-0.0960941110125247	-5.833712090324	1.25726052180548e-08	1.23079187924116e-07	9.40837077460536	KEGG_RETINOL_METABOLISM	down
KEGG_PRIMARY_BILE_ACID_BIOSYNTHESIS	-0.277061738841101	-0.051029631566122	-5.64652897972955	3.4451290909202e-08	3.12315069308825e-07	8.45492006918435	KEGG_PRIMARY_BILE_ACID_BIOSYNTHESIS	down
KEGG_TAURINE_AND_HYPOTAURINE_METABOLISM	-0.152580785345034	-0.12818872006462	-5.63424352438557	3.6774955767837e-08	3.12315069308825e-07	8.39323557206995	KEGG_TAURINE_AND_HYPOTAURINE_METABOLISM	down
KEGG_VALINE_LEUCINE_AND_ISOLEUCINE_DEGRADATION	-0.24572723176469	-0.0533347663942015	-5.63339740561957	3.69404920687858e-08	3.12315069308825e-07	8.38899134236055	KEGG_VALINE_LEUCINE_AND_ISOLEUCINE_DEGRADATION	down
KEGG_NEUROACTIVE_LIGAND_RECEPTOR_INTERACTION	-0.106353224522522	-0.0739602621379584	-5.6215567540835	3.93345804478042e-08	3.18097041882243e-07	8.32965246143156	KEGG_NEUROACTIVE_LIGAND_RECEPTOR_INTERACTION	down
KEGG_PROPANOATE_METABOLISM	-0.22182139382135	-0.0740712958236732	-5.48950575884591	7.86848006397608e-08	6.09807204958146e-07	7.67490051808368	KEGG_PROPANOATE_METABOLISM	down
KEGG_PEROXISOME	-0.17093230634423	-0.109728567001392	-5.4447639287503	9.92311566804479e-08	7.38279805702532e-07	7.45599462099621	KEGG_PEROXISOME	down
KEGG_METABOLISM_OF_XENOBIOTICS_BY_CYTOCHROME_P450	-0.186647573316453	-0.0733877049680118	-5.38159388474888	1.37342503686117e-07	9.8252714175453e-07	7.14947837356807	KEGG_METABOLISM_OF_XENOBIOTICS_BY_CYTOCHROME_P450	down
KEGG_STEROID_HORMONE_BIOSYNTHESIS	-0.139428492601241	-0.207015516188731	-5.19301647614096	3.56013641567425e-07	2.45253841968671e-06	6.25239963231827	KEGG_STEROID_HORMONE_BIOSYNTHESIS	down
KEGG_LIMONENE_AND_PINENE_DEGRADATION	-0.244321427674878	-0.0124575091241326	-4.95914732897735	1.11735626435832e-06	7.42243804180887e-06	5.17777646857265	KEGG_LIMONENE_AND_PINENE_DEGRADATION	down
KEGG_NITROGEN_METABOLISM	-0.132754519922402	-0.0624745278591	-4.94507630311993	1.19535248667672e-06	7.66674353523689e-06	5.11447704848849	KEGG_NITROGEN_METABOLISM	down
KEGG_GLYCOLYSIS_GLUCONEOGENESIS	-0.119310536649174	-0.102832057947055	-4.9301801371761	1.28364908661239e-06	7.95862433699682e-06	5.04763478382884	KEGG_GLYCOLYSIS_GLUCONEOGENESIS	down
KEGG_DRUG_METABOLISM_OTHER_ENZYMES	-0.139905266459433	-0.101613376966715	-4.62944962549402	5.21464305252526e-06	3.12878583151515e-05	3.73574740865753	KEGG_DRUG_METABOLISM_OTHER_ENZYMES	down
KEGG_HOMOLOGOUS_RECOMBINATION	0.184365430092188	-0.0992026184616772	4.45382280358866	1.14401764383385e-05	6.64960255478423e-05	3.00316587273533	KEGG_HOMOLOGOUS_RECOMBINATION	up
KEGG_GLYCEROLIPID_METABOLISM	-0.0722742459013443	-0.200820540486946	-4.35413602624038	1.76744940597442e-05	9.96198756094673e-05	2.59853243840888	KEGG_GLYCEROLIPID_METABOLISM	down
KEGG_RNA_POLYMERASE	0.111551450829684	-0.29421907214147	4.27803239409678	2.45037934409236e-05	0.000134050164117994	2.29512644952213	KEGG_RNA_POLYMERASE	up
KEGG_PYRUVATE_METABOLISM	-0.118630067803503	-0.115063686362588	-4.23075872836114	2.99465345122039e-05	0.000159144440550569	2.10907090463096	KEGG_PYRUVATE_METABOLISM	down
KEGG_GLYOXYLATE_AND_DICARBOXYLATE_METABOLISM	-0.143654315851868	-0.0331112550514825	-4.21157107330618	3.24698448277281e-05	0.000167760864943262	2.03408323470399	KEGG_GLYOXYLATE_AND_DICARBOXYLATE_METABOLISM	down
KEGG_DNA_REPLICATION	0.203807338750923	-0.0533951962570007	4.18404081242631	3.64471021117609e-05	0.000183220567372636	1.92702686995472	KEGG_DNA_REPLICATION	up
KEGG_CALCIUM_SIGNALING_PATHWAY	-0.0944055818036451	-0.0553053369674286	-4.10199447255791	5.12425878582254e-05	0.000250818982674472	1.61172814966539	KEGG_CALCIUM_SIGNALING_PATHWAY	down
KEGG_ADIPOCYTOKINE_SIGNALING_PATHWAY	-0.0738984859184133	-0.251600088329654	-4.04213095327027	6.54768771085629e-05	0.000306214429800821	1.38523787944184	KEGG_ADIPOCYTOKINE_SIGNALING_PATHWAY	down
KEGG_PANTOTHENATE_AND_COA_BIOSYNTHESIS	-0.111728043382564	-0.0936454202734343	-4.04058121318669	6.58911362029888e-05	0.000306214429800821	1.37941456278838	KEGG_PANTOTHENATE_AND_COA_BIOSYNTHESIS	down
KEGG_BIOSYNTHESIS_OF_UNSATURATED_FATTY_ACIDS	-0.138459982150139	-0.068288691108059	-4.03465310157958	6.74988796872777e-05	0.000306214429800821	1.3571577185695	KEGG_BIOSYNTHESIS_OF_UNSATURATED_FATTY_ACIDS	down
KEGG_MATURITY_ONSET_DIABETES_OF_THE_YOUNG	-0.1018051798614	-0.0775684853903369	-4.01161103293126	7.41091982194028e-05	0.000328197877828784	1.27092872739811	KEGG_MATURITY_ONSET_DIABETES_OF_THE_YOUNG	down
KEGG_SPLICEOSOME	0.117509311655043	-0.278326437127778	3.95960358893495	9.1360463445807e-05	0.00039518712095163	1.07795333184353	KEGG_SPLICEOSOME	up
KEGG_CELL_CYCLE	0.146529904723853	-0.0679033465043465	3.93967625692618	9.89296994767635e-05	0.000418202820515409	1.00461927780933	KEGG_CELL_CYCLE	up
KEGG_PROTEASOME	0.10376461763798	-0.321816147152811	3.87183772453602	0.000129402498848169	0.000534863661905765	0.757497895261904	KEGG_PROTEASOME	up
KEGG_RNA_DEGRADATION	0.0940246313405326	-0.298179624726228	3.85622693154625	0.000137576589847218	0.000548004038457463	0.701185857249554	KEGG_RNA_DEGRADATION	up
KEGG_ASCORBATE_AND_ALDARATE_METABOLISM	-0.149504121946884	-0.100441949126847	-3.85456662508778	0.000138474138750004	0.000548004038457463	0.695208951881383	KEGG_ASCORBATE_AND_ALDARATE_METABOLISM	down
KEGG_BASE_EXCISION_REPAIR	0.143136905525736	-0.0323561912804225	3.66007093345212	0.000291965928993351	0.00113136797484924	0.0114052292710847	KEGG_BASE_EXCISION_REPAIR	up
KEGG_CYSTEINE_AND_METHIONINE_METABOLISM	-0.0843392095968906	-0.0946123747251711	-3.60040579610399	0.000364731906173812	0.00138449254180263	-0.191825110535876	KEGG_CYSTEINE_AND_METHIONINE_METABOLISM	down
KEGG_VASCULAR_SMOOTH_MUSCLE_CONTRACTION	-0.0939762779968743	-0.0688513562386728	-3.54751062647363	0.000443168950359381	0.0016485884953369	-0.369411081894228	KEGG_VASCULAR_SMOOTH_MUSCLE_CONTRACTION	down
KEGG_NON_HOMOLOGOUS_END_JOINING	0.158718801482573	-0.0332366374886272	3.53019162462823	0.00047211375564854	0.00172182663824762	-0.42702714334184	KEGG_NON_HOMOLOGOUS_END_JOINING	up
KEGG_STARCH_AND_SUCROSE_METABOLISM	-0.0922990489792874	-0.135502704887954	-3.52256505649242	0.000485413565201552	0.00173628698322094	-0.452315906338258	KEGG_STARCH_AND_SUCROSE_METABOLISM	down
KEGG_NUCLEOTIDE_EXCISION_REPAIR	0.109822444364726	-0.209555944393647	3.49964088564689	0.000527534057027252	0.00185134593598243	-0.528023959540873	KEGG_NUCLEOTIDE_EXCISION_REPAIR	up
KEGG_CITRATE_CYCLE_TCA_CYCLE	-0.137376338137154	-0.0558276624902138	-3.45887747379539	0.000610996183500765	0.00210454240983597	-0.661512052177289	KEGG_CITRATE_CYCLE_TCA_CYCLE	down
KEGG_ONE_CARBON_POOL_BY_FOLATE	-0.0789381081632631	-0.197128218688596	-3.43313372703871	0.00066990135173367	0.0022654845713175	-0.745065392301138	KEGG_ONE_CARBON_POOL_BY_FOLATE	down
KEGG_PATHOGENIC_ESCHERICHIA_COLI_INFECTION	0.0802768591801657	-0.220528731343084	3.41375749192646	0.000717689699184771	0.00238375507229228	-0.807568935359376	KEGG_PATHOGENIC_ESCHERICHIA_COLI_INFECTION	up
KEGG_PYRIMIDINE_METABOLISM	0.0828300607059686	-0.137128764667719	3.40811958002411	0.000732181050599541	0.00238922237564061	-0.82569368573946	KEGG_PYRIMIDINE_METABOLISM	up
KEGG_ALDOSTERONE_REGULATED_SODIUM_REABSORPTION	-0.0810468001836871	-0.0228955621431635	-3.32204701793916	0.000990185880919914	0.003175423687088	-1.09892518432498	KEGG_ALDOSTERONE_REGULATED_SODIUM_REABSORPTION	down
KEGG_ECM_RECEPTOR_INTERACTION	-0.08583290792019	-0.233832546408578	-3.27435119929571	0.00116733058096991	0.00368005911966785	-1.2475162278491	KEGG_ECM_RECEPTOR_INTERACTION	down
KEGG_MISMATCH_REPAIR	0.151350807050905	-0.0687334650531379	3.24944485450044	0.00127112059053645	0.00394047383066301	-1.32430855339644	KEGG_MISMATCH_REPAIR	up
KEGG_O_GLYCAN_BIOSYNTHESIS	-0.0879429708557909	-0.113065928931115	-3.15355346761694	0.00175583246697305	0.00535384981732765	-1.61481948623686	KEGG_O_GLYCAN_BIOSYNTHESIS	down
KEGG_PENTOSE_AND_GLUCURONATE_INTERCONVERSIONS	-0.110971023582634	-0.0979090563036865	-3.14158166697665	0.00182709476554484	0.00548128429663452	-1.65051396973823	KEGG_PENTOSE_AND_GLUCURONATE_INTERCONVERSIONS	down
KEGG_RIBOSOME	0.150369462000285	-0.177220636841158	3.12922504465992	0.00190343948629264	0.00561967848334017	-1.68722163385244	KEGG_RIBOSOME	up
KEGG_SULFUR_METABOLISM	-0.0862419214236144	-0.0318221448041367	-3.11755939225114	0.00197820504775744	0.00574915842004505	-1.72175147226417	KEGG_SULFUR_METABOLISM	down
KEGG_PORPHYRIN_AND_CHLOROPHYLL_METABOLISM	-0.0908034778741789	-0.105789327417702	-3.00024032101219	0.00289569147639487	0.008286132532453	-2.06223424532134	KEGG_PORPHYRIN_AND_CHLOROPHYLL_METABOLISM	down
KEGG_PRION_DISEASES	-0.0753925412338299	-0.198578611655828	-2.98724317478433	0.00301836841594089	0.00850631099037887	-2.09919401660591	KEGG_PRION_DISEASES	down
KEGG_LYSINE_DEGRADATION	-0.0857714960357306	-0.145507874421069	-2.78825879230284	0.00559563965760792	0.0155341638255981	-2.64599254444281	KEGG_LYSINE_DEGRADATION	down
KEGG_AMINOACYL_TRNA_BIOSYNTHESIS	0.0792266864387409	-0.282052404761035	2.72227024265797	0.00681571592175152	0.0186429876683203	-2.81939099352373	KEGG_AMINOACYL_TRNA_BIOSYNTHESIS	up
KEGG_DILATED_CARDIOMYOPATHY	-0.0746082126865308	-0.138166631758116	-2.69888859495318	0.00730257930935058	0.0196852137904233	-2.8798782382648	KEGG_DILATED_CARDIOMYOPATHY	down
KEGG_ABC_TRANSPORTERS	-0.0522783840869741	-0.295290320431419	-2.6479935382815	0.00847226330773768	0.0225120139319887	-3.00981371873025	KEGG_ABC_TRANSPORTERS	down
KEGG_NICOTINATE_AND_NICOTINAMIDE_METABOLISM	-0.0684331751748736	-0.0281945324340017	-2.6404233921641	0.00865993225242385	0.0226865830838146	-3.02893782311656	KEGG_NICOTINATE_AND_NICOTINAMIDE_METABOLISM	down
KEGG_VIBRIO_CHOLERAE_INFECTION	0.0587088975012977	-0.21126270853234	2.62110124395652	0.00915597058406413	0.0236529240088323	-3.07751237732579	KEGG_VIBRIO_CHOLERAE_INFECTION	up
KEGG_UBIQUITIN_MEDIATED_PROTEOLYSIS	0.0903199229307186	-0.0497682998482709	2.53868055362411	0.0115699687810851	0.0294796464833128	-3.28086355527102	KEGG_UBIQUITIN_MEDIATED_PROTEOLYSIS	up
KEGG_SNARE_INTERACTIONS_IN_VESICULAR_TRANSPORT	0.0803330107167752	-0.0348733709183913	2.47899371579739	0.0136569441524222	0.0343269136804127	-3.42422236426314	KEGG_SNARE_INTERACTIONS_IN_VESICULAR_TRANSPORT	up
KEGG_ETHER_LIPID_METABOLISM	-0.0519009141546295	-0.0942218967525046	-2.46791839790489	0.0140790097052044	0.0346402083745878	-3.45046218305216	KEGG_ETHER_LIPID_METABOLISM	down
KEGG_LYSOSOME	0.0640760599332881	-0.162568528452624	2.46597982482448	0.0141540636369284	0.0346402083745878	-3.45504343383427	KEGG_LYSOSOME	up
KEGG_BASAL_TRANSCRIPTION_FACTORS	0.0641019681668975	-0.260192209485992	2.45467509753312	0.014598842373027	0.0352647361218574	-3.48168970912831	KEGG_BASAL_TRANSCRIPTION_FACTORS	up
KEGG_HEDGEHOG_SIGNALING_PATHWAY	-0.0659668290793042	-0.103556357385019	-2.42938914518027	0.0156387710609431	0.0370295112029745	-3.54086345896456	KEGG_HEDGEHOG_SIGNALING_PATHWAY	down
KEGG_MELANOMA	-0.0562775034084907	-0.105347964643244	-2.4272990958747	0.0157275880915859	0.0370295112029745	-3.5457281011883	KEGG_MELANOMA	down
KEGG_P53_SIGNALING_PATHWAY	0.0600624669153186	-0.063972004242892	2.40243082635408	0.0168190669845761	0.0391043307391395	-3.60329941579092	KEGG_P53_SIGNALING_PATHWAY	up
KEGG_HYPERTROPHIC_CARDIOMYOPATHY_HCM	-0.0645122931578699	-0.128356101308462	-2.39099480029898	0.0173430385322346	0.0398247551480942	-3.62958218553128	KEGG_HYPERTROPHIC_CARDIOMYOPATHY_HCM	down
KEGG_VALINE_LEUCINE_AND_ISOLEUCINE_BIOSYNTHESIS	0.0417981510134745	-0.546724797190137	2.36595404898404	0.0185408173434461	0.0420560003156216	-3.68670867048304	KEGG_VALINE_LEUCINE_AND_ISOLEUCINE_BIOSYNTHESIS	up
KEGG_ARRHYTHMOGENIC_RIGHT_VENTRICULAR_CARDIOMYOPATHY_ARVC	-0.0694888624810666	-0.0669025551624077	-2.2901774022199	0.0226193858680683	0.0506892261621771	-3.8560353635336	KEGG_ARRHYTHMOGENIC_RIGHT_VENTRICULAR_CARDIOMYOPATHY_ARVC	no
KEGG_CELL_ADHESION_MOLECULES_CAMS	-0.0289878970820694	-0.498297955256518	-2.28306011727701	0.0230399736682379	0.0510170845510983	-3.87166506000556	KEGG_CELL_ADHESION_MOLECULES_CAMS	no
KEGG_CYTOKINE_CYTOKINE_RECEPTOR_INTERACTION	-0.0595933860369118	-0.154698845092551	-2.24534020227841	0.025384746603113	0.0555477984491649	-3.95371130359454	KEGG_CYTOKINE_CYTOKINE_RECEPTOR_INTERACTION	no
KEGG_TASTE_TRANSDUCTION	-0.0191391946738438	-0.404654163795869	-2.23932579520671	0.0257771824792478	0.0557506504783732	-3.96667095415843	KEGG_TASTE_TRANSDUCTION	no
KEGG_HEMATOPOIETIC_CELL_LINEAGE	-0.0622526476880241	-0.217838691845519	-2.18520071081606	0.0295522872101251	0.0631807519664744	-4.08177939792186	KEGG_HEMATOPOIETIC_CELL_LINEAGE	no
KEGG_TYPE_II_DIABETES_MELLITUS	-0.0437929566067911	-0.21411840047822	-2.16261925953993	0.0312632534553252	0.065898747918809	-4.12899466943225	KEGG_TYPE_II_DIABETES_MELLITUS	no
KEGG_TERPENOID_BACKBONE_BIOSYNTHESIS	-0.0933636011880369	-0.0164300638328936	-2.15916717033573	0.0315321965848064	0.065898747918809	-4.1361705831424	KEGG_TERPENOID_BACKBONE_BIOSYNTHESIS	no
KEGG_PROTEIN_EXPORT	0.0818718835586824	-0.0328032160380614	2.15235557387867	0.0320687205791811	0.0662753558636409	-4.15029725976383	KEGG_PROTEIN_EXPORT	no
KEGG_GLUTATHIONE_METABOLISM	-0.0517447444310893	-0.0758392425484542	-2.08185841115812	0.0380986639182184	0.0778719943822926	-4.29395070061568	KEGG_GLUTATHIONE_METABOLISM	no
KEGG_HUNTINGTONS_DISEASE	0.049157673853159	-0.144958180378283	2.07143754957972	0.0390674470408576	0.0789841864086903	-4.31479024832863	KEGG_HUNTINGTONS_DISEASE	no
KEGG_FOLATE_BIOSYNTHESIS	-0.0747952958359948	-0.0115681127289539	-2.05258955621467	0.0408730802051061	0.0817461604102122	-4.35222340138624	KEGG_FOLATE_BIOSYNTHESIS	no
KEGG_OOCYTE_MEIOSIS	0.054326999197662	-0.0778209040547948	1.98960998699437	0.0474300856189289	0.0938510204800083	-4.4748829836265	KEGG_OOCYTE_MEIOSIS	no
KEGG_BASAL_CELL_CARCINOMA	-0.0520409015467236	-0.0892056854709207	-1.92309012699863	0.0552988832305551	0.10826939243035	-4.60038308512581	KEGG_BASAL_CELL_CARCINOMA	no
KEGG_CHEMOKINE_SIGNALING_PATHWAY	-0.0504987046999849	-0.143695411128569	-1.81434300814139	0.070501118666482	0.136595917416309	-4.79655547125399	KEGG_CHEMOKINE_SIGNALING_PATHWAY	no
KEGG_TGF_BETA_SIGNALING_PATHWAY	-0.0468621515488428	-0.131803473107431	-1.76373928392422	0.0786688121642971	0.150849474871745	-4.88402546722493	KEGG_TGF_BETA_SIGNALING_PATHWAY	no
KEGG_MELANOGENESIS	-0.0425039547159027	-0.088369055075798	-1.72878484683465	0.0847501837693108	0.160852389602978	-4.94302710234946	KEGG_MELANOGENESIS	no
KEGG_FC_EPSILON_RI_SIGNALING_PATHWAY	-0.0401469298300473	-0.158487486033793	-1.70643309743908	0.0888353554352332	0.166902788999529	-4.98014785462876	KEGG_FC_EPSILON_RI_SIGNALING_PATHWAY	no
KEGG_GLYCOSPHINGOLIPID_BIOSYNTHESIS_GANGLIO_SERIES	0.0444812748849715	-0.244708777888666	1.68919179335708	0.0920941872088702	0.169886232852704	-5.00845710259355	KEGG_GLYCOSPHINGOLIPID_BIOSYNTHESIS_GANGLIO_SERIES	no
KEGG_LEUKOCYTE_TRANSENDOTHELIAL_MIGRATION	-0.0477100368548377	-0.0736007293627362	-1.68837959575879	0.0922500511727048	0.169886232852704	-5.0097837160849	KEGG_LEUKOCYTE_TRANSENDOTHELIAL_MIGRATION	no
KEGG_VASOPRESSIN_REGULATED_WATER_REABSORPTION	0.0507577200463516	-0.0987812530665049	1.58592774051001	0.113679953095665	0.207298737997977	-5.17209039448034	KEGG_VASOPRESSIN_REGULATED_WATER_REABSORPTION	no
KEGG_GLYCOSPHINGOLIPID_BIOSYNTHESIS_GLOBO_SERIES	0.0534075658991264	-0.0276686286136324	1.57528191141298	0.116116052921344	0.209685299450195	-5.18838218878356	KEGG_GLYCOSPHINGOLIPID_BIOSYNTHESIS_GLOBO_SERIES	no
KEGG_ENDOCYTOSIS	0.0310757114217539	-0.304186611282772	1.56567529415883	0.118349545408951	0.211334232530867	-5.20299083542702	KEGG_ENDOCYTOSIS	no
KEGG_FOCAL_ADHESION	-0.0471441769455801	-0.11206076571868	-1.56162381074157	0.119301582880328	0.211334232530867	-5.20912547031556	KEGG_FOCAL_ADHESION	no
KEGG_PURINE_METABOLISM	0.0294236967624753	-0.127968194842958	1.55675584904819	0.120453440750986	0.211361697921541	-5.21647567476049	KEGG_PURINE_METABOLISM	no
KEGG_GLYCEROPHOSPHOLIPID_METABOLISM	-0.0239389310694149	-0.236341097964366	-1.52355319680313	0.128544588647494	0.2234513410134	-5.26600546115448	KEGG_GLYCEROPHOSPHOLIPID_METABOLISM	no
KEGG_GALACTOSE_METABOLISM	-0.0345174441263802	-0.137187449791788	-1.51396280266436	0.130958968881501	0.225540446407029	-5.28011586924776	KEGG_GALACTOSE_METABOLISM	no
KEGG_OLFACTORY_TRANSDUCTION	-0.0159023373918336	-0.170979605962352	-1.4969893960504	0.13531842525678	0.230910340346432	-5.30487351977638	KEGG_OLFACTORY_TRANSDUCTION	no
KEGG_STEROID_BIOSYNTHESIS	-0.0582047506956412	-0.126593638578467	-1.43449888121974	0.152343807467615	0.257599528990694	-5.39364852859484	KEGG_STEROID_BIOSYNTHESIS	no
KEGG_AXON_GUIDANCE	-0.0409317250432908	-0.0610557874061038	-1.39097271823566	0.165138091173383	0.27671788250675	-5.45327352363218	KEGG_AXON_GUIDANCE	no
KEGG_LONG_TERM_DEPRESSION	-0.0307045237441552	-0.0612828508048854	-1.34313464876785	0.180119104327671	0.299126369687025	-5.51671026874834	KEGG_LONG_TERM_DEPRESSION	no
KEGG_BLADDER_CANCER	0.0365973886112532	-0.101357071368566	1.33018831764805	0.18434268645572	0.303431324608531	-5.53350051886227	KEGG_BLADDER_CANCER	no
KEGG_ASTHMA	-0.00792770788744845	-0.747329252111189	-1.3210755059993	0.187359492252531	0.305691803148867	-5.54522254037508	KEGG_ASTHMA	no
KEGG_N_GLYCAN_BIOSYNTHESIS	0.0426589898613529	-0.052822864965359	1.21758973019242	0.224219441614551	0.35976093698551	-5.67273997082069	KEGG_N_GLYCAN_BIOSYNTHESIS	no
KEGG_MAPK_SIGNALING_PATHWAY	-0.025893668413295	-0.169316145715418	-1.21720111989109	0.224367035969458	0.35976093698551	-5.67319941278579	KEGG_MAPK_SIGNALING_PATHWAY	no
KEGG_GNRH_SIGNALING_PATHWAY	-0.0314589612256026	-0.0779600843815993	-1.20131411540654	0.230460746813857	0.366373494934849	-5.69185767164484	KEGG_GNRH_SIGNALING_PATHWAY	no
KEGG_CYTOSOLIC_DNA_SENSING_PATHWAY	0.0263675740785419	-0.203903133507631	1.16573247514219	0.24453506462342	0.385453576440306	-5.73276420998134	KEGG_CYTOSOLIC_DNA_SENSING_PATHWAY	no
KEGG_ANTIGEN_PROCESSING_AND_PRESENTATION	-0.00316524438701116	-0.847421287192816	-1.12948331280267	0.259485679524795	0.405582658753041	-5.77318364703127	KEGG_ANTIGEN_PROCESSING_AND_PRESENTATION	no
KEGG_NON_SMALL_CELL_LUNG_CANCER	0.0295427494892129	-0.157895844277658	1.09286940323237	0.275220443838113	0.426591687949074	-5.81272347994648	KEGG_NON_SMALL_CELL_LUNG_CANCER	no
KEGG_GLYCOSAMINOGLYCAN_BIOSYNTHESIS_HEPARAN_SULFATE	-0.0285306566988553	-0.0630977655817706	-1.07148470490839	0.28470717360992	0.437649043730952	-5.83521869636603	KEGG_GLYCOSAMINOGLYCAN_BIOSYNTHESIS_HEPARAN_SULFATE	no
KEGG_TIGHT_JUNCTION	-0.0220789465733197	-0.166492967345098	-1.05589876268436	0.291759873426168	0.44481423325629	-5.85133588281353	KEGG_TIGHT_JUNCTION	no
KEGG_PRIMARY_IMMUNODEFICIENCY	-0.0305495534651068	-0.316204342808261	-1.01619569020691	0.310254643345808	0.469165558230246	-5.89133211874236	KEGG_PRIMARY_IMMUNODEFICIENCY	no
KEGG_CARDIAC_MUSCLE_CONTRACTION	-0.0246707831681232	-0.0742154865257535	-0.976188286930858	0.329661227483953	0.49449184122593	-5.93009394445835	KEGG_CARDIAC_MUSCLE_CONTRACTION	no
KEGG_PROGESTERONE_MEDIATED_OOCYTE_MATURATION	0.027518237894327	-0.0821435857167593	0.951910601406856	0.341814654719904	0.504893570614925	-5.9528611495486	KEGG_PROGESTERONE_MEDIATED_OOCYTE_MATURATION	no
KEGG_VEGF_SIGNALING_PATHWAY	-0.0231670578425682	-0.0821864979810471	-0.951495995311151	0.342024676868175	0.504893570614925	-5.95324500822237	KEGG_VEGF_SIGNALING_PATHWAY	no
KEGG_GLYCOSAMINOGLYCAN_BIOSYNTHESIS_CHONDROITIN_SULFATE	-0.0326529344746319	-0.0779298890903657	-0.919614795550511	0.358422326741872	0.524933486409356	-5.98226368457458	KEGG_GLYCOSAMINOGLYCAN_BIOSYNTHESIS_CHONDROITIN_SULFATE	no
KEGG_GLYCOSAMINOGLYCAN_BIOSYNTHESIS_KERATAN_SULFATE	0.0317948599885827	-0.0457546891444595	0.902318355487663	0.367522895404246	0.534056707384295	-5.99759544182544	KEGG_GLYCOSAMINOGLYCAN_BIOSYNTHESIS_KERATAN_SULFATE	no
KEGG_THYROID_CANCER	0.0230781788794865	-0.204149158335739	0.86357639932741	0.388425928254652	0.557373602549299	-6.03088547099149	KEGG_THYROID_CANCER	no
KEGG_CIRCADIAN_RHYTHM_MAMMAL	0.037127786352355	-0.0345374911348185	0.861507652945729	0.389562195330155	0.557373602549299	-6.03262220050023	KEGG_CIRCADIAN_RHYTHM_MAMMAL	no
KEGG_EPITHELIAL_CELL_SIGNALING_IN_HELICOBACTER_PYLORI_INFECTION	0.0215912339350586	-0.168348811014159	0.837437932048082	0.40293134458561	0.572100993075752	-6.05252408226905	KEGG_EPITHELIAL_CELL_SIGNALING_IN_HELICOBACTER_PYLORI_INFECTION	no
KEGG_JAK_STAT_SIGNALING_PATHWAY	-0.0215060753147482	-0.0569797021099392	-0.788777898926927	0.43078832864741	0.603348812583759	-6.09104284722442	KEGG_JAK_STAT_SIGNALING_PATHWAY	no
KEGG_CHRONIC_MYELOID_LEUKEMIA	0.0274155737366409	-0.0680019811122513	0.787684615768638	0.431426839105591	0.603348812583759	-6.09188190279774	KEGG_CHRONIC_MYELOID_LEUKEMIA	no
KEGG_B_CELL_RECEPTOR_SIGNALING_PATHWAY	-0.0250462276753197	-0.125192456569629	-0.782025728072857	0.434740596771523	0.603445902981368	-6.096206363179	KEGG_B_CELL_RECEPTOR_SIGNALING_PATHWAY	no
KEGG_RIG_I_LIKE_RECEPTOR_SIGNALING_PATHWAY	0.0174831656871213	-0.167627947548561	0.774937633586267	0.438912028375129	0.603574325623529	-6.1015791819369	KEGG_RIG_I_LIKE_RECEPTOR_SIGNALING_PATHWAY	no
KEGG_TYPE_I_DIABETES_MELLITUS	0.00404261108144022	-0.763865423700561	0.770858364460149	0.441323162821505	0.603574325623529	-6.10464919434511	KEGG_TYPE_I_DIABETES_MELLITUS	no
KEGG_INTESTINAL_IMMUNE_NETWORK_FOR_IGA_PRODUCTION	-0.00780158409329734	-0.627955834707547	-0.744121188023403	0.457314173412269	0.617879936342915	-6.12437153229416	KEGG_INTESTINAL_IMMUNE_NETWORK_FOR_IGA_PRODUCTION	no
KEGG_ERBB_SIGNALING_PATHWAY	0.0229448609938319	-0.0522202153067049	0.74228033673201	0.458427049544744	0.617879936342915	-6.12570388465909	KEGG_ERBB_SIGNALING_PATHWAY	no
KEGG_WNT_SIGNALING_PATHWAY	-0.0183956774765635	-0.126914716336079	-0.72974618578463	0.466044918661691	0.623628452309889	-6.1346882748455	KEGG_WNT_SIGNALING_PATHWAY	no
KEGG_GLYCOSPHINGOLIPID_BIOSYNTHESIS_LACTO_AND_NEOLACTO_SERIES	0.0171735902042441	-0.141075411251382	0.717502764300609	0.473553769174188	0.629150007617135	-6.14331702022847	KEGG_GLYCOSPHINGOLIPID_BIOSYNTHESIS_LACTO_AND_NEOLACTO_SERIES	no
KEGG_OTHER_GLYCAN_DEGRADATION	0.0157647720753358	-0.396858182122575	0.707841703977641	0.47952572532401	0.632565850427417	-6.15002306968729	KEGG_OTHER_GLYCAN_DEGRADATION	no
KEGG_FC_GAMMA_R_MEDIATED_PHAGOCYTOSIS	0.0232810401665481	-0.0787318308983078	0.686356153797012	0.49295366179331	0.645699866856026	-6.16461193450156	KEGG_FC_GAMMA_R_MEDIATED_PHAGOCYTOSIS	no
KEGG_GLYCOSYLPHOSPHATIDYLINOSITOL_GPI_ANCHOR_BIOSYNTHESIS	0.0232625606188338	-0.106425554886494	0.659592272194394	0.509959479429028	0.663303938278316	-6.18215765127914	KEGG_GLYCOSYLPHOSPHATIDYLINOSITOL_GPI_ANCHOR_BIOSYNTHESIS	no
KEGG_DORSO_VENTRAL_AXIS_FORMATION	0.0174678571052808	-0.266837604192533	0.626330855164618	0.531515812776156	0.684054834080017	-6.20299299608503	KEGG_DORSO_VENTRAL_AXIS_FORMATION	no
KEGG_MTOR_SIGNALING_PATHWAY	0.0193691143655664	-0.0654055457434851	0.618559073521066	0.536618667235988	0.684054834080017	-6.20770635657707	KEGG_MTOR_SIGNALING_PATHWAY	no
KEGG_PANCREATIC_CANCER	0.0212226623778945	-0.0531672279142549	0.618061410778728	0.536946267611196	0.684054834080017	-6.20800617435713	KEGG_PANCREATIC_CANCER	no
KEGG_LONG_TERM_POTENTIATION	-0.0159576612712563	-0.0806509756668789	-0.606853951885966	0.544350533136756	0.688770062336303	-6.2146943612954	KEGG_LONG_TERM_POTENTIATION	no
KEGG_ALZHEIMERS_DISEASE	0.0126773734580553	-0.177478655855903	0.591235646110938	0.554753146463606	0.695122060201801	-6.2238111004215	KEGG_ALZHEIMERS_DISEASE	no
KEGG_GAP_JUNCTION	-0.014058139846955	-0.169539873320471	-0.583436016129583	0.559984412480454	0.695122060201801	-6.22827510845496	KEGG_GAP_JUNCTION	no
KEGG_OXIDATIVE_PHOSPHORYLATION	0.0163731049206974	-0.196372898573759	0.576872067471135	0.564405431643919	0.695122060201801	-6.23198604821253	KEGG_OXIDATIVE_PHOSPHORYLATION	no
KEGG_SYSTEMIC_LUPUS_ERYTHEMATOSUS	0.00578204798950166	-0.504152763590607	0.574654395156864	0.565902905710005	0.695122060201801	-6.2332303431573	KEGG_SYSTEMIC_LUPUS_ERYTHEMATOSUS	no
KEGG_AMINO_SUGAR_AND_NUCLEOTIDE_SUGAR_METABOLISM	0.0150106870235076	-0.076911608853077	0.571469649816775	0.568056737369214	0.695122060201801	-6.23500887816283	KEGG_AMINO_SUGAR_AND_NUCLEOTIDE_SUGAR_METABOLISM	no
KEGG_ALLOGRAFT_REJECTION	0.00303476507009537	-0.77533514441167	0.565496125491704	0.572107200616672	0.695502871337915	-6.23831821456906	KEGG_ALLOGRAFT_REJECTION	no
KEGG_AUTOIMMUNE_THYROID_DISEASE	0.00315774270026226	-0.730226447512603	0.538047720036663	0.590894112991579	0.713677305301518	-6.25307846658785	KEGG_AUTOIMMUNE_THYROID_DISEASE	no
KEGG_RENAL_CELL_CARCINOMA	0.0178879980388102	-0.0559637978540584	0.504263412059979	0.614401030961785	0.737281237154142	-6.27023944964334	KEGG_RENAL_CELL_CARCINOMA	no
KEGG_NOTCH_SIGNALING_PATHWAY	0.0134031946681451	-0.21024584743457	0.486724698456247	0.626765247756749	0.747297026171509	-6.27871036273163	KEGG_NOTCH_SIGNALING_PATHWAY	no
KEGG_PENTOSE_PHOSPHATE_PATHWAY	0.0122683489548406	-0.066536826258903	0.454776318448925	0.649558735903326	0.769540922789927	-6.29337139746147	KEGG_PENTOSE_PHOSPHATE_PATHWAY	no
KEGG_NOD_LIKE_RECEPTOR_SIGNALING_PATHWAY	0.0124281511908817	-0.183221923369711	0.445763307968033	0.656050317780273	0.77144984034239	-6.29732772824262	KEGG_NOD_LIKE_RECEPTOR_SIGNALING_PATHWAY	no
KEGG_RIBOFLAVIN_METABOLISM	0.0149880295408825	-0.0423001341326018	0.438734991448901	0.661130631537956	0.77144984034239	-6.30035797189685	KEGG_RIBOFLAVIN_METABOLISM	no
KEGG_PATHWAYS_IN_CANCER	-0.0119676512657886	-0.0698340396741098	-0.435309008996897	0.663612765885927	0.77144984034239	-6.30181763850363	KEGG_PATHWAYS_IN_CANCER	no
KEGG_REGULATION_OF_AUTOPHAGY	0.00877795130122139	0.0274399627167771	0.369082593172664	0.712294583316291	0.822899332278448	-6.32778756450277	KEGG_REGULATION_OF_AUTOPHAGY	no
KEGG_COLORECTAL_CANCER	0.012462545515725	-0.0405007103364306	0.357826510739666	0.720693910942164	0.827463379229892	-6.33177670543704	KEGG_COLORECTAL_CANCER	no
KEGG_GLYCOSAMINOGLYCAN_DEGRADATION	-0.0113802175679222	-0.0261082898210282	-0.345190201181802	0.730163614235657	0.829430416965817	-6.33610791345089	KEGG_GLYCOSAMINOGLYCAN_DEGRADATION	no
KEGG_REGULATION_OF_ACTIN_CYTOSKELETON	-0.00945762183005259	-0.0624775457576712	-0.336435511106408	0.736748833677483	0.829430416965817	-6.33901742149672	KEGG_REGULATION_OF_ACTIN_CYTOSKELETON	no
KEGG_T_CELL_RECEPTOR_SIGNALING_PATHWAY	-0.0101783040429943	-0.146921850158443	-0.330311614834076	0.741366790228454	0.829430416965817	-6.34100822480935	KEGG_T_CELL_RECEPTOR_SIGNALING_PATHWAY	no
KEGG_SPHINGOLIPID_METABOLISM	0.0067038114411434	-0.263728022257917	0.329547593312902	0.741943590614879	0.829430416965817	-6.34125403463672	KEGG_SPHINGOLIPID_METABOLISM	no
KEGG_ADHERENS_JUNCTION	0.00967106476514629	-0.141245689565953	0.322954383511088	0.746927173398569	0.829430416965817	-6.34335164215113	KEGG_ADHERENS_JUNCTION	no
KEGG_TOLL_LIKE_RECEPTOR_SIGNALING_PATHWAY	-0.00826247084063131	-0.162991972431732	-0.320001057812524	0.749162957259448	0.829430416965817	-6.34427749457438	KEGG_TOLL_LIKE_RECEPTOR_SIGNALING_PATHWAY	no
KEGG_ENDOMETRIAL_CANCER	-0.00962316656411126	-0.0805291699971644	-0.294274783476213	0.768726487024099	0.84605400347031	-6.35198300521132	KEGG_ENDOMETRIAL_CANCER	no
KEGG_NEUROTROPHIN_SIGNALING_PATHWAY	0.00922697903439356	-0.0640783298143509	0.287220848329115	0.774117189970117	0.846975278437893	-6.35398310651974	KEGG_NEUROTROPHIN_SIGNALING_PATHWAY	no
KEGG_SMALL_CELL_LUNG_CANCER	0.00840578018376834	-0.112138707451729	0.271005714602012	0.786550148105423	0.855401685940091	-6.35839691705646	KEGG_SMALL_CELL_LUNG_CANCER	no
KEGG_GLIOMA	-0.00721384247278538	-0.0851408198290647	-0.26519814846335	0.791016612804815	0.855401685940091	-6.35991541669238	KEGG_GLIOMA	no
KEGG_NATURAL_KILLER_CELL_MEDIATED_CYTOTOXICITY	0.0010851394854211	-0.712166628533769	0.249078951263892	0.803449246674736	0.863824045557808	-6.36395781051833	KEGG_NATURAL_KILLER_CELL_MEDIATED_CYTOTOXICITY	no
KEGG_SELENOAMINO_ACID_METABOLISM	0.00671962442706941	-0.0337583041861972	0.228617437495804	0.819302925362594	0.8758065753876	-6.36872430976451	KEGG_SELENOAMINO_ACID_METABOLISM	no
KEGG_PROSTATE_CANCER	-0.00656562617100233	-0.069756620825459	-0.222124329707431	0.82434969709225	0.87616596376662	-6.37015155469993	KEGG_PROSTATE_CANCER	no
KEGG_APOPTOSIS	0.00577125864742398	-0.142679225348885	0.207214240486359	0.835965883994845	0.883463945585461	-6.37327334931972	KEGG_APOPTOSIS	no
KEGG_GRAFT_VERSUS_HOST_DISEASE	0.000534452633085936	-0.878130308937886	0.200818761259989	0.840959680006322	0.883720341701559	-6.37454596843071	KEGG_GRAFT_VERSUS_HOST_DISEASE	no
KEGG_PARKINSONS_DISEASE	0.00542008364578708	-0.15638561126528	0.191345342208115	0.848368599606641	0.886497525431659	-6.3763577622357	KEGG_PARKINSONS_DISEASE	no
KEGG_INSULIN_SIGNALING_PATHWAY	-0.00407811795008597	-0.155008872519085	-0.180921767907099	0.856536162449161	0.890031990030972	-6.37825015148731	KEGG_INSULIN_SIGNALING_PATHWAY	no
KEGG_PHOSPHATIDYLINOSITOL_SIGNALING_SYSTEM	0.00456244847192572	-0.0856865796830356	0.139992341111976	0.888748459655376	0.918373408310555	-6.38465597120307	KEGG_PHOSPHATIDYLINOSITOL_SIGNALING_SYSTEM	no
KEGG_INOSITOL_PHOSPHATE_METABOLISM	-0.00395691970007721	-0.0800155687120494	-0.116834821478207	0.907059536071948	0.932116429333604	-6.38755662355481	KEGG_INOSITOL_PHOSPHATE_METABOLISM	no
KEGG_VIRAL_MYOCARDITIS	0.000755036523301444	-0.63899277824344	0.100372645532834	0.920107305975287	0.94032944456815	-6.38930056094459	KEGG_VIRAL_MYOCARDITIS	no
KEGG_AMYOTROPHIC_LATERAL_SCLEROSIS_ALS	-0.00120900377098779	-0.214916330875289	-0.0727855013065806	0.942019362108352	0.957462302470784	-6.39163038981512	KEGG_AMYOTROPHIC_LATERAL_SCLEROSIS_ALS	no
KEGG_FRUCTOSE_AND_MANNOSE_METABOLISM	-0.001388271820651	-0.0707740979236192	-0.0598527473735988	0.952307877235108	0.962659049813751	-6.39246702933794	KEGG_FRUCTOSE_AND_MANNOSE_METABOLISM	no
KEGG_ACUTE_MYELOID_LEUKEMIA	-0.00149869161810638	-0.0591506580673194	-0.0457910508126482	0.963503520651329	0.968711647789985	-6.39319156939422	KEGG_ACUTE_MYELOID_LEUKEMIA	no
KEGG_LEISHMANIA_INFECTION	-0.000244012835875496	-0.562826777353352	-0.0195515149448812	0.984412544653173	0.984412544653173	-6.39402781739358	KEGG_LEISHMANIA_INFECTION	no
