# Supplementary material for: Role of CD28+ PD-1+ Tc cells in immune response and prognosis prediction in hepatocellular carcinoma
Source: Front Immunol. 2025 Jun 4;16:1576193. doi: 10.3389/fimmu.2025.1576193 (PMC12174045; doi:10.3389/fimmu.2025.1576193)
Supplement: Supplementary file 8 [file DataSheet8.csv]

	TCGA.5R.AA1C.01A.11R.A41C.07	TCGA.ED.A66Y.01A.11R.A311.07	TCGA.DD.AAEI.01A.11R.A41C.07	TCGA.ED.A8O5.01A.11R.A36F.07	TCGA.DD.AACH.01A.11R.A41C.07	TCGA.FV.A3R3.01A.11R.A22L.07	TCGA.G3.A5SJ.01A.11R.A27V.07	TCGA.HP.A5MZ.01A.21R.A27V.07	TCGA.ZP.A9D0.01A.11R.A37K.07	TCGA.BC.A10W.01A.11R.A131.07	TCGA.DD.A4NH.01A.11R.A27V.07	TCGA.G3.A25Z.01A.11R.A16W.07	TCGA.DD.AACX.01A.11R.A41C.07	TCGA.BC.A10X.01A.11R.A131.07	TCGA.DD.AACD.01A.11R.A41C.07	TCGA.NI.A8LF.01A.11R.A36F.07	TCGA.EP.A2KA.01A.11R.A180.07	TCGA.ZP.A9D4.01A.11R.A37K.07	TCGA.DD.AADQ.01A.11R.A41C.07	TCGA.DD.AAE7.01A.11R.A41C.07	TCGA.GJ.A9DB.01A.11R.A37K.07	TCGA.DD.A3A3.01A.11R.A22L.07	TCGA.FV.A3I0.01A.11R.A22L.07	TCGA.DD.A1ED.01A.11R.A155.07	TCGA.5C.A9VG.01A.11R.A37K.07	TCGA.EP.A2KB.01A.11R.A180.07	TCGA.CC.A8HU.01A.11R.A36F.07	TCGA.DD.AACN.01A.11R.A41C.07	TCGA.PD.A5DF.01A.11R.A27V.07	TCGA.DD.A1EF.01A.11R.A131.07	TCGA.GJ.A6C0.01A.12R.A311.07	TCGA.DD.A11D.01A.11R.A131.07	TCGA.DD.AADJ.01A.11R.A41C.07	TCGA.DD.AADW.01A.11R.A39D.07	TCGA.XR.A8TF.01A.11R.A36F.07	TCGA.MI.A75G.01A.11R.A32O.07	TCGA.DD.AAD1.01A.11R.A41C.07	TCGA.ED.A7XO.01A.11R.A352.07	TCGA.CC.A5UE.01A.11R.A28V.07	TCGA.DD.A73D.01A.12R.A32O.07	TCGA.DD.AACT.01A.11R.A41C.07	TCGA.XR.A8TE.01A.11R.A36F.07	TCGA.DD.A39X.01A.11R.A213.07	TCGA.WQ.AB4B.01A.11R.A41C.07	TCGA.DD.AACO.01A.11R.A41C.07	TCGA.CC.A1HT.01A.11R.A131.07	TCGA.DD.AADS.01A.11R.A41C.07	TCGA.DD.AADA.01A.11R.A41C.07	TCGA.CC.A9FW.01A.11R.A37K.07
Activated CD8 T cell	0.92202674600679	0.634414705648506	0.825744072079416	0.786462941208169	0.72067246346221	0.765375785801222	0.833820458188467	0.848744160363288	0.69427361071517	0.699222662993548	0.741424631249629	0.759469716723057	0.805606450784753	0.805506382374802	0.930129408265397	0.80451485480169	0.913448346155949	0.751563844113638	0.90892897909313	0.866590945621976	0.707509079684987	0.831688340282093	0.699482057666636	0.831506679755314	0.751149742771835	0.788311043767348	0.662809151192068	0.791089012479996	0.68291752190495	0.84817628610069	0.767404100833454	0.747296410078897	0.837757741474585	0.708593703257022	0.804036215253354	0.727413215993693	0.848245338027773	0.812479045048989	0.821072649857904	0.782555044399733	0.873583473067385	0.790864408335999	0.811904021981312	0.793822342570776	0.841062240070568	0.893074424071088	1	0.895246983836217	0.832477404174393
Central memory CD8 T cell	0.838060371693777	0.737423269721136	0.667171118731437	0.723591059388477	0.751864481569184	0.860171372877404	0.746504831315384	0.801315284316246	0.834548644523183	0.837498513094807	0.8548277698734	0.835224362072326	0.775791587513689	0.812995985841072	0.758453039427789	0.7570717803207	0.784453679734372	0.779386482714941	0.794447272812698	0.702996705509229	0.863578910889471	0.803082858900375	0.778843645816619	0.811815052401716	0.849466557398871	0.667618537091188	0.849234313538368	0.713719269811152	0.828950833203864	0.722881980964251	0.913264423542739	0.77271344315913	0.662398568349565	0.787401208111418	0.701898934470246	0.707264065085702	0.785973486187593	0.78349178993407	0.814282481805174	0.635666534480889	0.827984977291427	0.713638752954886	0.78856445527249	0.825499485064028	0.580121734276948	0.78055643200442	0.622997782663979	0.68737328771076	0.802111606187805
Effector memeory CD8 T cell	0.722255989548431	0.417840950449285	0.555271497425118	0.460006542681496	0.584514003768448	0.594398887866958	0.500810974098049	0.633236623700428	0.535081181617254	0.598495092644565	0.493733502711827	0.583616039098206	0.640965472359702	0.586752393043959	0.656471948683967	0.610892328819095	0.617448987436926	0.63444640811827	0.633834328409199	0.514219160962005	0.596786683675567	0.658330357410552	0.599726312903634	0.684754238353483	0.556187126816607	0.591982071992952	0.420204996463402	0.45213165951946	0.58009038556451	0.58953399905073	0.620400332269485	0.554948041486049	0.574658646492727	0.555218597029071	0.531469624504895	0.500489983380906	0.590604833022775	0.545709894692361	0.572256114670573	0.532961485162305	0.653183904006761	0.626348873053756	0.58683360564559	0.571831716871804	0.350195079223704	0.63324170753005	0.538185939254698	0.552664937576407	0.520912290190372
Activated CD4 T cell	0.650323091993712	0.550226617146703	0.578380014598611	0.523530004729657	0.622057770867747	0.331563957563736	0.608181772603087	0.456548452486618	0.365532204671744	0.676248531915204	0.606478498850926	0.578803466511341	0.625573301179428	0.46351227696648	0.521912658780384	0.449660232007691	0.68613063227797	0.534899355208197	0.6218265539415	0.358175840807553	0.544459365309714	0.550783043367653	0.490310968572132	0.293966059016123	0.566227437634927	0.670542893025265	0.525551136216527	0.528059514724161	0.551275441035601	0.666568969616165	0.608762707420406	0.402453983446382	0.525785976822909	0.674613121613617	0.56876892208706	0.41121094062272	0.593201181257241	0.59856849744379	0.664389229110034	0.34081475712114	0.629008085371976	0.591316292266893	0.469645471298083	0.555666446411081	0.399621319426225	0.685192550565561	0.467537814526849	0.443768577901877	0.595689307047691
Central memory CD4 T cell	1	0.945948482255436	1	0.988312408900455	1	1	1	1	0.981917602014911	1	1	1	1	1	1	0.972359511325067	1	1	1	1	1	0.990004290111005	1	0.967983730316828	1	1	0.981932117493506	1	1	0.99629244410549	0.999448273557934	1	0.985650701521374	1	1	1	1	1	1	1	0.961110795077563	0.98711498236939	0.990306057266282	1	0.952007667188206	1	0.976678182309069	1	1
Effector memeory CD4 T cell	0.580692223972018	0.400681978648869	0.429578063322559	0.242411645749602	0.486981637836524	0.390505091779623	0.366322480059866	0.449465654575539	0.263466679532315	0.529098189071999	0.409352957034645	0.539007415171827	0.449837985227933	0.332524110417779	0.290390637273073	0.403947119153451	0.339072952169905	0.421386833791649	0.508100228224767	0.233248505632319	0.481562337578628	0.254989430343042	0.534919747700545	0.423006116982149	0.531112467154205	0.294854670934711	0.25576738668126	0.372052083342765	0.455842677038064	0.385418559416408	0.442863240517781	0.347384539416281	0.326150762631764	0.531191162075276	0.375242850131813	0.362367670085615	0.311023603227833	0.247611765335185	0.459845552042305	0.368433865760454	0.289671309058228	0.537377658199406	0.449439863749715	0.36658570538914	0.202739272651493	0.550325928294785	0.281931928682757	0.167984845273119	0.439583976983859
T follicular helper cell	0.504582063387305	0.507859075697664	0.465188138541218	0.39585880278673	0.509925241444452	0.440835967438966	0.373030308181371	0.407916239409159	0.282174699226327	0.500280992206816	0.507672720603859	0.477693777643841	0.47000129009975	0.409021868656046	0.503512023088521	0.45732911265689	0.413828844784064	0.513852965700802	0.461898328961464	0.378047633317216	0.381194643430885	0.484817483464269	0.465772453981671	0.361025272522914	0.477143409907866	0.430429830446894	0.388687933826009	0.438866485224361	0.393152498157071	0.519983111260886	0.516201189409416	0.457196987649026	0.406237192584096	0.448052682938906	0.452591366683616	0.327218556804314	0.4867922507098	0.388761656411252	0.555254428901206	0.457238264443774	0.488931080146721	0.506306876249871	0.39078165258742	0.432811631652816	0.283470344137509	0.533821038504512	0.397796099555521	0.359405780458998	0.417540493194243
Gamma delta T cell	0.807980308077838	0.669652055406586	0.779861997261086	0.741596740656745	0.710374838280931	0.747733628642331	0.671501695923471	0.729932760269431	0.762068567432756	0.768098426509189	0.742524054699176	0.771788495597885	0.761520528789499	0.769853874958002	0.779336944778473	0.812323535298655	0.659687709066149	0.796408412417345	0.804352601998987	0.693689463827508	0.775765396556295	0.780319067509219	0.630217234860251	0.74250982634562	0.765318865659364	0.751749833942037	0.691460373149165	0.718316031779067	0.733281045461289	0.738892003168377	0.787932567604174	0.798318650233331	0.654358292643925	0.745965924338259	0.71170635179326	0.797872168099754	0.689869621166884	0.716546810295217	0.81636196417028	0.866653559385271	0.743975897577947	0.820053049869952	0.721555385729729	0.772146254866532	0.660037583446723	0.705863896608021	0.753340478297459	0.668068209784811	0.785924131148622
Type 1 T helper cell	0.607418088296692	0.459989460041611	0.543453856802421	0.405783441487931	0.473227659878865	0.57301073179571	0.507950275999196	0.586271300635075	0.486682785816446	0.512815237731423	0.605583281587366	0.590511417919367	0.538064966624569	0.538654745184817	0.587153550079087	0.559378248969293	0.452690231991987	0.57918206293483	0.567767857311522	0.505514886483601	0.57279896335077	0.591851566187141	0.51437311297844	0.552689351776473	0.562017081719877	0.528544785466632	0.501194532617817	0.534671009008809	0.545915805858721	0.549608823476366	0.583008352593819	0.516730007151529	0.542934599120547	0.551763952382073	0.487178957959184	0.465842591867049	0.597679318667473	0.483157245990867	0.548213276040863	0.483465540790682	0.630159246027359	0.578359980266516	0.555736647989335	0.549534318223731	0.430032299955121	0.557136671067562	0.513114559079236	0.532745210669437	0.554150037404265
Type 17 T helper cell	0.30120809433479	0.227937101705884	0.180589278055071	0.10781028944762	0.30540952251888	0.198077664064895	0.19468208468616	0.147871323059053	0.119441291931427	0.361010027545965	0.198652974243018	0.351943205326045	0.209846102959082	0.0776810183916972	0.28608559920224	0.273185109068733	0.197880231533574	0.27401156144285	0.362427523409336	0.106473950104287	0.319397437648029	0.320284323351432	0.414417474747517	0	0.177026932644676	0.287785318234911	0.169250792330765	0.199234961373605	0.273688489757225	0.186396424680665	0.268394354659267	0.284245372047647	0.18825674496134	0.236593140120012	0.151368315795101	0.27474709335637	0.197146323977621	0.252837253481499	0.454967139286105	0.227693675417819	0.333183178461625	0.206286441992376	0.304187526268891	0.330909656699064	0.116593277745473	0.222194248414824	0.141830948952485	0.0169644007510274	0.173560576604303
Type 2 T helper cell	0.677443351708991	0.488743197195215	0.473952862690745	0.530133257148841	0.628384021282885	0.392865200476855	0.492383966976758	0.473251629661124	0.437653276572483	0.672052161701055	0.634848846304246	0.59771096030475	0.505643119169565	0.473972536206294	0.548587978474478	0.503517532604975	0.587401064316774	0.533443262923943	0.596648849811433	0.415215750583948	0.50589613362351	0.541253645810872	0.434388577549514	0.456486038227835	0.639113156239797	0.597582914121655	0.533329858854189	0.479872522014151	0.558013560600296	0.521973241213999	0.628168410500541	0.472546574684199	0.545343821342162	0.642065241231879	0.475182499587166	0.476622602557733	0.460945037477907	0.526177381786313	0.6354409099306	0.591405418387471	0.561635549412135	0.568899914386162	0.431101499663983	0.588241062157634	0.392875537020559	0.618252680160297	0.43459464392509	0.404761416088924	0.56862683290969
Regulatory T cell	0.660758522705019	0.373248735803989	0.584163835356134	0.388348698472959	0.59424960971831	0.620024421252966	0.632682407565695	0.682585251445268	0.515456384875477	0.668058149932687	0.677460130648739	0.703037083556621	0.635499842209888	0.727433574077048	0.6008958331968	0.497575975515257	0.608050639372369	0.597984778722117	0.558782769656592	0.625111706612607	0.703220463809304	0.554754564671719	0.632628438274274	0.653708895889983	0.588725789931783	0.553332956174959	0.443426458578631	0.565899309240315	0.740809521369015	0.666754973534558	0.775053521201574	0.544703765510385	0.39463817461907	0.5087488114738	0.328256778839551	0.424464524914955	0.668493673318059	0.743017648810533	0.619178330343019	0.491611905832334	0.607676126320242	0.598568000101717	0.603986516215928	0.562106367031858	0.406385379227794	0.784672193721528	0.573569803038493	0.514561484485082	0.624528011369896
Activated B cell	0	0.208060519548962	0	0.0156174053900127	0	0.0793866201280052	0.263081821237612	0.242121603244435	0.00119193404774878	0.0302028807266382	0	0	0.0998157434426585	0.143304173879587	0.184791104342042	0	0.254845212383007	0	0.110607413396593	0.217259052328518	0	0	0	0.0316829727080858	0.0599745161881309	0	0	0.242934094832076	0	0.548719846346181	0.0378444190139023	0	0.285382063427293	0.160018082144521	0.000264798442891731	0	0.554657218780001	0.213142770735584	0	0	0.400749501614731	0	0.202566947099045	0	0.112356005166381	0.326081443623941	0.277916681834654	0.409745885318867	0.343884623271131
Immature B cell	0.432186392992735	0.151404745797861	0.263342350862364	0.0990069603050413	0.134573733694137	0.25717596654106	0.363583909518895	0.32099714019095	0.000343226082243068	0.183535425564233	0.301241533716776	0.196366752118562	0.387665272208507	0.291654361154362	0.347279100724995	0.0219350985931357	0.347672450899363	0.16239632903444	0.304855939644158	0.258741539019588	0.251654215742565	0.182466382279758	0.246254391959457	0.223869964545541	0.158139817830323	0.306485943055926	0.0158234872543459	0.269387844289812	0.170964363186509	0.517314951455436	0.273314803369991	0.172398912775874	0.268816849474791	0.262051141155757	0.121107690240308	0.113277608088483	0.548734908932589	0.273830362574139	0.256447713996503	0.155633715625375	0.438798558836347	0.25397216101529	0.255767105695751	0.191288624410525	0.0406160839907109	0.483810110526482	0.253677211029462	0.42729813700357	0.391555323757085
Memory B cell	0.432674688793159	0.453433176628367	0.476000604924499	0.307453490966773	0.327229576308129	0.181936186762477	0.351376233804286	0.32235948432368	0.244032946075239	0.465340953635633	0.426403847534006	0.512201843476808	0.448384962885658	0.196063823788971	0.248540172654483	0.520877939971797	0.380249231506729	0.554196657897055	0.382369243680277	0.455987805153076	0.437724211550505	0.313437967800777	0.407128730047814	0.0688024095081939	0.407826480794761	0.510564488832768	0.396393862800153	0.340624773177273	0.370082048774949	0.581491572343462	0.433131321155903	0.351782162275655	0.551274438134679	0.493345085982871	0.39323338642396	0.398421481358039	0.438987091418206	0.354520327997048	0.484298751963233	0.468597374150359	0.387052064765716	0.40229450605568	0.333135991875585	0.467116228299155	0.351948229333509	0.276629523903566	0.18821246297378	0.233821387225833	0.512988764680488
Natural killer cell	0.784852132319967	0.679024472923999	0.727644385216056	0.653400375837812	0.748816756499092	0.749269439504744	0.683288188872233	0.778611438771409	0.708587609151762	0.736297653451931	0.751146347435175	0.781729913008533	0.718099259874104	0.770774176597287	0.742953904260643	0.72556376398018	0.716903109032245	0.742913658423976	0.807223069397721	0.773175966503062	0.815174504129828	0.659670302733694	0.74999500177344	0.719228694271652	0.681854334710889	0.744860977350246	0.729047568981244	0.739716510706297	0.729634617603312	0.731821720469445	0.775787414596034	0.720011256461494	0.753020616925001	0.756105971411098	0.691020118559092	0.67789970685302	0.780740321252867	0.734938616799119	0.725741999418553	0.747359912882867	0.747369569769534	0.754872320284007	0.75100084974211	0.814044674313426	0.715436475587839	0.72322856423601	0.719419795971497	0.729381185287818	0.637103543108473
CD56bright natural killer cell	0.796957144033401	0.637446636934611	0.71426809499097	0.658219602094939	0.757374912203527	0.707302725169596	0.669059419764062	0.696170712280946	0.710436545067784	0.650898870700129	0.779334440317838	0.779228419288325	0.688585206170564	0.722677252740591	0.809850654866982	0.750030123247689	0.60347606599418	0.820809503001883	0.800022536131607	0.727889660666502	0.750701112080658	0.78407503714344	0.705767621362395	0.712916846110104	0.812328583173816	0.679743999710578	0.661559233996228	0.662462167805854	0.687737873404645	0.725043789344053	0.746165096916528	0.754281995662218	0.73014101064321	0.715085750391098	0.670680394029961	0.705821655785599	0.683740945522658	0.7135570255423	0.712225437548787	0.751109539240521	0.721571614406319	0.754365302273641	0.739751940777828	0.777662578003131	0.695207377349367	0.666757574253979	0.707646733655353	0.716094410357119	0.753017010809749
CD56dim natural killer cell	0.864246189964679	0.885586849999897	0.829582884047831	0.770828927158161	0.8929930036566	0.803386607319253	0.828855975679358	0.84627716913264	0.963845002313652	0.882878752216927	0.854427932872468	0.841084422832119	0.936968761746124	0.771135070465989	0.919096104743641	0.85621227736794	0.851782835358614	0.881743063612344	0.852680201957591	0.790343396704555	0.902966095248619	0.960039738445646	0.835480012606332	0.805413208967553	0.904848941729566	0.784645934016728	0.925295509272951	0.85745787692755	0.860230057779108	0.785565811211291	0.913573732505179	0.808873766309098	0.803582299504153	0.862221207869045	0.835849429613961	0.888228896370123	0.872080231890966	0.864807722207793	0.890941758039357	0.93415416921988	0.836736479410133	0.868599448128593	0.895680870863386	0.819675043293814	0.899856883738664	0.695101831372127	0.875007349480268	0.844287263471595	0.83340095809821
Myeloid derived suppressor cell	0.768304960479317	0.678144044064913	0.868445078785246	0.657249367892488	0.71824160644417	0.828455629089245	0.857002480995873	0.956618820992383	0.708831059045462	0.855706675905456	0.91994163723465	0.847290538375917	0.791292279398438	0.894711834988963	0.911951442520533	0.755873258481411	0.902017996456842	0.745739861757645	0.80165688987819	0.824357698995591	0.844939854846058	0.826268357777541	0.831267943943689	0.89127403181063	0.727306972365858	0.749348330459508	0.765432080015965	0.785300194261214	0.871125680334319	0.790044993954924	0.99684643361222	0.747039372742879	0.811708261172586	0.705522551964434	0.683584709278689	0.72728934811999	0.850316893825314	0.910033185977123	0.818233197945672	0.673123377048901	0.859871126512587	0.738799623440864	0.829618912894584	0.85746345414357	0.895020528690973	0.973069335148525	0.920543887926471	0.791000066464233	0.830994347678183
Natural killer T cell	0.443010260013477	0.377826210051755	0.463599942661591	0.296090931257929	0.541448260902263	0.344854612607009	0.306250093329248	0.422980309551683	0.261539955033559	0.393140355822546	0.355358118013705	0.461589729885423	0.32533750756962	0.447353121756966	0.410112955414015	0.470054836906756	0.465447129346244	0.457184723656643	0.515164890692423	0.428194489278981	0.440389778077175	0.40608048078612	0.428404712408386	0.315064823790515	0.394474065281807	0.413163905317572	0.430707343145985	0.390846632911973	0.419717511655373	0.396912076919756	0.475991811553374	0.417596619670894	0.278173850879536	0.373035136794599	0.373557121750255	0.325155312308085	0.437316049784271	0.363695797515208	0.520712175328763	0.369548109321196	0.539123864288066	0.377898815983262	0.307673356200978	0.47523247698374	0.232650698078484	0.484086263859081	0.19632186445767	0.314449641645838	0.404197306092083
Activated dendritic cell	0.52655709500694	0.37828399215285	0.538500494797036	0.336434320484036	0.494207396569964	0.425558412757781	0.451693223994305	0.562583058311619	0.354782078261695	0.575029359607025	0.720258436361039	0.520779897941879	0.577098149642593	0.383228376439317	0.494585998706552	0.451171851745947	0.525926024766336	0.577732002533858	0.67176835277898	0.325594894941517	0.577056707418729	0.520506611204398	0.560170587060281	0.463975482427537	0.434117804627758	0.539636266107528	0.38030010773087	0.453990676245917	0.510151140186582	0.420557741420643	0.587781023823257	0.354485149575063	0.486149815392294	0.434579772260289	0.296884470040668	0.388848777332753	0.355395503614788	0.500405174227669	0.58222066076376	0.478421021557484	0.526550282527898	0.546048899520648	0.550279888068473	0.600223075315659	0.289762991129887	0.573434125658392	0.162126035765386	0.45606838323488	0.487799920663058
Plasmacytoid dendritic cell	0.795140612087213	0.703512492493971	0.760484258917418	0.679127829254295	0.74558344375712	0.661817908990954	0.688240417820614	0.749305436931525	0.715918568436661	0.677173397952341	0.905292889008227	0.786739052294227	0.74208817522456	0.678120420890555	0.783207229664062	0.717825348704753	0.764968107195837	0.805034444698963	0.795989127239286	0.604894355754124	0.797114352877382	0.759282597106653	0.745953944219759	0.721608604569358	0.765130323306935	0.724941229687907	0.692246086718237	0.762793328670669	0.681705724081383	0.605318256724702	0.817007613703172	0.782426832019205	0.688200359804972	0.767377120997443	0.640554832639225	0.800270282120383	0.703217833063476	0.694164749723478	0.769833690373995	0.753653891056225	0.72674093634849	0.816776645158144	0.738612432733846	0.851429219064155	0.584241070718015	0.708808850057303	0.654769491280527	0.758635363002158	0.720922975416472
Immature dendritic cell	0.834277020314365	0.657385283775685	0.736020415532579	0.541965330120181	0.738381463368346	0.797642286182189	0.641616765715394	0.669424416293119	0.702528928212955	0.783296884530893	0.752781445583103	0.784457017171784	0.769828148848683	0.762436457187624	0.729017140090176	0.716338789993768	0.607731524063531	0.768646087494663	0.669492144248436	0.700625137834385	0.799267040969458	0.757078198191512	0.719868501330788	0.764061616134264	0.803352223326556	0.723722798507315	0.747092251989874	0.665244217173254	0.741099947355683	0.744999374163197	0.714139279591819	0.739657669239273	0.730236089639965	0.697803656629053	0.68840571930476	0.731245001247094	0.655973772090741	0.713685124798949	0.842468667543656	0.824989844550916	0.715378294495829	0.753644857581178	0.603898652388936	0.731029445719572	0.635549512229322	0.750278457189726	0.732947541278509	0.619435597994486	0.710901386679173
Macrophage	0.328335397334373	0.317429050940018	0.435819285262742	0.151514466018294	0.325170473879732	0.405777764986771	0.299485407946663	0.44252231191481	0.377579126830888	0.421901468969319	0.501306010990481	0.427380944900408	0.342654118247745	0.401681853614055	0.414126544237328	0.397923634572582	0.314622941692443	0.443111941893963	0.38284778423366	0.256341604072863	0.393129118106989	0.330236120272228	0.4110975506008	0.332515211624516	0.441167064267524	0.345687302126215	0.411832622939616	0.269924498098884	0.407427054281123	0.409924880945181	0.519601061509916	0.388077973460167	0.313990247750115	0.418600616152567	0.339324382753209	0.307524723174853	0.353490582036331	0.352457783868336	0.449087036159292	0.235455215166829	0.483113609806973	0.330243144426896	0.447645533402883	0.443548354528874	0.243809162096356	0.451842186842444	0.368729291797215	0.359440156493483	0.385831632902114
Eosinophil	0.244930081997692	0	0.0636583104581703	0	0.084918627173348	0	0	0	0.0480149518449416	0	0.0334628087545013	0.126506517864581	0.161371653841752	0	0	0.340307728442855	0	0.215915262077171	0	0.0243421349426862	0.156031256523329	0.142194131319377	0.192862891080228	0.103252783270455	0.247536620096549	0.183915724005378	0.0141798949023368	0.0272300311164589	0.0775120834204513	0.0963846729240463	0	0.232476722622329	0	0	0.140728365957211	0.0976786504919363	0	0	0.224514809096205	0.250411320579779	0	0.264029161232149	0.0734524030742829	0.167073233706356	0.018145055938826	0	0.0925162372855709	0	0.0717781892110883
Mast cell	0.423985682302928	0.191948126178658	0.148781631519161	0.151573917420486	0.242336989899168	0.402144235337123	0.212162498734982	0.357705971604978	0.161377905357775	0.0890323922915204	0.412304541081293	0.33737304246166	0.0519256337736754	0.237926674162061	0.434963544726556	0.301082675969943	0.0971077513614875	0.239602682489274	0.267477738862375	0.166996407785762	0.232727822285615	0.320388713428026	0.293492486693119	0.45295386581734	0.573461305763862	0.377613981948816	0.33722488503097	0.152634878622673	0.263522780631283	0.292163288906494	0.125816241342524	0.212106364674215	0.376316491704901	0.30223716394512	0	0.171974673821219	0.379856100903231	0.245396407204971	0.162783091204497	0.12127731797147	0.33942141107355	0.450400203343095	0.204151903791275	0.255692633279692	0.343298218768637	0.270033448727077	0	0.224896239617623	0.459936963488616
Monocyte	0.914782531766255	1	0.991287722720114	1	0.911279439700057	0.984088364244299	0.837524422900114	0.925690503063605	1	0.918162481212077	0.966707112701891	0.98286831074539	0.9406697392455	0.993921018811049	0.962060695462106	1	0.875322951038418	0.998836918805889	0.841407660258336	0.920071971206885	0.884610621775222	1	0.871544564861673	1	0.930577344776428	0.97664666296188	1	0.947308169177337	0.922582803669492	1	1	0.904093813122762	1	0.980930673936094	0.844372457382697	0.998425265597635	0.92395338179777	0.978874111264578	0.99439269589589	0.928149333181984	1	1	1	0.952774906255564	1	0.802835732313604	0.864203969151488	0.959256315948622	0.978426995898251
Neutrophil	0.198122293339725	0.130900025589521	0.0476943915442614	0.156262295592155	0.269243291009264	0.0640282933010591	0.274437139305508	0.212573209253493	0	0.285207134432133	0.705621727471115	0.360437864405867	0	0.265071267567836	0.333438463958219	0.0829350231762189	0.416447162927976	0.266143994964747	0.350078782593052	0	0.0743811301520685	0.319786660366308	0.119997686907432	0.193038356966722	0	0.241815118461413	0.109778343316408	0	0.0784465180035464	0	0.269075693521793	0.196157452891091	0.351101054187989	0.0774476030420464	0.187000414723808	0.318878955812884	0.137315385714613	0.149775165585012	0.335656337023397	0.151873693082221	0.532722561750917	0.132668661300629	0	0.33418687163676	0	0.277665150804359	0.121675580254408	0.0208534227978755	0
[truncated: 292 more columns]
