# Supplementary material for: Role of CD28+ PD-1+ Tc cells in immune response and prognosis prediction in hepatocellular carcinoma
Source: Front Immunol. 2025 Jun 4;16:1576193. doi: 10.3389/fimmu.2025.1576193 (PMC12174045; doi:10.3389/fimmu.2025.1576193)
Supplement: Supplementary file 9 [file DataSheet9.csv]

	Camptothecin_1003	Vinblastine_1004	Cisplatin_1005	Cytarabine_1006	Docetaxel_1007	Gefitinib_1010	Navitoclax_1011	Vorinostat_1012	Nilotinib_1013	Olaparib_1017	Axitinib_1021	AZD7762_1022	SB216763_1025	KU-55933_1030	Afatinib_1032	Staurosporine_1034	PLX-4720_1036	NU7441_1038	Doramapimod_1042	Wee1 Inhibitor_1046	Nutlin-3a (-)_1047	Mirin_1048	PD173074_1049	ZM447439_1050	Alisertib_1051	RO-3306_1052	MK-2206_1053	Palbociclib_1054	Dactolisib_1057	Pictilisib_1058	AZD8055_1059	PD0325901_1060	Obatoclax Mesylate_1068	5-Fluorouracil_1073	Dasatinib_1079	Paclitaxel_1080	Crizotinib_1083	Rapamycin_1084	Sorafenib_1085	BI-2536_1086	Irinotecan_1088	Oxaliplatin_1089	BMS-536924_1091	GSK1904529A_1093	Tozasertib_1096	PF-4708671_1129	PRIMA-1MET_1131	Erlotinib_1168	Niraparib_1177
TCGA.5R.AA1C.01A.11R.A41C.07	0.197926949491981	0.0284284399813673	43.7063687639172	5.81909530313734	0.0123033245833604	21.280741363911	17.6552748246684	4.84964584632069	25.3480851804271	115.129888610978	23.1314154392623	1.38851862128035	138.443440626279	75.9103071731583	6.97624197863926	0.0721335400335779	97.0276410360091	13.1031237860112	89.5731360891064	7.14185967850077	94.2729536422954	225.840746487555	50.6907750891424	20.9855962935879	12.9628364904692	13.1338338790861	21.8724170521804	31.5567770631101	0.22181160962894	3.43718985488281	0.73890198567836	2.54699535500041	6.05828234189046	150.805123777075	9.63412994567535	0.0731539913735887	28.085138825445	0.0683799099773404	14.024217595083	0.8872358073217	37.7297694396966	57.5232856083106	5.45589905140658	77.8620047041019	16.6447925653205	53.8347468768582	203.895936469204	9.75011291580195	111.446306772477
TCGA.ED.A66Y.01A.11R.A311.07	0.135083521883293	0.0315056661534016	76.0545940497902	11.3089456696852	0.0212577359227259	41.5318118861314	7.26686213430268	3.36581573017709	71.1413741450723	130.542385482813	18.8302190927014	1.62862348478203	403.589675824446	135.380344164314	6.99969010525984	0.0675899984584937	129.625908037944	15.543015595476	104.923220970653	9.93978636502096	208.034434051339	130.431611007183	78.9112915213939	18.0765497744991	11.261209453294	18.1226621339526	16.7749779118908	39.1169358633736	0.29700938074179	3.83096190380506	1.00941045518137	2.80506846909403	5.72285756251013	214.171950152116	4.74177565205825	0.079466087311591	18.9390856812089	0.200280914712726	18.2464823501516	0.817923065162505	19.5361491722491	52.0252474744224	9.11435785603768	67.9281304173983	10.9673709852303	63.6906072737959	63.3222826212408	31.1709435249093	86.5653077957938
TCGA.DD.AAEI.01A.11R.A41C.07	0.1221557844078	0.0408399387727082	33.4508405693995	8.84503858656641	0.0125868047136373	31.1572713682405	5.90952496815904	5.49937803843741	41.2272284676742	77.7009452380164	31.0970266404963	0.981025020558711	225.697307138906	67.3249495116399	7.20108885596672	0.0545607597376545	65.3737963622006	13.5946756021317	90.7633636068422	9.45907235043819	149.805592168525	133.368760519431	106.622736570151	22.611882705422	9.25717408687071	21.0097746672454	30.7703895919085	53.5084285965667	0.267740492211691	5.4853731935949	0.917220806764379	1.75211721776263	4.14827169077026	324.199687219501	7.94183626492479	0.108867466208177	34.6361045339928	0.200294573711704	15.0572694323024	1.40988353125048	18.2885384078357	55.8757790224317	7.92035455489575	78.0330642066942	35.024529431762	52.3616231336724	217.216445973291	12.2580993918204	90.6529900116982
TCGA.ED.A8O5.01A.11R.A36F.07	0.0883230984014991	0.0184214637887802	16.6679153269877	3.81416552449543	0.00839061535087089	29.6588333959557	2.94990628372726	3.28115510846739	38.8587682950649	45.5267748883338	21.8198614142339	1.58497532077588	206.953587028063	106.619945754847	8.38884649998877	0.0387433979547774	75.914744709253	13.3717004846238	90.4756885523836	6.67560948124745	54.5708540986259	99.7493188972839	33.2595032600511	18.56087971156	3.55952901679606	17.4006930514588	15.6958927043938	29.097157920298	0.122799177283267	2.76588756114428	0.889963258328628	1.4981596159112	3.91205093125165	121.620785475519	4.7602177456593	0.0244018663090303	21.190182951264	0.125993802886586	10.9000312182258	0.559717407555536	11.1603152448712	37.3119014958224	6.34436971931193	75.3742216953301	12.5398556058461	68.7668117116266	54.5331225503968	17.2792573284007	48.2565478764517
TCGA.DD.AACH.01A.11R.A41C.07	0.0525017483438554	0.00870343850437437	13.8164313846539	2.82417878243	0.00543682881638298	27.6360327135588	3.65587576828069	4.66802946552927	21.2179365066166	63.2862160099128	14.2899920482399	0.881329243090517	228.715401486748	80.8223686585621	4.56367738461093	0.04107969064635	79.4518356439728	13.8512876153221	108.102849131839	3.86894749252098	106.463747487295	123.754818922433	34.52833314794	10.1449596275959	5.10807656773445	12.4376088084917	20.0724586575433	37.0517358201169	0.149131691311335	2.89308984331904	0.826179651533001	2.02968265024926	4.41605546106536	56.6376495955997	6.02122707969871	0.0197625211896382	13.2476962811335	0.0637221294106983	9.10429442243361	1.40486380900281	12.6938272648433	56.3465055180203	6.10432338842449	33.5565566077584	10.9134781717869	38.3323144985045	128.90145174093	13.9736031890558	58.3654095300819
TCGA.FV.A3R3.01A.11R.A22L.07	0.195417427064266	0.0207586657903281	36.8014254320185	6.09435371268433	0.0150986995720075	28.7313602940788	12.9127470433337	5.32534717048964	69.0214739360596	76.4732014205438	23.3484651439568	0.994346129866581	127.874247658756	63.6300560151955	7.90668579497593	0.0368811235497509	75.3713485148781	10.7953560404837	66.5835899956726	9.34345878128456	37.5224314589356	147.549646870739	46.3826341124518	18.6595445988622	7.96354573541319	16.8035660085226	19.0610443619476	48.2838562012459	0.178127720106245	4.60104884066364	0.805930017669044	1.47272182005675	5.39778787519427	162.713601722318	5.97542153337017	0.0818912117591212	35.3979589296765	0.199784949359282	16.4505894239118	1.59491328430806	27.37064581877	52.6529962727809	6.99986588231201	109.014057970882	18.8149207332419	53.9751924977013	131.123470364005	15.0393736347413	83.1754535313639
TCGA.G3.A5SJ.01A.11R.A27V.07	0.0481331972026301	0.014331951949115	14.1743116932829	2.02605500367694	0.00862979569828626	17.2601371301547	4.5859667502838	3.30698552900399	33.9185092314579	70.4296250881274	18.3106114291465	0.347525352012522	107.490264840766	65.5000488273977	2.9768827523394	0.0274499623344934	82.9561295980354	12.6494232099629	89.1536184066925	3.60556556790222	118.991588319153	77.8106156282396	48.8426670388139	15.6898839696154	3.77759566065757	16.8266569390351	20.4258875057627	22.6503932703891	0.255048120996459	4.50728176304186	0.73993196099883	0.637988977525691	2.60425514494943	53.5478713154476	1.72235517926245	0.0686323042655648	14.8019016108744	0.11619201990447	17.2782006431684	1.17791920006278	9.12801111192492	28.7948838567212	10.3261426033059	78.1230549830872	12.5999315571813	33.2489895110324	68.265261895176	8.57096555759708	53.7153859172905
TCGA.HP.A5MZ.01A.21R.A27V.07	0.0648241829076059	0.0317544639318825	18.1256515641602	4.35963448732404	0.01294782740828	29.9872393029966	5.47548276147742	4.93937343184423	28.2767349656762	46.9334835236992	22.2579073299626	0.802659179958962	108.731128428224	58.3324576524	7.82528373648287	0.0338772414472036	74.8582033725504	11.6227150124763	72.883831090591	9.47039391172076	45.9388495262167	126.104699500804	62.9860323488501	19.2885985630831	6.75072888650219	17.3992450968638	21.31924755765	39.6187579543785	0.19129729826247	4.98128251527351	0.7912317548574	1.39487236612681	3.976069329112	117.228141680038	4.17448697908844	0.105997404010572	30.7340430370968	0.14925345461198	15.8018790061556	2.07627050523262	9.29802171886611	36.3910056024621	8.45932786121197	87.3076045052645	25.137953618044	45.4845154128332	114.601419838426	13.5305166535591	51.9951559362937
TCGA.ZP.A9D0.01A.11R.A37K.07	0.205347373357663	0.0230226717309375	47.2152413858297	5.15480348738357	0.0159679807160182	30.3808146206534	21.0598334546846	6.29544310122742	59.2862139372245	92.9503682039641	23.3624071522821	1.96404569889226	179.010625467778	91.5177701935459	10.8453447751842	0.103512715923359	111.91674694312	13.9217667289187	80.5041047820097	10.4174641696858	87.3597436011734	200.668539861689	65.2175747612969	23.3989244412099	12.1453385503256	17.4215009111776	31.1193992364327	57.386121543777	0.248491086232972	6.96329155829849	0.905374196641239	1.57439345333038	6.1707555803488	166.874343924076	17.8695626052006	0.084680789357525	29.8732102462016	0.155278214400844	14.0330080804905	1.59719267175907	26.5940343361726	47.8949651731853	9.62552875543243	73.467874546493	25.0532517118745	56.525282330434	145.675569894819	19.4853562774112	70.2394232987912
TCGA.BC.A10W.01A.11R.A131.07	0.0800506154375325	0.0185409599846182	12.5691542013295	5.018052125246	0.0138103319666261	17.8934518895884	10.484147815581	6.54562528658702	30.6211909615241	74.7869226187167	17.1403392592909	1.4319250449011	157.225598143568	78.7435881423018	5.44551156420255	0.0511589630555694	159.378233576996	13.1957924477881	98.5384867292717	4.36680792570795	100.718126100184	198.035594183686	30.671784755861	11.9082138719491	6.98092534974841	13.4075213410654	27.0758666084276	88.1697889456133	0.306500617286714	4.92901187783066	0.823378227312876	4.10884480335412	3.81690967465573	57.9369913992534	6.68900939766542	0.0399905948095308	17.5156738508735	0.082184417833662	11.3009363136621	1.12192621070148	23.6488434487648	51.1954304097797	7.47691711570285	62.6564782878354	12.1092588882013	49.3405978471155	160.649707781642	12.4628787741615	60.3152883064104
TCGA.DD.A4NH.01A.11R.A27V.07	0.074472967162848	0.00881262454569449	12.7617783334281	3.32929767478575	0.00599805707904718	27.4505834457731	1.69637354210248	3.67601099989663	33.5335732829811	54.4793212192107	14.4638990330628	1.54995172202034	133.445232688432	69.8422707994158	6.44929070342539	0.0427354472617732	119.585496940636	12.4764254176116	78.0227163782078	6.24709816280144	50.0038005737176	87.3994522405587	50.8868317686746	11.8143221926975	5.67838805216394	12.8938643741055	21.3039986578731	36.4690075110986	0.202591480592973	2.58749157641012	0.782280629874626	0.902683710408718	5.42713303810117	42.7550878640573	6.76677418877063	0.0229606797593989	19.1248394983846	0.116835559218366	13.0091327334898	0.998770314217646	9.54190316387521	45.6195952198512	7.47582620464717	99.1639044292959	9.18053079478738	32.8138628340084	78.7094307325727	18.7061533097194	70.4937833206764
TCGA.G3.A25Z.01A.11R.A16W.07	0.069588765409209	0.0316961780396934	20.4096860602734	8.04854092610026	0.0111060021051742	21.1134204420142	11.6926744217533	3.80328440317518	49.0089397091893	99.0256929428149	23.6735419580642	1.31835459749228	133.275074592667	69.0304259285325	7.27097439500075	0.0611195664304195	113.071804747141	13.6329489345745	96.8523516055348	9.61940147885728	144.410933596704	145.099410066747	73.7623585591748	22.3500978456357	10.140082779344	17.4265556717741	38.4257884315585	46.8552160585661	0.1885861327347	6.76411841631501	0.825920716491831	1.51774984384196	3.712872154428	125.856612219036	9.50654359218776	0.0901856775306768	38.6701914617512	0.125910814444771	18.3335544824011	1.08216477413389	11.3010651997936	52.7352889524091	11.5085849173072	85.1903956718445	22.0301985759957	56.1715680002417	134.575283256555	11.0810019152802	94.3624882042425
TCGA.DD.AACX.01A.11R.A41C.07	0.353902583341094	0.0457965829078128	75.527863051427	10.9808433816348	0.0165815020887475	38.9276479035309	20.0386252721895	6.72878541044993	57.7130580616859	155.952885354319	30.4330919045822	2.08282672147793	232.74791455435	94.719205802313	11.8263675200794	0.117570572249195	123.481685003468	16.9365043227655	108.024344691286	13.204847718279	287.283140757839	244.20799765021	106.536274251422	25.8756859679742	16.4228659811578	19.1871796134196	48.8835512629733	75.1224565974439	0.496553591188165	8.51762017479225	0.981763066921868	1.53046837423182	5.91851439701536	218.884747077758	17.2984426231794	0.154984720640734	33.1531809198789	0.314578483900074	20.7272628596075	1.3532946451127	64.9189510363585	83.6336735341667	9.80079475378258	125.418187665476	27.1578517123554	57.4239793007773	218.370037641052	21.9899423698867	174.06821999123
TCGA.BC.A10X.01A.11R.A131.07	0.0494299579227199	0.0266224643793095	11.77438628053	3.40652820433904	0.0109980105572979	22.7938962375623	9.79765184048356	3.63684432435715	36.0043241023717	50.3798723677942	25.1604840160614	0.974749630200228	102.238557308721	57.4144341158108	6.13796661871564	0.0296262148712698	60.2410204078001	11.2531490545922	72.8577430264698	7.89538291974164	36.4504395593133	87.2733309622133	40.1289272685053	19.0395510027504	3.6603917221884	16.5292173032314	21.3623460952464	41.1168286422941	0.175970643868286	4.47431633562486	0.850292594063319	1.30077410488779	3.05765625753911	139.875348702441	4.02687169074512	0.0785744519980591	21.3065848513834	0.17357537684934	14.3872744485621	1.42558256060582	7.3870514956519	29.2298124601509	7.45131901338379	78.2099856280513	21.623907546468	63.7998297892208	76.8352678818267	10.9155204538339	48.7305453446947
TCGA.DD.AACD.01A.11R.A41C.07	0.0658923721807241	0.0764388625468778	15.5537741222626	6.11000902598732	0.0153428350508924	31.1119443813562	5.88896753970539	4.98242415342595	40.0167567341085	63.718143824965	31.7703378668579	0.894529666206045	209.278893076849	75.7629912188843	9.86401298689363	0.0514326958138951	69.9538717438956	15.2344128890215	103.342832973231	15.7476937114909	132.404766822054	149.906078646284	99.3067169086255	32.5045682872025	9.75684585114532	24.588408275542	29.5805391084543	42.3986536661794	0.200221063864412	6.96572032872694	0.800405586921766	1.89153779854931	3.24193645282184	170.661250033932	10.0100322476471	0.141860396906397	37.6348905419553	0.171067096504999	16.2338227120321	1.77847579150213	8.56376277585345	43.736341664514	12.704836339585	92.5534218476317	37.4531365362898	52.1131207699071	107.074741798822	11.2816405567597	77.3691696404696
TCGA.NI.A8LF.01A.11R.A36F.07	0.303737326992117	0.10401088252077	75.8703378536099	13.7094665842227	0.0199860139839621	38.2177623178337	10.1977930512389	4.8397648626759	40.7263298271077	99.3299371043094	33.437210191694	1.81061959138394	192.502919023803	73.961116173929	11.6158006246461	0.0644094883332569	96.778172462138	12.4827637968116	73.8881191914497	15.917199796904	152.784794271176	181.989237513221	89.9270637486308	20.1224986420883	14.5148124444792	16.644542189512	28.4986678216631	90.477730117379	0.386290929746029	6.81176788831163	0.90483398583963	3.37961628452664	4.00376656919054	345.562657350935	6.3744514774093	0.214511452913516	36.4777006221035	0.289501011472231	22.4882096320798	1.10451997186714	40.9431128132263	93.5933435649207	11.3591546362225	113.421311652039	29.3276003854091	75.9333471407592	150.720465051431	17.175717485917	117.860146058875
TCGA.EP.A2KA.01A.11R.A180.07	0.0224793255622376	0.00961274445453829	6.94233647559589	1.2119644991634	0.00532810638543302	24.9235794536736	8.76967427397544	4.02412284620553	31.2643574912738	46.9337690875806	16.2429655638975	0.520207799407751	172.081208322367	64.5510797795816	6.14375433644542	0.0289358845899317	69.3025232827407	13.0485090671717	102.815661935462	4.37638721383006	145.724515427371	87.3397185147097	56.1081950273838	17.4601928837676	4.23734774916142	16.9151655208558	17.8285957651053	18.2655941959623	0.143430597969228	2.94313092725197	0.771242135053241	0.813402620383939	3.38438238980455	46.431770571308	3.65385190007602	0.0347711220320887	15.6708220794118	0.100189455589893	12.0145968989504	1.94391189936734	2.61803473795221	22.1484725334508	6.16021221603621	54.0916013613364	14.5556786139874	35.1815553868559	82.1127991292471	12.4866733700694	53.649014325999
TCGA.ZP.A9D4.01A.11R.A37K.07	0.167846364580143	0.0507866597991258	62.2513605140621	8.1671111899493	0.0228246315476267	28.228482607362	12.5973660343631	5.19463761202419	56.17163111808	105.689437301509	31.0904592831611	2.4902129413664	237.083209750622	110.896942576321	6.6521004178478	0.105086124107746	104.600309429975	17.6165580054789	91.6352185279037	13.5570395365162	113.977126981685	137.262010765969	64.9027270783267	24.6681896941559	9.47405115780657	22.0406120340259	30.0957168924462	60.6216507490136	0.483635296865024	5.82737404238567	1.02668966511097	3.4375121230516	5.57106261042475	256.998650886582	8.65035940784132	0.214742123242473	35.1878714619109	0.242786647070058	17.6729227346384	1.29830771816673	28.876005116302	55.0847384497037	10.2337715051596	92.2891920898499	28.517287059784	67.9065702579934	182.358591968986	15.5299389834692	107.637427955422
TCGA.DD.AADQ.01A.11R.A41C.07	0.0750351573899354	0.0403562015922048	23.9272306858231	4.46953148051796	0.00799410316014874	21.0377450374149	6.1290426229996	5.07994441461182	35.2401317985689	71.887689567872	35.2615159327614	1.06343200013659	184.003550277769	77.2112368954389	7.01622065682077	0.0394972174342998	79.8374206610376	14.0212353563617	109.844443725761	7.80479949147842	45.2401444115406	107.289278246463	65.1504700123605	27.9905613227054	6.67251162443014	18.7077800671541	23.2297405054288	34.5538409290083	0.139930345205826	3.86223922611515	0.820809008797815	1.35218081944443	3.26808917495095	94.8535214373895	4.79558599026391	0.0582465111986966	23.1197111038935	0.109922280180144	14.2727123032892	1.21240502753337	10.9568952159457	28.3677866670095	5.5717016183834	80.0104666044873	30.085690371162	63.2041309185584	104.085090121766	8.28466965965897	72.6854499112683
TCGA.DD.AAE7.01A.11R.A41C.07	0.0616139641039999	0.0420514935932752	21.0128753726707	4.64851533139289	0.0158684593511939	25.0471952147594	8.21985967739496	3.82037298800679	42.7462342479155	63.5563123986428	26.139491855484	1.16325560015801	136.254045299795	67.1239293293303	5.61994850927723	0.0403228399654057	76.7353248424858	12.1686742729368	76.9582957061587	11.0164156557276	48.8728940787763	116.007386733551	79.6323349598281	19.6835098814559	5.03128849033087	17.9493582041816	20.8760379957407	41.9167273664614	0.177594170638232	4.48810812861949	0.800263632458031	1.21343769172479	3.35061491642424	198.437122881196	5.55609932660326	0.170323112602603	29.638799609866	0.138044190650688	17.0271548734793	1.45653707949307	8.14382731880514	32.3826105841794	9.32775067420322	84.3024252124151	25.2142585418005	50.170275778966	86.3347644155507	9.8500970248359	67.6710839534312
TCGA.GJ.A9DB.01A.11R.A37K.07	0.141269005739631	0.0130054940243366	51.6434135398851	5.61902757228958	0.00839684145097308	29.5610449499082	5.16568552171788	4.30157695378173	19.2813546991933	75.4221123062096	14.7360004626188	1.05564031616599	145.758333123026	65.5645440001537	5.54706990288711	0.0326256753861186	59.2320417946221	11.3296308591337	86.2588628500875	5.23142095449017	59.7979892030749	68.4685989271835	30.3940446860877	14.0231970833582	5.50018842667408	12.7679006495533	12.9384873995114	26.7866228880158	0.145924102387009	2.75168906794379	0.746442235986492	1.40617055273559	3.82470415926203	72.1413827512698	2.44306950919465	0.0511992328904116	16.1139865340131	0.0650904032085159	9.64322929002385	1.27557235266392	25.8253399972156	35.324051680803	5.19110431872421	37.9102469259739	11.1827749161597	37.3619993778827	76.5736855969286	17.3847040446221	64.5455603582937
TCGA.DD.A3A3.01A.11R.A22L.07	0.123507942360731	0.0840572420071573	33.7619702294514	6.2273814608315	0.0167925406483569	33.3339507339083	22.1590713236749	5.32494478089703	66.0614796249492	100.473517699817	39.1057526199885	1.5953078843214	267.663813923014	100.004762086879	10.1213224282456	0.0937068758085523	175.960477451373	19.636656397267	119.329902014254	24.8453583412619	154.582890350491	151.814082401602	169.385768145805	43.0218728326091	15.5570341735339	29.6767025730841	45.8146017347471	54.6403961160815	0.346019063827006	7.81068886332242	0.882643662309206	1.64089638813459	4.64707116130988	132.333485686942	11.3939370655215	0.288714243942377	50.8455535094591	0.312375367685061	25.3815882869825	1.83975494603949	14.889610349852	52.9113714500023	12.8889089187341	144.352612577783	52.6645243830128	57.8020116165487	209.498419527879	12.8107801637436	121.164125032525
TCGA.FV.A3I0.01A.11R.A22L.07	0.186296184097363	0.0167417685741406	67.999434064095	13.2551414688971	0.00697423321241327	15.9954395559509	2.22592807894481	4.08855843799244	58.4113690766652	127.920943149211	24.9288671850635	1.29003761211508	193.242197286414	95.7232916683076	2.0059296199679	0.0209297670791383	64.0105680797124	15.9171260296904	122.829431298521	5.60178515339103	102.736482569105	122.267736553906	99.119976762109	19.8365575631043	7.7650895634732	22.0594406460108	17.1896737666021	22.1628895421277	0.177967427388736	2.0159782589847	0.765426749605178	1.89086944935979	5.21736738988725	279.669285945031	0.652724434839441	0.0275241416965179	36.3424053110198	0.145195243442451	24.6713351015124	2.18574888937806	37.8717862102564	87.1480880757868	7.64871792804238	96.9658818948168	17.1086658414392	38.8977245523664	85.1919691516771	10.2640855195426	106.71491926095
TCGA.DD.A1ED.01A.11R.A155.07	0.0535753522574379	0.0389221642782497	17.7842006876631	3.96941703636851	0.0148615891261828	30.602009886085	8.89662625996446	4.41744466795013	50.4055219047689	60.9829473419448	24.3410220070001	1.42575713717342	107.544383117632	58.7624506007558	7.53873192144811	0.0459377582066336	66.1901142891385	11.1386502673868	64.2969488801436	10.7108885219322	52.9727938135561	106.40793518846	55.3923038748643	19.1360221132722	5.06094429534084	15.2619393516246	25.3199019125969	53.349587546776	0.285958888720518	6.36261976970116	0.837745600155473	1.17057600528803	3.26465436341975	144.254827424572	8.00802291801409	0.18068490682207	23.5271039883837	0.230364866011762	14.7189995406482	1.5983611231259	7.5839158948399	32.2973934533027	8.91722967588935	91.2626957788359	22.6525077313606	56.2805812461652	115.297868533784	12.5360159047302	65.0996580736182
TCGA.5C.A9VG.01A.11R.A37K.07	0.096222292517478	0.00419605440833323	18.5446984793163	1.73140373357749	0.00422999609142365	28.1893340036282	5.69502843771278	2.23200115934302	22.5424589864236	60.7517728816406	17.7064978736327	0.787664040029592	208.990374109097	103.12044286532	10.5092999706668	0.0395019603368335	72.7297939889435	13.5842767200053	95.4505913516196	3.5468959416436	34.3368910067747	99.7963448657667	34.0663433251345	25.120906977594	3.55244211320276	16.0314744174378	19.688840269976	16.047629037111	0.101605732927675	4.00990052441505	0.80537137740427	1.13182340444722	3.92225730739186	54.7097920444067	7.66249236994108	0.0106393497711218	13.4203639427622	0.0507912390113466	5.56340299017339	0.460463020625607	13.1243000714486	22.713894187917	4.79914293991871	53.1242233637468	10.7342370120854	57.8514313490789	67.9561345402479	20.7338336365016	57.6570606451255
TCGA.EP.A2KB.01A.11R.A180.07	0.106502514481624	0.023227981863526	40.6041401313815	6.10453174531052	0.0113202098102146	40.996377831024	8.75036437922044	3.07350053918514	39.9951904687491	83.8477061691563	29.483621114753	1.54941173846421	236.968021498546	147.615977688956	11.2680289564272	0.0552801421187299	151.653327141882	19.1937169503557	113.395556521587	6.73527696461215	142.080273886547	118.319417899976	72.6736841258442	34.1035959431741	8.20345709058019	26.8001504575922	21.5982517765905	46.0953255642208	0.130401619832155	2.96733330897047	0.993157391181443	2.28246648385233	4.04086671907318	149.110130184385	5.269031553046	0.0428444271286149	28.135000173427	0.193178871202899	13.7221819591436	1.04272113341061	11.679086653121	41.0376660543784	7.15025196472061	118.225294568956	25.6296567432712	93.7601605375239	58.132628232439	23.1380337192862	93.5671069322586
TCGA.CC.A8HU.01A.11R.A36F.07	0.345931026786173	0.0295708959264503	58.1267773189782	14.4496491146201	0.015896809173779	39.8936833410193	6.74621697949445	4.41244489602549	42.2601862036651	188.914561936841	18.0047948014635	0.954798467137504	381.39085923506	134.845013234669	11.7168271313768	0.179341487856958	186.800307901344	18.724336182226	117.312235458468	5.22383080363731	490.816988573238	187.297903551165	69.4525217095652	20.2692120986379	27.0204987534525	19.2666165187587	30.3675430314787	104.478655989705	0.528215671195769	7.19350826122066	0.930939574617322	6.25616122432089	5.91181903210151	152.468972751623	16.2049300905074	0.0415529568801606	23.3191940361416	0.183351919655941	11.6722878684031	1.23095918465678	47.1706571482912	61.1127685503902	11.8867177877683	66.8427035871226	13.2440969775649	49.5537279014491	105.934250808819	22.1311805995726	135.37448287655
TCGA.DD.AACN.01A.11R.A41C.07	0.0677048221336993	0.00815922450154269	14.4385302524195	2.64174926294823	0.00550213708892259	22.8298294264455	5.98954689913776	2.74405009191117	23.8475453436481	48.7471859533265	15.985559995898	0.870568826770795	115.538921853848	84.205402118417	4.3211379823109	0.0217968366093042	71.2463544545666	11.936602024323	76.6736519586984	4.28041554728137	59.0261168252721	83.5231161426905	29.0792989415006	14.7102821827006	2.70406768588773	15.6663037610823	9.06967993842076	19.3722721857271	0.0966807113345469	1.78895758576693	0.765808959648071	1.13980902167665	3.43180531008327	64.9394496289524	1.87462953038971	0.011684252968025	11.6668391657253	0.0531629110264838	10.4415726504771	1.14585425276355	8.57294631567096	29.2077907440498	6.31659397998675	67.1885034415672	11.8053137151979	41.281989485931	43.5252475737676	21.0089954478603	38.4428374381495
TCGA.PD.A5DF.01A.11R.A27V.07	0.056125384087811	0.0116750961017107	18.2751436239005	3.15890330714255	0.00684069336280306	26.3493623588585	6.18772322319925	3.47772041126854	26.6283782449808	63.0433463829197	19.8022085538204	0.7089879287839	131.637521678858	61.4218789224826	4.68518307904182	0.0310622687835233	64.8504704748159	11.553080601755	84.2724251439284	4.68075361297793	59.9835675501259	79.8596028197659	42.7326683693607	15.1072723911192	6.84515543767905	15.2654312991501	18.0145017855998	31.2382640689987	0.231049632674574	3.80353035862418	0.742902259641885	1.36379163034451	4.14771100353859	43.0658775666237	1.77706506385617	0.0363678863030891	19.229103855825	0.0820996431563518	14.9330911521113	1.10018910987396	8.8995436341453	30.818394608599	8.08577472598492	57.8057471135093	14.9661299039766	46.2040643174417	71.756583894453	12.7520366892207	54.7226374527961
TCGA.DD.A1EF.01A.11R.A131.07	0.122703780657893	0.0109735683344222	35.9521591294173	3.20306147479792	0.0101099581969363	37.2839851679802	5.14213159110796	3.38886645034107	41.4621836624611	71.9952472417927	21.9183138405775	1.01700384453709	171.494298500405	105.268183544888	8.53175752608239	0.0464902749113021	96.1890965817516	14.4766416159232	75.8866324027969	5.74251925942874	80.3676581845396	84.1335213525267	35.9675986533418	19.0555319316937	8.4219686428283	21.0525474243031	14.7250963934781	39.7521875913656	0.231103052172765	3.21610730702535	0.859654808705921	2.41449093079465	3.67521900631355	89.5551163241958	3.81995625121999	0.0295119817324334	20.8680662607773	0.112530790582773	10.9228094457828	1.26109119393107	19.2947806348332	36.8225345039321	6.47635015432488	66.3386061355498	13.6490335644156	45.9202312688764	61.4672975930111	17.604860051054	60.2027603170441
TCGA.GJ.A6C0.01A.12R.A311.07	0.105378115480185	0.0217825441708314	22.1257652126497	5.32643362857237	0.0121885198099991	24.5211601963621	7.16516997264591	5.91966477976224	34.0943334267447	70.5170123260936	15.9671975453826	0.991824007147406	123.164607411055	59.5922934270407	5.39221320112144	0.0474399189000651	76.2498351337023	12.7645231457608	86.9049663168653	5.44072500325106	84.0402816615755	95.913333580801	45.2468944100355	13.4263259311316	9.80682763019525	14.9849502027791	29.3452021624601	69.0072797521873	0.427608509140436	5.4226855776181	0.777564486812559	1.42703276854256	5.85593186951413	108.265679539479	7.65206934153086	0.105416347632245	22.928656005542	0.157182218154566	15.2704423276763	1.69521993009433	14.2633674021752	44.353946318248	8.72140527412155	65.4085423198189	12.4941027843417	36.4174749955437	99.2189050521238	15.7340596335072	63.5872929886624
TCGA.DD.A11D.01A.11R.A131.07	0.105575072103947	0.0441409388859478	34.2587757221468	8.68022329207534	0.012563409083813	25.6592929585979	9.39637996679547	5.8058581002651	52.7995273442189	82.9419112565748	24.0792828526957	1.61231490285725	156.02982188289	58.8153796908853	6.97463013882928	0.062378362271083	71.1373500285866	11.7483001672077	78.292613628808	8.85806179140601	130.502598531046	132.494212490853	58.793948729582	17.692974162406	8.72216450258603	15.2294280027043	16.7255479956583	60.4263617482747	0.157691685595295	4.31076706053268	0.826523494313552	1.19287882941359	4.30429720181832	118.929739147733	10.6704204871306	0.0990814707780049	28.6559672967391	0.114331494590355	18.7214117721265	1.60389917258702	18.1059928228294	45.4711366011443	8.99175268350237	84.8755623831835	21.980762749928	50.3996833513091	113.872830504659	17.1194058687175	89.9692309442768
TCGA.DD.AADJ.01A.11R.A41C.07	0.072553988071137	0.0262548891562814	17.3980220830933	5.63007902466117	0.00952268173042218	26.2557175301743	12.2843893345681	6.38238665786578	56.6578002456003	66.4344065295712	28.7595996406886	1.51480594057461	218.96764699891	91.722930112312	7.85701164502601	0.0637129973217305	82.4612959638411	16.067548909728	107.061371146185	11.6313970737616	84.0800228489463	115.888598552339	113.517932996179	26.81015539893	6.58929628657284	22.6585532082972	24.0338084769967	39.419906143295	0.136997855957422	3.56270570871203	0.834047211900648	1.8021920968078	3.93544777039577	168.495098258887	7.5362542483249	0.0837880629457335	40.5837965793936	0.129399084855592	15.1413597218217	1.54370504406235	8.97172638447704	32.5700483332154	9.16308317503032	91.2348967945681	29.2777166276961	53.7922538769015	113.372599030325	11.9585067523202	97.615136660866
TCGA.DD.AADW.01A.11R.A39D.07	0.123995107392412	0.0104134360991074	23.6111525140455	4.58742958794805	0.00994313841687304	25.7838435107652	5.79117419978009	3.56000167710662	42.4847482417496	85.5956952907938	14.1224155695352	1.60779209211301	217.079240682694	105.088031634641	3.92101638272089	0.0447294526648222	109.127153059463	13.2744157015577	86.3196733995685	6.43861663736288	93.7715087020784	116.695729088155	42.7546491417161	11.0669877957237	5.38037715419328	12.8184276826316	15.996861503343	48.432708049158	0.187137020002677	2.47996126018599	0.868805233725879	2.53877024684192	6.08113817579015	173.267040525574	6.27874537330429	0.0290031925548721	18.6951289072711	0.0676094207029446	14.3745510502427	0.464588207676673	14.2686134753898	52.1748570935498	8.33768556033873	71.311503226296	6.11794779177997	40.4021881814473	63.9222087676024	20.4187627997009	65.1901162040448
TCGA.XR.A8TF.01A.11R.A36F.07	0.0886866029874286	0.0257577559985036	33.9633642043623	9.83435498665462	0.0105129261768319	37.043943663875	5.11685600054159	3.39629696016503	30.4808599636417	79.2256933324323	22.4893321338662	1.47392171517552	206.451038326445	110.445595246069	11.5405738168159	0.0829262559843825	109.776860640363	15.4252909079907	92.9143333722922	5.49885533353401	99.9568122260563	141.653346920279	79.2219387841627	22.2884623560309	9.45569727149038	16.2686360594457	28.1933653738119	63.8763619059529	0.197729584185139	5.55024181799542	0.89129319489315	2.07066079957028	3.70063591985713	236.199815368546	23.9035723458635	0.0395352670151637	23.1931491036764	0.171043053864815	13.2286544180847	0.731748936464763	15.1998666221745	46.5397788324662	9.98606770390421	82.8799408638487	20.2109385034019	76.5126922395386	91.4282966511571	17.8095711059198	83.3426597922742
TCGA.MI.A75G.01A.11R.A32O.07	0.140089411078165	0.0443076422941972	46.8592583760707	15.0051350369005	0.0132659500043117	35.7075189757423	16.0435657824736	5.68109966988987	45.4826239330453	138.387881899255	24.7073707493199	1.7076845549332	224.768728098776	82.8788696989666	10.1006546189554	0.0716619732400078	118.173209498563	13.6178049039991	92.8853930742066	9.90874390361204	266.974794756386	138.570206306467	121.559951387202	20.6497799022651	19.3248873423198	16.8877255552292	30.1315662327662	65.9648197157822	0.191698511075172	5.82465026366668	0.797409064201393	1.29382524004207	3.73093089298874	168.950058980127	16.3070127700924	0.0879421616367821	28.1999269059002	0.101034735414729	16.1105485663617	1.1971050438067	19.0805342839241	72.7170246009977	11.7944100225589	85.6646166100037	23.3058257618823	53.5214000126474	118.331975134052	18.0337342854835	121.196762308142
TCGA.DD.AAD1.01A.11R.A41C.07	0.0341401390483215	0.00981493778514335	15.0776363589689	1.32974645107315	0.0077211446709563	25.0401917861675	3.89590289515625	2.8678856202573	28.4920925842851	36.8197777940438	14.6488499759008	0.74299619640744	81.0503179211357	62.838175413336	3.9518227795315	0.022460554337238	57.1037901763841	10.8994362025985	67.1830665257594	4.968162157117	50.1547520967821	71.4408605881827	25.2451681063573	11.3444155904919	2.03293619470111	14.7564200063193	8.79687470993383	18.9046426143344	0.118847919985943	2.02265777708016	0.716534871437122	1.37085902646231	3.71384473418027	42.3310384392567	0.966386917605251	0.0278039523386228	14.5264116448806	0.0641883436530796	11.819516385523	2.15937604558434	5.4342852036557	27.5818362219423	6.1998412674641	49.5982758797797	9.74626372120811	30.5631534551757	54.956006163873	17.2244373442549	34.8030438818532
TCGA.ED.A7XO.01A.11R.A352.07	0.0641184546287863	0.0170612330093702	20.5340834490404	7.06397963252851	0.00781526097997058	26.9783521004757	7.3705184882929	3.3521615295589	30.8880964569286	56.3296667034097	20.1198598001779	0.751007224023603	178.032491329755	74.0379822762	6.46861690458735	0.0417333000536246	73.2933248852299	14.2775321905075	97.6804321870168	5.78553057997847	144.29968718627	66.78713750804	40.4796122718047	18.080588864623	4.92710750397149	18.8217810736763	17.5224139975683	43.6852913808346	0.187389261846492	3.73344818228624	0.754025317029189	2.30132640547108	3.61271751633889	82.4692234984993	3.16240913512795	0.0496604748999822	23.7309026760722	0.0964205287093297	12.2407823177789	1.74087727921561	9.5996973167931	34.5513849807945	8.78763751085901	63.1861930261949	18.1007242958013	38.8508590045192	64.6064416024537	14.7871872955992	72.9766749231093
TCGA.CC.A5UE.01A.11R.A28V.07	0.225215281230446	0.0165766092814373	63.6881944717532	12.420086385795	0.0129932089756087	33.2800381110455	12.8400814831746	6.16832353198229	40.2749280022666	170.659556748615	14.7506646443489	2.0169894837765	243.088837448751	89.1738174746263	7.91844391909614	0.0814794219114482	155.075719201309	15.9889969295844	135.623080369846	10.9750518193249	952.946608878912	206.540656997542	86.7065219519215	18.7296201809526	14.3442750409271	15.3572687201707	52.6003238134157	67.2593154453151	0.562922251868229	9.89402342273423	0.83089075343205	3.7503741070331	5.78471383131543	195.879735570434	10.8803758154515	0.0499218935152561	40.1252482444837	0.145271346707116	14.2253753186428	1.08082973143053	46.987764978524	198.119548093113	14.0871732147467	60.9048080265406	12.2139789902408	36.2825530256513	176.506737196878	20.5401195766248	162.224564851577
TCGA.DD.A73D.01A.12R.A32O.07	0.259139930364483	0.0383163406088102	44.210882648017	8.46313650728728	0.0118167394639174	19.8027329561773	25.4890638062917	3.40462545709917	41.5303935654696	102.773843999885	31.4433522094459	2.98472754785604	198.730829821235	100.755114605393	7.83048989509606	0.11457528638376	187.91192084538	14.9977500719356	93.827950309982	14.0089622914529	166.693388578446	180.138235466172	61.3519083964645	25.8290161442732	7.2164614599839	16.8911190914874	31.0035632635539	52.3026813015806	0.378521121268508	5.94537282850082	0.889500384798242	4.21353688905281	4.3851120587614	213.085789683694	15.280281351873	0.076422992751784	25.8389068786223	0.153226116299	13.8455155133175	0.599246281514451	29.1230201140302	70.8071585342684	13.1169740372919	91.4557229538108	25.8888602598372	66.1516864865678	128.927287375866	10.3850511529127	90.7937102302756
TCGA.DD.AACT.01A.11R.A41C.07	0.0926995875525744	0.0371645359575882	16.1004196757828	4.90809781087744	0.0108139763032179	22.6609723941291	10.8642142553987	6.13946916521089	38.6735928732212	60.2507842862654	25.6132715861011	0.847753012582636	140.720732674982	68.2583916785352	8.57525433798401	0.0570280135600014	73.8578477962533	13.7286077061154	79.9866214548492	9.64184387212073	62.1341973041415	143.361077928693	72.1554348267379	17.2709439349892	13.2294756124992	20.875326696747	17.5306211282377	54.8745279074615	0.133006124435561	3.79736308731861	0.8036062675544	1.21880784214215	4.69926663659681	124.612296803207	5.7300980028902	0.0710633737709374	28.8593287569779	0.101295637440854	17.0335972761388	2.41826387607717	12.2171045425899	34.8206635263359	8.76783618319938	98.7403492167056	26.9521738137427	46.824244992415	106.699756667044	12.5215053266769	75.2252375860359
TCGA.XR.A8TE.01A.11R.A36F.07	0.0852765299599121	0.0125633272965688	22.3792735925473	2.07161419835476	0.00598011996901378	30.7038624037543	12.704413922494	3.64571685120439	35.1379628754224	60.3540189412515	19.218327612047	1.05840063938974	128.032025636247	74.795716590631	10.9946251491752	0.0436298561698317	54.44277331991	11.0284295572276	73.8355525737226	6.21491899766784	93.9424080433954	94.8617278672757	36.465807768799	17.7724338380863	4.84536237626972	12.2280354696807	24.1704364036682	33.6099886036952	0.15429524727925	5.56014568023394	0.864287105345896	0.731060736822112	3.53534979690516	86.4539700466382	4.93464859659996	0.0345273479589587	10.8230628254226	0.104861202313666	13.1395156970317	0.847542711287438	13.4124922593008	25.4607751877244	7.93863698050996	77.0564605872353	12.231529732906	56.5883235635136	108.815383002773	25.4593738551894	54.1310819959231
TCGA.DD.A39X.01A.11R.A213.07	0.253680621389113	0.0345994433600714	52.517151292167	11.9532725387191	0.0117586630674956	26.9630792591462	27.9679281917065	6.85495748332349	30.2953091971564	108.739552893183	30.442246641857	0.982166552414428	242.416398739094	104.984839796443	7.91249923446489	0.0593859217766328	109.115312923646	19.0462820732876	124.997358144333	12.5151409260806	61.4060053106721	155.197722321799	100.465929321927	36.2333520821747	14.7208118197567	29.9797493237119	20.507628377025	36.5000283986498	0.176122837504181	4.61746986079872	0.810837658891364	1.8727139235064	4.42348338052397	98.6721188564946	7.90297978737993	0.0730403002668623	40.2732545545126	0.133211253641676	14.6543809622619	3.07977094938747	31.3877258463768	49.0738733112293	7.05739798538804	92.2658483501755	38.9041943794064	47.8588391067003	143.490754627719	12.0983141627806	106.382790055332
TCGA.WQ.AB4B.01A.11R.A41C.07	0.0870027363674401	0.0628301344605439	26.5665985425344	6.73834176530925	0.0149267490011557	37.3336589927512	5.59968038979269	5.47045292515773	38.8181977372462	81.2294366603395	29.2972085990923	1.21550828568383	179.730972416417	72.4415543933891	10.5665497805977	0.0563276230990229	98.200331146794	13.542717810024	89.7693562066021	13.6221093791177	92.4135622692639	171.944357281454	141.477689801176	24.617028304278	12.633776036621	20.9832238773131	26.3571391641925	47.5505341656049	0.188104251564278	5.9824281624213	0.846280149760782	1.43752869196983	3.71137648826383	212.447063231735	8.00292549646603	0.115570255395578	46.9139022885294	0.172544578552864	21.3249079003261	1.51355018222808	10.5676370686274	45.0379676189679	11.9939643633658	95.3732472784646	33.5202438134637	59.1511809819707	134.284519604447	15.1462127280916	85.6471740209662
TCGA.DD.AACO.01A.11R.A41C.07	0.0990261312531209	0.0674483926533061	21.5849115774203	8.18104374170028	0.0203916885370787	28.683771082537	15.2803406053322	9.30400272812084	62.1930161189629	78.9418145387702	24.3834843063551	1.44085628355296	239.568414725281	85.8180900963163	6.69015542287812	0.084041945839883	117.965894978117	14.5256162749648	91.5639303587495	18.4882406650607	128.804581627709	184.498636935756	130.416539584933	18.9443907828948	11.0001135072226	19.2251389258926	38.5695447835403	78.2300922048005	0.271451446825289	8.13607026666374	0.81801851989934	3.43144202369963	4.49675593137058	191.116203918183	9.18363932822067	0.224937137428119	52.5719889494946	0.192774359448448	19.0786535843225	1.40557355049516	9.98086557750873	36.5813507714947	14.5915457139848	92.5393088915309	27.441080429301	40.1848314667342	145.000096977326	9.67920102695626	104.3990782508
TCGA.CC.A1HT.01A.11R.A131.07	0.0264053345353773	0.0038234664101073	8.36465571593031	2.11525536144884	0.00408557104584555	11.1987477516294	3.88236849560504	3.34655351852997	15.4115382777686	50.1319374628078	18.5768513756636	0.16195020163176	103.647036013392	70.084670636023	1.76956492763772	0.0102871573987761	60.2396121109158	13.3253897599914	121.668502007924	1.37903503765997	194.305446058773	60.643475691211	18.8506798480601	11.9840094021366	1.26030955822487	16.7247216693807	15.7003739393008	12.0721748250709	0.180586542357538	2.23055485761364	0.668551552551675	1.02463829126526	1.67555428394146	23.6857419006083	0.08223178929088	0.0137325628671098	11.0964279783423	0.0454448079113159	9.16582688162445	2.18134067350661	7.72634514075453	34.048587537731	3.13296773039722	32.5561210543238	11.0163018413359	38.5353306262167	41.1679644776644	5.99316893488854	41.8943916128584
TCGA.DD.AADS.01A.11R.A41C.07	0.0580715184261317	0.0915089285658072	24.37605734224	9.98161753641991	0.0189638949673943	26.2756419221301	7.61586532273677	5.88535308970284	59.8108630504231	85.5845505943734	34.3304895120187	1.1691732230006	238.824638179779	79.6779575374377	6.61136711952817	0.0518995150647427	80.6958337095967	15.3837745484076	99.3045736783106	20.5876276902754	113.649862118717	115.081813376494	150.55522625667	26.7465566285479	6.75120353364888	24.6798128526583	29.0846479780503	52.2259043949456	0.170679513302856	6.37700417685057	0.804481233244602	1.26143039924396	2.8366649511076	242.992419904452	6.45464633863957	0.228565422729687	54.918605490915	0.173287147034987	20.0899322230019	1.92806380315506	6.08386946926065	36.4487277173226	13.6446938570229	120.968761146679	41.0610399319348	52.2384487181155	77.2425803489896	8.86939952995483	102.345388053986
TCGA.DD.AADA.01A.11R.A41C.07	0.116040325638788	0.0410048862039407	18.5545838056004	5.55704104844179	0.0155310112898593	28.6165985053693	14.8052345560466	5.80434383617091	49.4035221682322	55.7244251122625	29.1115102840996	1.21136387603406	134.722160316196	85.1120229696297	8.71017781572161	0.0447788066012533	112.425829766728	13.0334801771441	68.1718408337955	11.7077565273653	60.0006699873711	170.838987306624	69.3761593477983	18.7098946792672	8.33777362147416	21.277464837119	22.4026892287823	55.8940250542868	0.252899150122583	5.02289599833813	0.842246978403286	1.39785519913307	4.67532148001267	163.435986151955	7.45209391329018	0.0991068718401125	27.7090808519607	0.266847133637889	19.7990074853492	1.29025516985494	11.1237898855541	33.5451813657436	10.3849503967263	104.460302115455	29.1882212407388	52.229935922471	95.381539866379	13.1686711123787	53.2493388084505
TCGA.CC.A9FW.01A.11R.A37K.07	0.139284220270822	0.014505842530193	49.3380328281123	8.96074940951175	0.00916049959835747	29.4253988382735	4.03314155725888	3.92190295399812	30.8525469043669	140.676322093297	19.0692206719352	1.84244710790125	269.53575672187	94.3384255847665	8.27688235570746	0.0714894701864211	108.023016321794	14.7315535763677	103.277007179411	5.63876651626747	93.7039891080439	113.459900279692	49.1647566332563	24.7061259922224	12.094999470646	15.586080578	22.0741034987264	39.4822158197957	0.139892746340522	2.8893751436534	0.825716908404635	2.60837009295308	3.86301067843394	225.314286406319	6.07922048886514	0.0371523512712152	29.9593362737111	0.089413629474861	9.35996653747282	1.35388019640512	26.5594283968562	46.4964071008452	8.60725489518651	73.564550350533	15.4284450615686	47.2415791492109	99.0514007191623	20.6169059829239	140.303197601918
TCGA.DD.AAW1.01A.11R.A41C.07	0.19367199089127	0.136632532529652	60.3973419824131	16.9690352151077	0.0471843284261814	36.4209806627721	15.9834471738961	5.77904322385478	74.0509168760649	104.087374618223	31.7711438995492	3.2267127507621	198.718384150674	90.0379595315137	11.1683222126334	0.12158580180906	111.515846539635	14.1152766046729	79.0456043506425	22.4728312578639	187.969300983008	188.852781433558	94.4875232624887	23.4760776496254	15.8921123768324	18.8393402745758	44.9991703640273	92.3216859744616	0.486803385281536	10.6771710033058	1.02792187248991	1.89789359942083	4.61671339429325	370.492105272826	16.1529877383855	0.520867200024355	36.1604336177289	0.262593480705841	23.4866942098997	1.16054006578152	32.5413552690095	64.1676172034188	15.363168285883	117.799334538281	31.0130926020188	68.9574995961254	174.295369268031	21.1600189584947	100.992489869119
TCGA.G3.A5SK.01A.11R.A27V.07	0.0550356351216696	0.0955572870963992	12.9678105002464	6.76400312983934	0.0248614968751679	23.4715684151494	12.7828139031099	6.26041732249886	63.6383170791731	66.2343780512154	28.6534050978555	1.68682916697038	107.460911744764	58.3164227549277	7.94569240820015	0.0706799574456952	81.0711473964722	12.0792508906984	58.6147656812776	14.8871433311292	115.055691786886	147.324798877815	88.062580081149	19.499777420413	12.2608951966965	15.8919649603737	52.2239973703207	119.374863180118	0.464186033557955	12.1641504805075	0.854028553631027	1.17583741718872	3.01191435792794	231.768500007271	13.8637136751484	0.401805149628672	33.0974515369087	0.263584359036069	25.2412993578396	1.18624996895834	7.53452895906604	32.6312007023573	17.1014944648971	103.031533555967	27.8249767215806	57.7982503687803	118.575852289276	9.31470030013878	64.3948433143403
TCGA.RC.A7SH.01A.11R.A38B.07	0.194994711058748	0.0193433624560278	60.4151651027872	8.82101838895406	0.00921365431551175	24.2294908270342	3.83934010361257	2.63500354404302	34.7463772054323	94.5719570034275	27.8574458373939	1.46092597126568	364.341172374938	142.885545354112	4.55474206008866	0.059798536154337	132.41769690666	19.6101010724879	99.100328071736	6.66408381978724	136.826208087482	118.74564989928	95.7214073772642	19.9888452309094	16.2599466206986	29.8872961579584	8.98384495363094	48.83548375398	0.19201569264922	2.14052437507863	0.990756661907892	2.01177388828589	5.77712760608641	106.250270880262	4.53542298705147	0.0312559059086149	31.2718415906952	0.14023660755414	15.1842978307394	1.57353556575209	19.7112270065956	54.3613928509735	10.0205810132028	98.589083218023	26.4649961779695	52.4899783732447	72.0173493848387	20.1587046918252	125.877179780957
TCGA.DD.A1EL.01A.11R.A155.07	0.164486684860695	0.0205059610568755	59.8433279231684	6.34587090556554	0.0106839531699227	24.1854020242319	4.5741997037544	3.186616524487	37.2585502118673	102.520986577847	22.6134141892071	0.741536392419679	175.2033725919	86.6168619558138	6.46922618840973	0.0350303954390307	139.434377473637	14.6148281698601	125.716832966948	5.26393051281846	376.828662493112	191.357454882246	46.9800789901614	25.8093570707058	6.29278281768531	14.3519037448702	28.2722054885178	30.4935464319462	0.213229512652112	3.14138232490707	0.815393575912815	2.09521877895837	4.24962444212407	81.7436250542413	3.8166598166945	0.0511585642488193	31.8822665362218	0.089837129411137	15.3022375214987	1.09215162769594	42.7963767485503	56.8222945366234	4.70716653625003	80.3505747941282	17.1904564712557	53.2713789616979	168.004805722245	14.4912745491595	96.4390024399249
TCGA.MR.A520.01A.11R.A266.07	0.0981325344368961	0.0309094964767825	26.412890417366	4.38260725418264	0.0105221959289487	14.2256337363555	8.1046447083644	4.43240191465691	35.3145056852391	65.9403755697604	25.4359516090228	1.53650416367328	146.523242984614	57.0555559751486	3.50346816046096	0.057766362492252	53.9333024747352	10.9837674872519	66.2173935046426	9.23077840005692	52.8835444420696	127.561996508983	51.9538187601002	19.1037334837518	6.04889415088305	13.5182383234433	16.1657117155205	39.2530061524497	0.165057238743427	3.88244251682219	0.835011967279917	1.65408766367252	4.2127739302288	244.046680943675	5.61449971508398	0.107925197251406	30.6674358346136	0.171367820751146	13.2625117530663	0.865489129964131	11.7438397499114	26.8792324205662	8.54539179874194	70.7592668142157	22.2320291779372	60.2197647679386	122.775374746098	6.24442839097138	83.4225273974596
TCGA.WX.AA47.01A.11R.A39D.07	0.0534298480168521	0.0292096052435637	13.8214650082566	4.60375601436641	0.00694923541549824	16.5645951754611	10.2309102603319	5.067450631317	51.7958542478728	66.6276050249837	32.9517797191828	0.80633302081116	219.911467468533	72.1907819404085	5.47692592856565	0.0321499978970004	62.2928580434742	14.2233364017408	101.652533697038	9.69328933635922	72.1331028441691	116.945915375304	130.898067558835	27.6746402221799	4.1165543086886	18.5366987642091	31.8718744841125	47.8740572652024	0.196039989084768	6.69495449281693	0.865869263309142	0.696866517141645	3.08097048521964	111.009685938478	9.46613594809789	0.102270508215117	24.4288438719078	0.227820804930035	19.9620590132921	0.716395364750751	6.07610760148189	25.7665069135044	7.37451530842584	113.026513476296	29.7742896885674	64.4192624253462	111.38232625153	9.29735792147187	67.9386434296427
TCGA.CC.A3MB.01A.11R.A213.07	0.167467741400221	0.0162748364807291	21.5227181038948	7.28029781621222	0.00814590780759729	34.7833383261396	7.83794765860997	5.42125716171254	33.9021590020958	108.188261609515	19.078032176902	1.03180539801508	230.168890987926	75.0742732505942	10.5465860567784	0.0754867451389215	91.3812841741591	13.0252118261968	102.408813699435	4.96700643472956	259.201151363405	189.445624997013	55.6756647575345	15.7493509983299	9.65698135458576	15.0373438951176	20.4458577509012	38.5615518488222	0.11917944869937	3.98077789428327	0.863300253910554	2.80059092003216	4.0444618066882	90.6136393827882	7.05186234904926	0.030542753757789	19.5110020551589	0.0876386744526266	14.8075981881486	1.22499632645676	29.6877044923743	54.8507330971122	9.28541102816176	64.4856041681392	13.5785341999919	50.3601190057315	157.630866159018	24.6045171279992	78.0427700620598
TCGA.DD.AAEE.01A.11R.A41C.07	0.228950832946898	0.0512399627613507	101.84289382607	10.6669812502743	0.0169238961597131	41.6992888403948	6.95893357100667	4.86591333153109	39.9602858770918	157.547296091325	31.256943114676	2.48990769108262	272.078027084949	109.564706521011	10.8929724754079	0.102297420729949	160.897824743563	16.0809328107502	109.606847111176	12.7427431143445	203.158113347872	158.275031850109	95.0482674984296	29.4353001121993	14.8945470382836	17.889693165058	32.1528240350387	41.3420740058269	0.268649925960487	5.39565264002601	0.862723225411807	3.30164351933866	5.56339782451646	212.420183010729	6.72908150373142	0.112589985873372	37.8586330366122	0.143863742682136	16.8692976858359	1.0975159857652	40.2532755140506	92.5196764295275	10.4477953473792	96.5952608367535	23.6342329027853	62.9001290157953	123.592861074927	21.5244996548082	130.437800372284
TCGA.DD.AAE3.01A.11R.A41C.07	0.115897131689874	0.0665945191895004	40.9183843516018	13.1187388921354	0.0158271588886074	26.0616861601255	13.7558812991754	5.33233768433235	40.6231717739265	107.11147727786	28.9108328415447	1.15756079013397	149.860197644868	80.8635574673823	7.0608458323042	0.0546212963259986	136.502402433592	14.0313576253139	100.011848445391	13.4335287703187	67.3655362521698	140.384089336554	102.507946373935	29.9302905295639	10.0774801231324	20.360155573876	20.9496671020975	48.6927632032727	0.148101923376935	5.49633809773346	0.756954233083771	1.52528329488728	3.29217564543449	257.897749562844	6.94636405385236	0.193886403187937	43.1052021544726	0.136515745242626	18.0739529798918	1.17680951569734	15.3512794763918	49.942833503997	8.92018198157531	92.1666555411479	28.9075042964071	66.1512192246983	94.770266956132	11.9414233738217	90.4261438003355
TCGA.2Y.A9GT.01A.11R.A38B.07	0.0478739761600575	0.0212279580596221	18.858767832582	2.92581731419943	0.0108907488353306	21.8172159122434	4.76427563895836	4.07945712920827	36.4307494945331	44.3687412918528	20.5225294472419	0.893899784066907	106.495186067856	54.9194949208959	5.71322518087698	0.0360892209529535	42.6285745163357	10.4011987740895	62.6651198305608	6.79234585462608	74.4451019335165	74.3547559763739	39.9369027579355	13.1148024913798	5.21521167178698	14.1551480354736	16.9366100324452	41.2855666633672	0.175041658562426	3.76894649407786	0.806044745088153	1.22539711664071	3.2064115976832	85.0671654072163	3.19956242713374	0.0900291347669913	20.5363555546838	0.119524659739521	13.2698893157738	1.65877814549376	6.94191124361494	24.4654134417576	8.40279456460412	67.9316548456365	18.0630665958604	35.0343959422658	72.1796392560859	11.9436971832238	50.1601684379121
TCGA.5R.AAAM.01A.12R.A41C.07	0.0687900999495094	0.0330119340925113	23.3243118359059	5.39652856859195	0.0129821858011859	27.3618393674492	9.02488450260254	4.24223796688095	37.5189857557285	69.2543419621831	23.7291813822	0.993839985758776	115.636707695437	57.1978556200192	6.85344401591285	0.0389619065933283	61.0796589308335	11.3286159228711	73.8120054025845	9.32117091433756	63.1163005082996	117.8879037726	53.9049532703095	17.8142461113806	7.62099258249668	16.5813555306206	17.9493134200731	35.14873946807	0.183831694172361	3.78579660821613	0.783427130225656	1.4154437903268	4.13897988684711	126.521913812666	3.4249146264604	0.0955450173689421	26.9637941591495	0.14272504847349	16.2263248070394	1.74934777829308	12.0171171512169	42.7338049475238	6.6422425695137	87.0161786170138	22.3494480758896	50.6219809906933	101.435743146441	12.728861163077	76.9611507235983
TCGA.DD.A115.01A.11R.A131.07	0.119187704614201	0.0472612993195062	46.2012625829357	11.2930049541893	0.0143386783467914	25.4455716167707	6.70046681714554	5.47621329597398	54.473349944001	81.3524258439066	27.2132569091225	1.80750423359229	205.594715781268	73.1201075922556	6.14150462962576	0.0552812609964557	80.4095285765478	13.174533132184	92.9946576085938	11.5569525851224	106.770616319778	104.100027995811	70.6477347933233	18.8217540512728	7.61218532011259	15.4116796260687	28.7541164333185	57.3947581654055	0.331987131539784	5.29083891917506	0.809862837400508	2.5269757354597	4.40831919622036	156.960374850493	4.36639511905019	0.223788718336428	32.7584200241228	0.152955767056141	16.8018309775312	1.44522546306026	20.4068329402249	67.8662360191077	8.77402035734714	70.3920225551617	21.7085358794469	43.3789660489489	139.938593497112	11.3925415838781	122.845570591455
TCGA.DD.A39W.01A.11R.A213.07	0.119742962013735	0.0222566748506525	42.6801224358137	4.05475251107799	0.0109078404996679	34.0612227594927	10.881857155687	4.99992726481128	37.4710018120232	76.8750187057336	21.0579242594765	1.75116584859094	209.880061521241	97.3062625960337	11.0975271537476	0.0904282328678704	71.9891573724647	14.2216717347046	88.7065015226436	7.73453842032548	143.489924270652	129.523887747454	39.0565526273698	23.0640651887306	4.34668268769616	13.8086066769492	24.3176422847345	37.2640272189177	0.197958801121637	6.75065287655639	0.889159890623187	1.33436310346664	3.98216644576717	130.216655662205	13.4949306655838	0.0667903156250912	19.9706558478129	0.161833076209135	11.0672911920511	1.03817265689997	19.1782816051118	24.5186812125079	7.53561659526587	70.9241009826447	14.3071183160228	60.4421506865207	100.572754119386	23.9899340835163	65.2365574915181
TCGA.2Y.A9H0.01A.11R.A38B.07	0.0514675185575336	0.0446688769506546	11.6340329539631	9.97807352905482	0.0138225123654209	26.0313642378808	2.39097086298348	3.91854948675424	46.4239559961332	69.8305804910995	25.698304436237	1.93299798571973	251.617054948044	85.8787913239977	10.3203713664966	0.106055697194136	126.266216804026	15.9568911610167	111.70359928845	7.78653592733098	90.3956479738575	131.774732085224	48.2715845753272	22.4222303992652	11.3149167879941	16.5665970716797	46.9131884178644	68.904698363572	0.494432007996661	9.28833855226149	0.933917656266676	4.02664826240858	5.72980756612302	163.489509156939	12.0045194140213	0.103382378183842	28.6924974962605	0.256052962818935	15.5277254903618	1.20283496921912	8.17755329953176	32.1386291088084	11.1297567317595	79.2613182146233	18.1847152901931	50.3906379155143	127.229813879898	11.3933475485654	92.4124567511658
TCGA.DD.AAD8.01A.11R.A41C.07	0.144118274151864	0.0273474630908793	25.9065977370301	8.09266359998366	0.0116808429408859	24.3415843146845	9.18881889560709	3.8282964078684	32.1757979642945	96.939232364695	20.1168147226467	0.749547791819024	179.39203354242	74.5259413213334	5.67176877777626	0.0546189410375748	84.3805972743473	12.8024783009955	89.3425245313392	6.30953989729052	254.335920931545	113.570534260898	55.5514132756832	15.4469484021093	7.36057888511474	16.3564312833994	26.4738918005512	43.0132042445566	0.41039238535978	6.28668015986184	0.844737593850008	1.35002691441027	5.01068852159677	187.563507248355	9.50073393497499	0.0917520151854582	22.1094562792036	0.137796080102707	20.1593950947025	0.721433060549793	17.9257712221573	51.7931974281056	9.54936826067093	67.1117269025401	14.3364769272698	49.320721223415	84.8727246702428	12.5513348716328	68.2966137933435
TCGA.G3.A7M6.01A.11R.A33R.07	0.0689697854514187	0.0123341019438917	19.9315564981845	1.90780507670939	0.0109712369950011	15.4990943462914	2.36241263302526	1.97655862341081	18.7899071602412	51.2891615675165	14.6070287800566	0.577921951005727	200.834541066018	119.147643379658	2.21323423620324	0.0177513175873806	71.364036922999	15.5809010530361	108.543396866505	3.56031976575966	158.296697660247	68.7022515868384	23.7862389218457	11.4033443793288	5.71456922440407	18.7310443042681	14.3820894973506	21.4359029969611	0.148974541764208	2.20013917822343	0.795447899345879	0.802152299996361	3.8385494330777	80.6580430274351	0.348792552768794	0.0387243720080875	18.3870671941784	0.0340565066416127	9.72353965421855	1.33331334914851	11.0134097667783	67.2232765076272	5.81789207052923	38.0742520581247	7.48621039744764	45.1844666599784	58.5113976471944	13.9327185712752	58.109607490712
TCGA.G3.A3CK.01A.11R.A213.07	0.0724884300385696	0.0149545843340754	21.0052309069237	3.09321451767538	0.00911845813060455	19.588251065527	10.4969028199094	3.59811374235062	31.4562838006781	65.7156141613443	20.8362150261117	1.60946840097006	108.216880423335	66.3253595199273	5.94532613297726	0.0467733384201835	51.6721427534518	11.7659944517574	77.5038991955713	6.62793910554948	71.7622905948891	102.624123753356	39.6056048726742	17.9493395729116	3.69941691169005	13.8307555375609	21.1785640354968	25.1474507946508	0.162262612919419	4.78400200010459	0.781865599076673	1.64548431993682	3.07620587658545	86.6464694653154	7.39142906840485	0.0550400457951981	21.6171336981351	0.0745473694459533	10.7376209876291	1.27803633732042	12.61820080945	29.7758518663372	5.90513000120787	70.9751146935408	16.6280558711067	49.8187007785319	123.333670305194	11.2404212275521	53.9955435204211
TCGA.DD.A3A2.01A.11R.A213.07	0.0885847336339493	0.0346578551003704	27.7386438765161	9.46570385581029	0.0108277940178702	18.3366076255484	5.53137002267031	4.08993219667886	35.5560149168446	70.6586567656888	29.4806962171975	1.45742616241105	158.2103404547	63.9069527355238	5.4938090811649	0.0642939114472497	71.7377732984489	12.3559276007263	72.7213341914891	9.78532912439717	87.5907189621741	139.181317260741	83.3052003233655	21.9460253185993	5.90489355000591	16.1552092129768	24.7355668014848	62.7502188892657	0.225863356005966	6.44957530970952	0.852918906656375	2.03915436802061	4.00284326601766	384.459566398774	14.6901202855129	0.127433025036175	33.2425540634124	0.207163772946636	14.5964115286421	0.813281034155691	11.2371072345925	36.77372216236	8.84050948977031	84.8079872656707	27.4583050642308	69.4444261852619	106.203464100035	7.53024881087346	87.5456699644795
TCGA.G3.A3CH.01A.11R.A22L.07	0.0920943758183805	0.0316951959037687	28.6896416091394	6.45337746961849	0.0124612976733795	30.1185926974756	6.46309810398947	4.12729793589244	38.1851680655795	54.9910690644314	21.632791878365	1.16035211618996	169.416129422452	69.979698415902	7.70174145070959	0.0552863704368096	82.0855356451943	12.1858145740181	80.2414631849569	10.886859224634	98.7900582954054	92.9171293709748	56.6430946179555	15.4908148590919	7.25799554392248	15.5330221110009	21.3627294985364	64.5949061253179	0.251115917778178	5.27667865347326	0.874196637514192	2.6748376343968	4.49325602239823	108.923105079819	7.06193431933749	0.0950009686142505	25.5263088213486	0.203108930318784	13.685503141441	1.12258869708041	13.2297604767731	45.9341946123393	10.4334838076384	62.5928084717359	18.4465826223895	49.0921682311588	107.074874872266	14.1938333524594	69.1756692965353
TCGA.DD.A1EI.01A.11R.A131.07	0.169103638996125	0.0186415594255927	47.6501040144008	11.0213313715685	0.0140502838979559	43.7978619272844	4.77328639958572	4.3763387137913	41.7924013783911	85.5973499588469	17.1202145801988	1.59180022387857	140.361714974384	66.8482217881888	7.27634117734998	0.0413116186526242	87.1257930939663	11.6221385535169	83.4414641910493	7.9885535368475	218.363315154575	140.760025329163	54.7489290451069	16.3481193892163	5.00964444609054	12.9481203305374	20.7547520579166	36.3867330511702	0.161099001126517	3.80895045794817	0.753881211888336	2.80745108733703	3.7687629897486	209.748654101568	3.76135671194543	0.0574038468460586	30.4688943840356	0.0892992180560101	13.7497909689167	0.995771339108372	29.7796095315634	83.2986950614385	8.95146249220474	67.0317094167714	11.9317641142335	45.1587331998584	153.583838885469	20.658169428774	99.9185010106397
TCGA.CC.A5UD.01A.11R.A28V.07	0.593579481261534	0.0446089426435554	129.262772807943	15.3107122522232	0.0361744030875452	64.8470903941248	9.45759007215394	9.14846680616276	80.8657446940284	199.447955800644	31.2482011491417	1.62990364731459	446.193595613618	140.915166750867	11.5639420887781	0.0777328907403266	238.57342916647	19.6341934103509	143.218033261831	9.77644871561272	763.105417703894	378.685805012723	56.697098040707	25.5577359915374	18.1066624979368	26.4404773571048	29.4666456966508	39.6235793052649	0.266038412312079	4.26783129077444	0.924987820178553	5.94215458074008	6.45132779436108	197.106540848847	5.37166581336416	0.203631661231707	55.4906495314196	0.116092875551252	32.2685355036532	1.32058205384851	159.590450810698	139.120373527277	11.3520861084937	101.010531676398	17.3088294684499	83.044319130244	161.090953745843	31.4178665123378	161.444815721854
TCGA.2Y.A9GW.01A.11R.A38B.07	0.05795125450245	0.0359237838908238	15.6417588906569	4.1104757496801	0.0130378757443159	23.4613108258704	4.50258573130973	4.45562195750111	31.2648170967481	58.2293447729436	22.6418868892825	0.666170467607061	113.900902546458	60.4981845082198	5.7286900374925	0.0331936860934483	72.0761781201617	12.16596338545	73.744725172042	8.976992650097	38.7392898228716	118.779589366283	72.9884824432751	17.2449989005174	6.6371406624624	19.5623795753607	17.0540194233944	40.8777212848454	0.203814642460261	3.49236657784607	0.789269206315778	0.982983671816482	3.4773025881498	131.249809256522	4.00974039970325	0.0964243225711981	28.5791432583764	0.125384487901545	15.2994962811942	2.06466208203171	9.26843910493134	30.0267957588532	8.10359778223128	78.965943713602	29.0374473777886	41.8855776364082	97.9322020469009	11.7694401631403	51.0600906037114
TCGA.CC.A7IE.01A.21R.A38B.07	0.0440380745280315	0.0121758730272817	9.81827854021166	2.13672728235078	0.00836753275069236	27.9680776086406	4.55837505227574	2.61788637930716	46.7505554410309	49.0804696204656	22.4950719048642	0.803188657409829	157.461271945876	99.3069216894038	7.79324073325195	0.0291593058040184	88.0247117531379	14.6117894839979	95.0250097134733	6.68522737297889	80.7754682999216	87.2851844767534	67.02327987859	22.9680361665397	4.85593587040359	21.6327016913673	34.9339575981164	32.3373746848025	0.275870206363641	5.11233336235533	0.870903243528256	0.890901780809666	2.88312700523955	71.3462286065043	3.6772913599316	0.0322768743851239	23.3030043839095	0.21238788198852	12.6601668025904	0.729869845897924	5.20789864805953	25.8022574212151	6.91566126456414	104.152477416864	20.0242475509295	55.4165635069096	91.6493310931148	13.7466488796169	48.0041268743163
TCGA.ZS.A9CG.01A.11R.A37K.07	0.117415658611393	0.0650022475088617	39.3977496592006	6.5491208842158	0.0202618125197275	33.6942209772721	16.1849702411375	5.07108299928249	41.5437276468289	95.3725830095245	24.0080242023137	1.90490418974222	171.995498308117	79.4919438186136	8.9953551187186	0.0961754464424705	88.0314981776976	13.0802321446116	74.4999901909426	13.0759095848216	116.29910408186	195.492344133536	79.7558817982592	22.405275288856	15.2843688779025	17.5153862132562	19.0052398437585	41.756843275743	0.224557304891706	5.23871014510666	0.840906283139536	1.62061317841542	4.47802856801766	168.552012485574	9.66634187028914	0.226447332409717	30.8085724792762	0.144570389250833	18.1946821410007	1.44898836459622	22.5212384278146	49.3175826708786	11.7248018819631	91.5775357277464	26.5123273132575	56.7877493333157	152.947415387876	19.0561520476021	99.806479623577
TCGA.DD.AACL.01A.11R.A41C.07	0.0402622054970525	0.00663705599188554	4.96806454709671	4.0836789790529	0.00506910107657222	26.4727185803302	3.48512231307064	3.72894090181748	28.7966199291146	34.5764948549467	12.9291423331498	0.406124628196036	147.067693810378	66.8103227295685	6.61318711213125	0.0230428607155833	73.0723387163089	14.576277815456	118.994940408002	3.21019729201183	216.452807903071	71.9996627775091	33.1619273259945	17.1602494207901	2.59122852632827	18.2969936908263	24.8631994981062	39.8430213880415	0.149119949287404	4.15498096323098	0.713620708600242	1.09666462814816	2.75318000564478	53.1431202288342	5.00838748320331	0.0195256804525063	23.3611303590644	0.0858841486876431	7.37772195255021	1.52661184569407	5.57355286564712	21.3273431526239	7.6277756443782	55.290264229347	11.5295928255738	32.301099557801	45.9928658620002	13.2520489225041	69.338881539354
TCGA.DD.AADC.01A.11R.A41C.07	0.164367098615767	0.0306545790288813	66.7201512713433	17.7965447936379	0.0167006982932989	66.9394408934386	5.66365930487571	4.6315795398069	58.7347603506182	115.895360362861	19.8848086838906	1.80943615995301	256.848172618944	122.415067541958	15.4392921831734	0.0885771275913893	270.164004533086	17.0227453438178	115.09805918619	11.3125399798759	568.881200003194	232.108152265094	87.6997749865017	26.6225224408807	14.2048714806374	17.3858708268507	45.5212837841966	44.8949168908715	0.475484007816696	8.00731563954693	0.857270477007204	6.08234172111215	5.23832980349676	286.39032412867	6.84057400293556	0.0900645613173446	45.1988005278212	0.109188361353192	19.8491387745768	0.755717683501318	29.8000583863566	107.049653397578	18.9596916321375	97.9543775794829	12.6655480399207	63.6108549094323	338.650148015876	36.2405742371475	161.235282497882
TCGA.DD.AAD6.01A.11R.A41C.07	0.112128922379013	0.0555773499827269	43.3618642222707	5.64574499719084	0.0191306757058027	28.6092436696468	9.73903390252809	4.38574684383062	41.5837413781894	112.368434900069	48.0626700832354	0.5737810136025	246.371284600224	111.217012733156	8.24114682686255	0.0687070867815928	123.724462221318	17.6859846387968	85.5756214776433	5.79035633649351	132.739035887432	121.130503666595	97.4296741026188	33.3106149585367	7.59239219548357	25.5374119104344	53.2189852611172	64.2616835661319	0.49001363146235	7.88428302533155	1.01182625161421	2.15532686327008	2.90362829109309	277.764178960619	10.7969533302685	0.267498906518159	24.7096602534178	0.275876514566632	17.7882109023871	0.837193279853994	23.9717426905654	51.4119011924396	12.74664593226	125.8356230494	45.7501640633835	92.3585083641226	75.8943433374422	13.8041072429829	120.180223589696
TCGA.DD.A3A9.01A.11R.A266.07	0.105524580007807	0.0177901315041287	27.0737339334032	7.99981783352534	0.00858812906929955	35.4246344205528	30.2447326192208	4.99142482367064	70.1847212036888	80.7429215811439	22.0720623292258	1.51550301014469	195.466866645917	91.3717864103314	7.81787230818827	0.042681022103498	136.724585158966	13.5674756011452	103.350696965186	13.2398859984415	141.476748965583	132.099829887093	126.885350933321	22.8574176865104	7.21190343761409	21.4069787303813	16.1982545023257	27.9280808661599	0.122400752665431	3.11614533608212	0.742078637287611	1.29745974405359	4.70098232035504	95.388408005003	4.82372652203461	0.0448719051225646	47.4715411308746	0.0877368408071645	19.9046866086751	2.16825263045644	10.0762112317307	57.0695115931046	7.80482120327031	110.320616789345	20.752088158371	34.5344345462451	122.394075128788	19.1562806635939	101.099292137742
TCGA.DD.AAW0.01A.11R.A41C.07	0.0962503236149473	0.022431738638826	18.3991080272832	6.07960576670413	0.0128615187709363	24.3431978502317	5.98734909688506	4.69314703198322	27.0019449987787	87.9427533451023	18.7375053031959	1.15136343347295	102.705709544091	62.6216542263702	6.24973071662971	0.0397374078167229	91.9011745782623	12.0905668680362	76.0208650063446	8.00184158492686	42.7259689297955	119.17012090739	36.2550034848371	16.4525781873242	9.32495820188002	16.3556451711948	12.6530056203709	28.8575453489555	0.168605196526936	3.00390198930279	0.774709348857531	1.44993104118112	4.3138251118347	65.2968343638192	4.16485048431767	0.0513065746289596	23.5771751321957	0.0973196889938238	12.668607196432	2.17700378443259	19.3566767337156	37.4120069607541	7.10328335293808	74.3956691185635	19.2073386607586	46.2232907788232	98.079006458586	16.060972082817	58.9401968753715
TCGA.DD.AAD2.01A.11R.A41C.07	0.0797268750499299	0.0259043269271459	23.4373857508347	4.34729787128008	0.0109414436550744	29.6904604406522	6.94384834647828	4.6115268908277	32.4415763631188	60.3297004447391	23.969379361017	0.78654084857821	120.867249023719	60.5412689165892	7.23170026753761	0.0287660522908278	77.3332689601128	12.5716294499132	91.5226257053066	8.50195418816787	43.212719901556	108.625475177782	55.8963484919175	21.0959182521461	4.47725432611097	19.8495527793427	21.6828164405444	32.5238861135334	0.178148515326267	4.13717297103914	0.783874614259193	1.02135086902273	3.70911972170123	80.1327848926502	4.05066024860884	0.0744947572064523	24.824645609454	0.137884805101977	15.2049608814017	2.09234679013218	12.2753141453056	32.3918764892742	6.37114391806778	84.042929926647	25.825824276597	45.9680439350254	110.480957808257	16.2767463981207	66.0610762209266
TCGA.BC.A112.01A.11R.A131.07	0.0516132454260838	0.00821663114369948	16.5494059682051	1.99355164069738	0.00517388697602234	9.24478178732294	5.29651295607316	2.84242813611402	27.7722909768578	55.376116137468	20.0939744207527	0.484456504522561	142.710397904629	93.1992841390225	1.07947679408412	0.0223377528466512	72.5462114595934	15.0291323035091	110.607676674911	3.439283462159	45.5663801757071	86.8564247970093	39.5943879749168	18.271625157036	1.34500450077162	19.0130333763053	11.6231970686751	17.2932467336099	0.0994414192314277	1.53395859156363	0.848557372481346	0.638116140238834	3.39003847860387	55.7996008564819	0.515789549411703	0.0208603028504586	11.0512272737049	0.0605989901591508	9.11746563357677	1.51544040577165	10.8580562763806	30.3119205595001	4.2162019790889	71.7031852148961	12.2983231441666	45.741118629326	101.016673884195	6.34486174686919	47.5538132177477
TCGA.2Y.A9GZ.01A.11R.A39D.07	0.158790081761876	0.0458696586345005	51.5479071427072	11.7524046827411	0.0175663743226379	22.6016236264982	7.96039934495701	4.26314358352455	57.0401591290133	89.5481848859977	20.4735744742638	2.14042378697014	202.712105727833	88.1693107103523	5.11041115820407	0.0745771304188329	81.2789288947683	13.7221857898493	91.1584317469173	11.5981536327744	128.165182068521	113.925099949867	68.2203652180398	16.9180875170166	9.99607996635392	14.2160082956643	31.0483793099086	58.634900162298	0.469278341043165	7.06346451468824	0.946805103718121	2.20744310140947	4.48348374235598	248.574023515844	15.6336138920688	0.163418200498881	24.8522994687688	0.182430361348186	14.2996465934857	0.834798708328817	23.61133879969	50.4330378308707	9.537542360206	60.4330359303076	16.0844853478297	52.6414239714613	115.461419710565	12.9448588490784	90.9528268366421
TCGA.XR.A8TG.01A.11R.A36F.07	0.0587979221665746	0.0237462477445425	20.3605329849991	4.27328398881105	0.00917427754678115	28.5290342125919	6.22421549270767	3.49263192917186	37.2502661358094	69.7805558726482	19.8114500320195	1.22906602142256	161.126135502981	68.6116851640106	7.26023060709416	0.0459078409290587	93.2309870458884	11.6300408230012	80.3768635689736	5.32305824861221	141.218396056392	88.2923647839733	42.3140206414957	15.1730618623667	6.63549429142405	14.8924888070391	24.1975337187516	50.2720812557217	0.22824311743582	3.70917311093804	0.873339724391816	1.34551164826126	4.0696261456844	75.2998398712001	3.82155388818554	0.056152666191588	16.3445166794693	0.108766252927107	15.8951927664998	1.0973744309196	9.54419456321684	52.7786103982675	8.3329689944718	60.0778125681618	14.1519537800898	55.8081687483674	79.5690725461832	17.3359846358616	58.3567254196863
TCGA.K7.AAU7.01A.11R.A38B.07	0.0474625139263354	0.0105418915812872	26.8496339043006	2.35000262197039	0.00801431897442102	14.9635622703745	2.27954525658599	2.75505177557387	39.6071028813143	81.9187186530352	18.7832153787902	0.508261242622483	142.751806255521	77.5894222402936	1.81763742859972	0.015619126796359	70.3576489405916	13.4158708617671	102.683086904458	3.8758987001968	57.7404182578307	61.5013799516345	56.2176672331814	16.3496809137192	1.63798532011776	17.1179370617886	24.0301803225288	18.9996571091539	0.177879476586703	1.97499418938624	0.848283961050592	0.316047894882901	3.5025481272885	79.7540937284816	0.494457197312879	0.0415637887802458	9.8125693737945	0.120893230287788	13.967613633989	1.37994220937443	8.84575933857112	38.9902237836884	4.03233352810228	70.1383553062534	11.5171108907003	44.1019489156847	108.673930448394	9.61371481350695	49.8139163695146
TCGA.G3.A25Y.01A.11R.A16W.07	0.040287742364406	0.00787678356988811	10.5078070542804	3.0751854917047	0.00608442326613209	25.2604663217458	4.00816361259202	3.55181825636197	27.2795423371824	44.1023030574892	14.2603623635404	0.791693592002982	143.994755815631	81.3703300171329	4.53320536552686	0.03375735483729	72.3712828272523	13.247517077937	93.635206194362	3.52163078351007	53.5443300230977	78.4605359729795	30.0809484250042	11.5974247254898	2.61640161356725	17.4152418636459	11.8123963426796	26.9463690418696	0.125749354842539	1.79914787263421	0.737783297857816	1.2541337115896	3.97407612088416	38.577355699666	3.39957890231584	0.016843744640389	14.0795376831266	0.0510764045044375	12.2669636091604	1.34330304340433	6.74513229059813	23.8600029996625	6.2056197731054	54.3944534088016	8.40865326789444	31.4064849499716	52.7887882851797	17.9898435749981	48.5310319792082
TCGA.BC.A10S.01A.22R.A131.07	0.0498023209810178	0.0243813121962102	20.6641813443398	3.49692291952279	0.0107179357419118	30.6229575955007	10.6075047512163	3.90699409542705	32.0788181540585	64.1440985787156	24.4968666799253	0.712168818263821	146.594230487148	73.1394090153294	6.34123121439858	0.032627159835723	65.7679000467373	12.7904009459193	83.2315672986283	8.38976539331247	46.8363446931698	83.2864236211568	71.7771689492105	22.2172355907586	5.27826211885541	23.4806703866307	19.3981132802277	29.8806828522236	0.170025086788011	4.12981073970406	0.783114017481184	1.04840529381203	2.93918913998731	76.1915009640858	3.6127708962577	0.0863845189610561	27.9593288842468	0.122903554598691	11.5819617345448	2.03153441139398	7.69729388122414	28.151290362425	7.90877640146472	69.6903001191617	28.6898112293629	48.0809094736134	94.8403347221122	12.5753249744002	58.55012508376
TCGA.BC.A216.01A.11R.A155.07	0.0531449384569594	0.0126438309543153	15.364283246433	1.90547553041744	0.00758831268844152	23.6877341836909	4.00604763057915	3.16243795257925	30.5028989130229	45.2125604071366	14.9411239042883	0.570774933324134	188.9078415151	68.561161189963	5.40852590624155	0.0393241471275129	88.9400937134327	13.6862599028803	89.7017180354256	3.46230701048256	121.843491422645	94.6141084723762	29.0086983277842	12.233512702243	3.94364974047713	14.2568800576036	17.7322871595673	33.9747767309259	0.383801812460065	4.87853318579854	0.88676064501518	1.95367111915121	3.48135018512858	56.76795441663	5.72275775409943	0.0628333695962804	10.1017424953745	0.232064187499236	11.9842760338273	1.02718763815652	6.91795775114313	26.0646756428164	8.18209005854821	46.9867098488064	10.2769771207694	39.1038593986199	99.0798976371228	13.003067896516	55.901662215269
TCGA.CC.A7IG.01A.11R.A33J.07	0.111638225193008	0.015102172039671	22.8764286630521	8.37897588396807	0.00657412893885304	29.0122622787067	6.55530614190133	3.63832528331095	45.9427909528459	58.6145460313006	18.9763173199712	0.755322544849724	383.188245580907	110.166163415568	4.33169566543794	0.0294191998821941	126.543693840675	17.4705670311695	148.177066638544	6.14783259758094	298.396467063467	103.007491874374	103.899174252697	18.1369441137386	5.22594150274679	23.1472102140577	14.8341936613172	26.7080927866195	0.187219671968507	2.2667815457604	0.784874928350871	1.85001529752227	3.91224352174464	44.8819972356209	3.79525918587772	0.0316780134267022	35.6364421245739	0.105726263094171	12.7267485761777	1.53015554891867	14.3238301653318	38.5158780276863	5.72925651551752	73.9900742828485	15.615057270076	31.0603923924051	128.290910454398	14.1664475591451	86.7430547810423
TCGA.DD.A119.01A.11R.A131.07	0.131880265115259	0.0790667970803511	29.0513868515718	7.87835761431638	0.0143986387680228	34.6370716777481	15.9221825392954	5.28982845340999	44.5565689480133	73.798174684381	34.216253508555	1.37654118603054	200.081572774032	81.8190630539688	8.50234512628453	0.046266332784543	121.332120154527	14.6449099352085	103.244487325545	19.6224844756591	116.879798113227	164.062164593782	120.580149171366	34.2397543769705	11.5030396527527	23.7111925403646	35.805766593998	40.1401411758362	0.249600794567762	6.95083563389433	0.824949152879581	1.68624911926436	4.62020884711163	158.649194664269	6.83760255546869	0.103208514207732	42.7351581416279	0.171930287809185	20.7544559233333	1.49647223699696	15.1925375233547	49.7716945032106	12.4068099553673	101.796351118732	40.3238475413874	57.213197685832	160.94929546535	11.7437610312632	71.3173187292015
TCGA.BC.A217.01A.11R.A155.07	0.0871312120202146	0.00857260901652156	31.3313824650791	4.28776289720916	0.00647973208567878	22.4799567507163	10.5396148177995	3.13796024716645	21.1452103736378	93.466482974287	17.0334915591918	0.786496463207235	159.258237549679	106.15958898428	5.34527331200711	0.0495681021639649	115.125614396921	16.1613573420755	121.461877120431	3.84052424512512	211.34487888938	63.7880671493195	32.0763620656108	19.1282111324895	6.45004583391229	17.6830097013212	17.1057599914991	25.2453885976678	0.329440366705642	3.45881776539485	0.741943808067699	2.53798560866681	4.21413093226407	40.7218029069896	4.37954173891228	0.0261701387967287	18.7332300055269	0.0755172066854779	11.7962405464326	1.41067269786179	11.0387318269176	40.5990672846791	6.72608665777871	45.023126961632	11.3260012830938	36.5400385576461	44.9791332462527	16.4730753349055	66.8689099212313
TCGA.CC.5259.01A.31R.A213.07	0.220641252803014	0.377287845902034	50.8408204628012	21.1605445661163	0.0473276182459805	54.3788830706778	10.3402342376953	8.36703675731291	111.946634052429	104.488975148559	51.9617578942827	2.2817267607104	345.004666985726	103.286549153322	11.3840568026698	0.0801224961919604	171.840069829204	16.9729579324475	102.006450408737	47.3480202641627	408.740955103082	322.26364105705	239.381763075498	38.37708602191	28.3747953775287	29.7191724668134	51.503931583193	128.334953305852	0.268984497429548	10.2087498371068	0.961795365713085	2.71709456285472	5.90942122413392	441.821406260133	4.81089506095743	0.804179482869475	81.1176659216671	0.487330100791202	42.9368172622007	1.6120329899167	21.0074246902975	79.7188576335782	19.5121702477234	223.868438455714	60.1446340320848	75.4698542878567	169.14266823963	18.5937080912283	176.24129731292
TCGA.2Y.A9GY.01A.11R.A38B.07	0.0516802721056106	0.00518641760351865	12.118705709563	2.46623605485454	0.00475334930607474	15.8758758443588	5.96567154775674	2.06290661546478	23.6078574709653	64.0827360047637	17.9200160610921	0.33308845644613	148.107235624493	84.4757207451937	4.07670931081478	0.0255134428231828	63.3111261355042	14.9117022515699	115.23242415696	3.14112191416793	205.896532501712	72.411701281891	40.4430785257671	22.6310896258594	2.15349288610883	17.765462346021	18.0396726415141	19.2274571332508	0.173414365258407	3.70692035560812	0.763249429092824	0.921124728751938	2.56039404383446	47.6034335868921	1.95627329822338	0.0177239496496667	17.9705281135794	0.0903011016777046	9.04526888709029	1.60909661915601	7.94950099015749	31.0480588242398	4.12113727030617	57.9319453096351	16.1725570950958	33.8488315068335	69.7991396521098	8.99644773052504	83.1067738942113
TCGA.BC.A3KG.01A.11R.A213.07	0.0483331303772167	0.00690596581803454	18.775795341997	3.49005860177054	0.00559462457593069	33.7347485821538	7.51054821732351	2.9676780703031	27.6987236347564	40.8069157380264	19.6877048965321	0.976843730085567	246.826672935174	125.66051571259	4.22792788703818	0.0510890188626739	153.26793029388	16.0637883710995	113.521032341731	2.48962909277504	316.187892487773	99.2654928343527	33.7848179745687	14.0516201821204	6.53802744761291	12.9380102520017	17.8101018284219	52.9281399799615	0.237218769827857	3.10129498278426	0.849982641613071	4.68574890069549	4.86390583272389	73.9507692164451	5.52058707328502	0.0216543796262449	14.9873557109909	0.0804348875290238	13.0731390573142	0.440745270741773	5.70596601169669	34.0280215144392	7.43503456148192	31.8467114470643	8.39975868301309	52.4853990605201	56.9649236911978	14.5183652510764	42.0794876274572
TCGA.DD.A118.01A.11R.A131.07	0.345121960310196	0.0268496848007404	69.5410677053704	15.3004986215826	0.0122137108705103	27.2720651757289	14.1557087833826	5.46956728947071	48.2050416489655	107.151524928357	24.975524856083	1.75913116096655	206.114938442354	77.222170874137	7.74185761892845	0.0822664549271005	90.179856285434	12.3371764792243	73.8913436121297	10.3331797808667	123.19705786842	151.344844874868	67.1439686290293	21.1448607907985	10.0844628521565	15.4660291090464	17.6132530952425	51.4464365886735	0.192785136736173	4.99361565641414	0.784425333605009	2.28254884475172	5.45222876474709	179.602022131688	7.85429528868828	0.103505916125253	29.290252279283	0.141154833339136	11.9978314254991	1.56701313141767	50.8527583866187	66.1222293750388	6.42657551730265	77.5383555539663	20.9912726919128	43.2732290290509	139.468639652934	14.4743438425767	157.489354160794
TCGA.DD.A4NJ.01A.11R.A27V.07	0.0610173840735157	0.015226185624955	13.2498387986365	2.86178400857788	0.0094066392645678	21.7798199024112	2.76535964227392	3.35556519844205	22.0697504843546	59.9657500534288	15.3764024480313	0.7433471747313	157.705317311276	71.1818916626972	5.08498401210531	0.0382224949781831	74.1304592219389	12.752617781533	89.7762979497563	4.46097510397943	61.9011009179149	83.8964508001992	32.1218380436043	12.4008731455797	7.26751681948799	13.8847217531897	19.2017721187829	44.9015281725696	0.314794986179211	3.61172106519067	0.81817703318017	2.03330084857752	4.9852562418792	50.7969318828424	4.42063628930989	0.0351202555244989	21.6176099357585	0.0988642979943091	11.3920399394172	1.08561671224953	10.9800722357368	35.9743019494031	6.8730812762925	46.0360001340724	11.9324909948778	43.0343837510523	67.3686184668824	14.0787389679575	48.962588497592
TCGA.K7.A6G5.01A.11R.A311.07	0.066321300075619	0.0411892359666051	21.0295026546278	5.93733133090038	0.0127682223772189	30.4175371764144	11.8211014446966	5.49259308292137	46.777867129439	76.581123832259	29.405343738384	1.12978790141141	199.018765797038	65.3501797866596	9.22403518846018	0.0562238424816409	73.9228114692249	13.8726338753905	85.9831979844166	13.5654221662987	109.487387795027	115.403238158193	99.3538315716229	23.8633149125887	13.1748063619965	23.3422169118564	28.0420738664342	43.0219757874186	0.205270568989943	5.48374200754685	0.836365894854039	1.28308560669694	3.33704250370865	75.3946487404088	7.11503947820374	0.107287145671043	40.5418661239573	0.122372428374139	18.5311653029353	2.21943370136605	9.74839429411715	32.4488459489974	10.6215501339272	96.8729153774968	36.898832870028	46.8561233337755	143.217053558381	14.8674163072041	74.8348719092543
TCGA.UB.A7MF.01A.11R.A33J.07	0.0173158554166493	0.00845721888087435	3.66088652190597	1.59026636186495	0.00530874371617125	19.7178607467113	3.3226746812448	5.00758913586873	31.3580827631939	28.3859141830515	17.0456644461884	0.420722728548157	193.305559827966	73.0612616162053	6.65971999913145	0.0491271483519233	46.9928798214892	14.4978574174854	90.9187203815314	3.03853662952672	65.1781575624926	60.207311092669	33.7860435324534	14.7626237984041	2.59349412327738	18.9395163525436	19.9609766976539	34.9703200605535	0.157668161775457	3.21012604512735	0.770718955379918	1.81910052156526	3.17398436542	20.9912331726444	5.58680338431826	0.0206599397979489	12.3726087823671	0.0595238888684262	7.44154256858725	2.93660219544624	1.86791927307285	9.09329031047735	5.43731726594877	51.2040040670553	18.2650923525324	26.2786936348974	59.3880022912205	9.73245987862233	26.6020575415636
TCGA.DD.AADG.01A.11R.A41C.07	0.190900370365293	0.0326235481846873	67.1905924618415	8.02004428538303	0.0122429093831209	29.1254969523596	7.78988429745996	3.64917469616497	30.9084795470745	111.779676652967	22.8505428500151	2.14420178803579	214.631348874293	81.0296614419931	7.72419805182232	0.0913232830438398	81.2591118266719	12.5287921843918	80.6347514697651	8.273483644272	127.799463800701	140.88189531723	59.7723473339645	18.8189237873937	9.29807881551011	14.2234455069337	19.3097636004628	38.6803041881702	0.223486108106026	5.12994824182226	0.857499302571638	1.75444179988374	4.74936241549508	185.124730519818	10.3368264282049	0.0809202380601954	21.3684091649059	0.0981227800158487	13.6593106199147	0.759450111716035	31.0784140293682	53.3078577744239	9.76955766663885	66.0954094771311	18.2757452520403	54.2880325832553	118.086336220033	17.6098383117819	104.229127843312
TCGA.G3.A7M5.01A.11R.A33R.07	0.097807726411855	0.0586479318077055	32.3846457714245	17.6754090317351	0.0155403007282087	24.5540574219837	7.41125008363066	4.59014594526301	41.1866327698316	130.979972847841	22.7652421694679	2.55097350450113	243.659559281686	84.9762778381506	6.27407370376477	0.0671165527423052	112.399371932451	15.0668570254306	96.5789848155094	16.3969921337545	115.572729817094	117.995416447019	99.0809089404247	24.4018086916644	15.0767965540399	18.3615685880486	26.4898483014661	52.6836297871571	0.256904700908741	6.65216433746462	0.853947254336534	2.25025875114079	4.09179551246798	252.197582141652	12.0749374419428	0.170298101644177	31.3111260372366	0.138192886085443	15.6033860223265	1.38675364948406	15.602444593322	47.3878329633012	11.6480551258367	70.5966214932957	24.3311310961089	49.5779631072718	98.6738641507956	12.9568080643054	138.386913278782
TCGA.MI.A75C.01A.11R.A32O.07	0.0871636592574494	0.0410205310379102	24.5827206432743	3.78186032662748	0.0148555515963483	31.8226501049598	8.61250694496641	5.7420057853659	48.6219846737914	68.8409599385646	25.0091088882782	1.59188028077779	234.287515645239	97.2176882880775	7.04816030193374	0.0599899045130682	75.1695089909063	18.3552724075037	109.709499579782	13.8103415770673	123.442990912099	134.573975481357	114.656996225786	27.90094536055	8.67059423553216	26.2711982655239	35.2140648663144	24.6080394456114	0.288281491548006	6.5797584629953	0.920111823167501	1.09626627761908	3.85928304412551	118.165487639326	14.4341372403162	0.128585726753944	37.6615793703084	0.183419028939324	15.1312999942994	2.08047461450902	12.386155961563	33.2525541280318	9.03091292634673	76.5669508141615	33.1340953429962	50.8680085352031	189.532795042871	15.1595498346752	74.1940687963878
TCGA.ED.A82E.01A.11R.A352.07	0.0534111072511404	0.0112162891962223	37.1708397550628	3.38523896025445	0.00766652562851274	8.92126519882244	3.07926854742248	2.95189616392506	29.7349239094224	81.1981155915303	24.8211441876695	0.645246960685613	174.929155746406	113.761280040101	1.40659805981277	0.0239401938254891	76.8921162166733	16.1868873416688	129.80575939992	3.9518998817232	25.2711704228569	93.1057740261099	46.9337476397186	22.8468746804015	3.86513084928685	21.8603811393379	12.2421118302043	11.3105643590183	0.0757697065554217	1.30281594535057	0.806343588542682	0.707937963189623	4.88269546493805	62.395053440974	0.262980170361528	0.0171710164930602	26.9319856297118	0.0423940139252302	15.8010439871199	1.858192928181	12.8653105506079	45.6814549400941	4.70575022960358	73.4100875025564	14.7737547730524	51.2989383311267	44.6575097758946	7.19973788092942	69.3954038819702
TCGA.NI.A4U2.01A.11R.A28V.07	0.127473044196462	0.0734183775666398	40.099280414825	17.0950390116632	0.0204135038872796	33.3456392922165	10.5699354359275	5.99648541470691	64.3629845323381	108.388459806954	28.0396783899415	2.16357642177699	159.44365847643	58.9436751101683	8.89625079973506	0.0917538473017288	137.666577923123	10.8020640434237	66.5848293093415	18.0122713644507	191.24448380643	214.288139873801	114.610023760683	19.6431986432831	10.3455404791929	13.0105754785422	50.184840258741	106.409269439752	0.460002570710221	11.9320553535228	0.790852257701788	2.6239917882448	4.51637956776939	470.229697613566	16.2317299970772	0.31553195782091	45.315729521985	0.284608119871544	26.5381285657227	0.533562907685854	17.1491724591645	69.2987207043083	16.2771871498825	120.158638726188	23.9295204415633	64.9243251195112	146.058783956565	14.0142655170374	110.598873964057
TCGA.2Y.A9H3.01A.11R.A38B.07	0.0666917827573014	0.01910917574373	17.2481816795505	4.89548354639235	0.00770098267583711	26.2259913133587	6.64217838288109	4.22921801956092	42.4508549747219	69.588834750448	23.0548905461717	0.636635019125503	150.28260842333	76.7116101968529	7.25227709314192	0.0363179745408217	82.5956080289851	13.5101855678888	89.1767465738612	11.3089317151957	47.0087958887976	108.293409320695	93.8094547136333	23.9922265829597	2.78008656335621	19.8348480095537	14.4383378270838	25.4070493010635	0.134129313175948	3.91248526756157	0.703072206832658	1.03100011129555	3.212938367896	121.561632303239	3.84499867568703	0.0636521079440518	30.3204673623704	0.118010180053877	12.2341290807928	2.14005712808898	7.65377962668207	26.8583640439763	6.56706272615334	106.498775434551	26.8155938633368	32.5409776026201	78.761535020498	9.88004155538888	74.1057719361991
TCGA.CC.A7II.01A.11R.A33J.07	0.0346741276300105	0.00313875358928017	6.74029311634703	1.21512573904309	0.00301395879178107	22.7024721450521	0.600808962709355	1.52637774666424	6.98294501254979	31.4185479216065	15.4969775627912	0.18236833168266	369.614019931419	132.223083017908	3.16369991379526	0.0133176726120871	55.1850026567975	17.054981765892	136.018639824561	1.28813963061818	260.490722349106	63.2272161542266	18.3528571940092	25.6273455752756	1.68364986363133	25.0704103839157	12.4235743125289	10.7797489350979	0.0537326665308382	2.20623159772282	0.736430728820806	1.46118351920548	2.24499593770409	87.1038602317982	0.819697203215179	0.00687402766508932	12.2935105019195	0.0309762135881833	4.15193446504046	0.351683014138547	3.86468250064234	22.6446242728147	3.60656548719438	26.6729924446176	7.44938695539271	60.7397215202968	27.455422648423	17.5211148648835	58.0400477975618
TCGA.DD.A3A4.01A.11R.A22L.07	0.0862440024195187	0.0341862200731639	26.4225743929853	3.71703971365105	0.011538674362674	18.8628852469523	19.4964565442881	4.44086655896862	67.4345237224225	80.0291414062635	28.8115091838152	1.60876015804879	167.030038145357	61.223768254108	6.54532506455331	0.0511854802446001	62.3285886168128	11.6382736079056	81.400582152163	13.21656842045	108.482724857011	114.232649737716	80.2172225234556	23.9363263518474	6.67767667543049	14.3222545127222	43.9519814351197	48.978117712283	0.228575463947088	7.61481843636762	0.860713492863405	0.727643321668555	3.33971728648836	155.739359277874	11.9023403378001	0.16545924900575	28.3985685524028	0.168644569938846	18.9116417402133	0.607686050164875	11.2765088888914	56.1368329677776	7.61961303732668	98.5806565388243	22.4355013639334	63.4537669288997	187.985545600933	9.04591761772397	93.0799636988608
TCGA.G3.AAV6.01A.21R.A37K.07	0.0961169012650699	0.0167038864681101	24.2549168612957	3.70607667410344	0.00846420621629146	35.9551419566697	7.02297858831956	2.77062749013904	32.1697820000605	98.5551091197256	20.8467124460781	0.74258363673694	489.888817849936	140.079096221306	8.969745790343	0.0437359934695896	81.0736678840826	17.198696726556	123.616852103349	5.1774092348674	141.541129438959	95.4099983059481	55.658376517112	34.2858070293436	5.75058865937616	20.7693624535018	19.1255287261348	13.7329130562925	0.115879947290322	2.83687930064274	0.859435444398238	2.02940843419721	4.30735832803755	82.7266699209733	6.45543221992429	0.0310912906364929	27.2671542812643	0.0553131624104449	9.09273481889103	0.801455270834725	11.1521129264671	30.3171319249819	8.71052430916121	68.4442368893499	12.5722994483457	61.6380902691657	78.9006070815156	21.7222402778849	100.132905448073
TCGA.DD.A113.01A.11R.A131.07	0.187542358872529	0.039837577751101	34.0690530926191	7.30920643306231	0.0175343155564106	21.4962688834975	6.33655556915054	5.47314521901658	49.706700202326	73.6323329286358	22.4312608470969	1.22713470768816	209.186681561591	87.4783363457644	4.97460197716297	0.0653782578657862	113.867758726793	14.8582925706731	90.4138508060444	11.4321347484306	38.2982741536826	143.171996217069	73.1056271844661	16.7073018516875	6.12221151670385	17.741688945268	12.0340972552641	54.2080947795522	0.220404285300954	3.2956874372688	0.873355430649802	2.37396411077032	6.00938991780668	84.222537346398	7.04342320372286	0.0993429181673869	25.8202729558033	0.12044696454889	11.4920312192471	1.51869550214978	24.6990411567357	38.0973733832001	7.18158147151626	97.8573500313697	18.6310442605517	51.8222042487263	165.094554595381	10.8553829266232	97.6641430637406
TCGA.UB.A7MB.01A.11R.A33R.07	0.0930944925373151	0.0121619948667155	20.5423746427015	4.44302456353683	0.00775797343042031	21.8947503697774	12.3237750093796	3.91640050651128	27.1020852308736	96.5313944069042	12.2016829620925	1.37508903266453	299.582012743141	83.8051336380532	6.51972188668655	0.0821554792512997	98.1405781911443	12.6026842069512	86.5772789922647	3.81881515362149	319.271843621375	116.780460170438	26.0159777324205	10.1979361131015	7.25841329893085	12.5334380463545	12.1691883016476	46.1825752178703	0.305171509137783	2.82429222392168	0.880642687191123	5.11563668806856	4.99249946923909	111.519135459977	9.37068501693376	0.034593497865274	12.887733451881	0.0789302376254506	11.7653379401411	0.50648506293629	14.7181298269716	54.8714119905412	6.51253997508887	46.2407176596197	7.19683075634359	48.0076026271048	110.17447230851	17.0280528093617	82.5300042582187
TCGA.DD.AAVX.01A.11R.A41C.07	0.0429917691955038	0.0305857337724167	19.5526973056571	3.87830033394083	0.0116500758428522	26.2223910483797	6.44099479894467	5.29357323736692	34.2687700690247	54.79213504105	28.300969246281	0.717238570165209	131.152651979099	69.5713800614492	9.17108279486883	0.0440884133947466	56.4835222620281	13.3266172331457	93.0220191017469	6.57624110877972	84.5086813981062	96.7221714621429	58.5365402389997	23.0421582773716	3.77064327374536	20.3379830296798	27.2639853888777	38.861602077464	0.197452584469676	5.55006660451302	0.879818542889369	1.01710807538866	2.50573089428347	99.9282755151279	8.62235872796806	0.0647988575597031	19.3426423631382	0.125913259920243	12.9411947849001	1.61727765159062	7.00989780487915	26.8911425084519	7.96795261836523	62.2855461798967	27.3875961397652	60.9804813309212	95.8308003801944	12.3351003952788	54.1955824138304
TCGA.DD.A73A.01A.12R.A32O.07	0.0752516830278011	0.0330565225010282	37.8920652328988	5.14779047170788	0.0125891556368121	21.1918690554648	5.78591880102635	4.4539892683757	36.5166568750268	69.4144475821916	26.575863350689	1.01165500784242	168.945817445338	68.4100776991552	4.57412253450932	0.0452058866078269	78.7927529777845	12.7482877369275	78.633971483236	8.781061379723	52.2472618966424	98.9400213465119	76.1701265833792	20.5224797904976	5.62466158253819	17.6465938197629	26.645168676538	38.0474490844897	0.269981742315503	5.43619702540674	0.883927311055251	1.17810041702219	3.72763007551103	122.114723158916	5.1166452537649	0.112221813471157	25.7954798941856	0.198710473393625	13.8396895849445	1.37408443893929	12.4270368836604	27.8339730226987	9.63951742746061	84.7228377944375	26.2274496091822	49.6107595279622	109.833391525392	9.86586203463021	61.8638623632844
TCGA.DD.AADD.01A.11R.A41C.07	0.185613333198347	0.010300052817267	48.5864027561565	6.95499810817573	0.00812311088320244	27.5558506627161	5.37482280046909	2.61969615828322	31.4447077205416	101.94517803034	23.1647452076624	0.778502493974262	294.371166894309	112.163987971675	8.84312076142641	0.0763529743581161	80.3284876484815	16.9989341545168	98.5506391675306	3.73034681125436	448.401043136721	103.325056445082	26.2164178345673	17.3980887491161	9.01182008254718	18.9249646954689	23.489907603714	65.040309157732	0.338810655905571	6.12430842704356	0.969400743314439	3.37195451337263	3.97685886230961	117.703417398312	8.20217509065855	0.0312723274118918	25.9644724146599	0.121561605996645	10.8285643964723	1.05055154579121	32.0078484805075	56.8795576321312	6.34894182650317	45.5704412836962	17.2635829820083	62.3026597910018	70.686783005326	18.1903431930644	108.038487437634
TCGA.ED.A66X.01A.11R.A311.07	0.114083560322935	0.00799130064913893	22.8823137810716	3.70591398903737	0.00829321630500538	19.6867165606653	5.11416477728312	3.56000739599782	24.2431515340368	52.4895479289881	20.1093752637238	0.679795516093343	118.37426491889	82.1670895193863	4.01958853059513	0.0261786484991203	86.2472659817045	13.9756560420872	83.3347041400246	5.55473118153649	37.2817801982369	91.2561504743687	33.4630284351593	17.7872085243234	4.97972106704271	22.5984313158486	10.9614459288394	30.6277871544872	0.152412751839757	2.37640239342344	0.801780199704198	1.32164904415567	4.51896168066348	69.9529695663031	2.57181008826642	0.0242352295236691	24.8188711017636	0.0878623359877706	10.8420057000308	1.98261951013546	14.2779332227089	38.1429059975201	5.58109823783332	70.8806180851469	18.3157758512166	45.2605410964531	78.3884447729181	15.07267749088	60.0484715841957
TCGA.2Y.A9H6.01A.11R.A39D.07	0.0924800587811146	0.0187294600665971	23.2194723185273	2.75062324497077	0.0139309187781308	31.6021100979542	9.81370086713845	5.10778632050769	42.9385458622161	70.2268419252474	21.2388363881081	1.04044272969779	128.71429196713	80.512211044325	8.67590025779135	0.047508719195691	92.9450204963293	12.7203836913071	72.0955012889092	9.34497946185527	31.7322027914502	127.626199119159	58.057840187687	19.9246644380748	5.68800290468207	19.4473310368866	13.5965673629221	24.7177074636942	0.136050645899259	2.84726948562288	0.774250290542471	1.20783998314552	4.13742965767789	95.0044784786815	4.74716156488264	0.0942487817994681	27.7907216421272	0.119863414829734	13.7639554382798	2.19881924117554	11.9514067894441	28.8482101530307	6.73047833048397	85.0798399342007	19.3169222359715	40.3333431147086	94.6936025560586	16.0940742042148	67.2413673917381
TCGA.G3.A3CI.01A.11R.A213.07	0.0558133973553726	0.0298683759992873	14.8976803184742	3.65581200273772	0.00986331748369127	21.4179515964389	6.34556169740193	3.84063256283346	30.6284132366525	57.0331956434859	22.7528145808901	1.18474888343116	125.168804217353	60.957222230071	4.79620184213196	0.04943143461302	51.2730325756148	11.471160019188	66.8060719491364	8.83239251781065	41.3364446624147	126.012781432651	49.7418644978336	16.9739018835088	4.48822525179237	14.3602569168484	16.9143003095985	33.7678009193783	0.153811847446632	4.15343020003801	0.778170358185344	1.07853828764875	4.12919699688012	187.509574410685	4.6074722748555	0.0911350754835504	26.6635437571283	0.171980946861184	12.6445695211712	1.4522996500188	6.27243996559692	20.2940213042095	7.65222440152791	75.5802069016807	21.8521683160971	51.0504398199545	86.4666357019052	8.60027627036414	62.2529076284403
TCGA.CC.A7IL.01A.11R.A33R.07	0.394906054915167	0.0971958624693079	63.2553449121125	19.1334223577846	0.0176172432589634	26.7750391657802	17.5386300642845	6.25484435239471	53.9586748855775	164.055518591769	31.9102466656902	2.8809704754069	290.736156937098	86.6206480136528	8.47630432055074	0.119835526345426	173.005797765133	14.8742288482764	103.676069901246	15.8636193600606	245.52526201481	205.110469505016	100.659206973185	25.8539361062549	28.6519291990919	18.8257860381965	37.7842493861302	64.9355985382018	0.379914251633698	7.70657433892243	0.928191510565611	2.70771526033496	5.58607137326259	249.921421747134	19.0704494201979	0.151916717736654	53.133420261328	0.197238295689038	24.0644039209859	1.17869496780685	52.045016655764	109.961305350912	15.1905946347279	104.662256429761	36.3030641872094	56.4270805104177	183.205395715855	13.8568824236352	157.9098719691
TCGA.DD.A4NE.01A.11R.A27V.07	0.151074026459871	0.0351484017423161	41.769994524256	9.43335514593866	0.0142332128876864	29.9045096556	11.8828837031214	6.63001130182418	36.1508810154346	80.2924474734318	18.755989164697	2.39944916245758	220.841095552349	71.7502236382175	7.24266259909326	0.0685053719380975	130.897530529523	12.1445372101244	88.8703338957135	7.84014015635274	153.212000831511	138.176974687368	37.142595222715	12.6014972994826	9.89229315009625	11.503354276027	24.9586047982136	92.2372073395059	0.490941670524367	6.69685677173991	0.885324329792855	3.75932657506384	7.13329140376063	179.616871624626	12.5873769903578	0.0854541744764772	18.6241786175498	0.237285168518216	17.4141806478052	0.516862841966207	20.0067333968421	53.3521174388983	10.5984168167297	53.5962268742629	10.7072032199037	45.8835772374218	152.049765006738	17.4710632432446	89.8296638206105
TCGA.DD.AACZ.01A.11R.A41C.07	0.0562371851492726	0.00598582682206205	11.8489937788966	1.77450161162785	0.00571095708027216	24.5288102343812	4.2682638786397	3.50981908056263	14.6599905784392	54.739499202374	16.2996090216793	0.442535657348144	101.057172687406	58.8154210456255	6.70721094257162	0.0307251199545013	58.6941704701415	11.9349642689	92.9260953523928	2.62723144739039	214.271490417409	103.09309259097	32.6417795390397	17.9750807528209	3.89286144963885	12.6007797866096	20.1316210385842	20.4160668691815	0.158187690425177	4.63495083077427	0.685491420111394	0.899244253434347	2.77658294424159	57.1284623623494	3.48242437373901	0.0188123175435709	17.2968602762311	0.0769149196367811	7.55602249603626	1.25168167373635	9.44031075112797	31.3370234721074	4.539640892548	46.8674573630622	14.1350149381876	35.7244639363687	87.5079687441445	11.0721795342619	57.4354548325089
TCGA.DD.AAE4.01A.11R.A41C.07	0.0552262957236587	0.0277918106726131	11.0016134628387	3.78484546575014	0.00950329434739355	25.1753315443453	10.9694532748656	3.83781232963984	33.6378545887987	45.2782544002674	22.1373148619134	0.621689398695069	139.102963638528	66.6198296234967	5.75690433385439	0.0328121161228131	59.4043496143122	13.0258983215521	93.9674231579183	7.83706222691567	72.2862286358329	99.250808882839	80.6149419288424	21.3906912046341	3.83571195073618	18.7548554915831	14.8594630735963	26.5598333462687	0.136463162419497	4.51353890929612	0.70977852408868	1.92200190625598	2.55409953361865	107.07076786086	3.42088161721698	0.110788972957722	28.3375051611673	0.134828075213816	13.7918077887291	1.46333433020658	4.92883630391688	23.7828470306534	8.77906653569266	71.4830650214168	22.0786912503261	46.7762133604636	81.1652345966768	7.55339092092696	62.8189692469769
TCGA.ED.A5KG.01A.11R.A27V.07	0.00658841674463933	0.00142288351935327	2.17846169247382	0.167036631737928	0.00220324872489652	10.9634132445734	0.930553159025022	1.36899988417002	6.26350979534782	10.5421814172427	8.82496900714778	0.12485866350547	34.8353097743193	44.59178388479	1.90658660479269	0.00817202184383066	26.8936487142217	8.94846354101227	61.1626186868347	1.00417803519047	17.4541257958825	31.7472168367326	5.88313409777323	6.96186095289473	0.27902521066046	11.5045349517664	2.76160347536595	4.05760639110039	0.0490945993709403	0.897242831815503	0.521690075541232	0.476047906198529	1.54696375098778	7.85390808756603	0.274097761868805	0.00380227284249985	5.41698617670372	0.0166613441526463	5.30177799077175	2.74853803389423	0.745172638510801	6.4585306009074	2.80634552510832	32.8196486123992	4.40197509697272	19.4019330688453	13.4057705763561	7.99338196974707	9.91154693768722
TCGA.DD.A4ND.01A.11R.A266.07	0.0565515297463664	0.0123202956784337	22.3506990001273	3.5716570103333	0.0102421552319753	21.2541565571593	1.44042126948364	2.90887922211871	23.3460774594091	42.0056616256553	15.9634407618047	0.916924924743681	81.9773459477584	55.2542114412648	3.92511634882279	0.0204468985880634	63.6713576079549	10.2746654084609	69.4372974168396	4.53964690774717	34.6348462867394	69.163765588661	18.0181541661062	13.9181809279063	2.7508829833726	12.8279788680615	11.4657933674148	35.1193836732434	0.144880256056782	2.64965387713744	0.74706886730334	1.24575552427529	3.64317960820633	99.5641591586363	1.58849092989427	0.0552444904807136	17.0023539478382	0.105715758421148	11.2597719736247	1.17732832275812	7.68315479515763	32.169855800128	5.59049406309729	55.8720069321949	11.1715947810278	44.6989039161064	39.6454885462016	13.3079505364755	33.2532026544652
TCGA.FV.A2QQ.01A.11R.A22L.07	0.0574303843236427	0.0184872487343073	16.5362965417394	2.87331914037529	0.00831274154768044	22.2776807206344	5.15034961353841	4.7033090839443	25.8427590487391	66.0983645150423	21.8630494860595	0.74051332556945	145.926836990146	76.2155210231369	5.2944912208936	0.0395420214708953	57.356881365368	14.5211514381616	92.9377955889811	6.08260707289727	50.1875982209055	105.703868356469	74.945416224466	21.7823884785801	5.7379840217679	21.3025498073257	18.7049775015967	22.9849379829954	0.120129976991382	3.10271662203634	0.780861100829569	0.95259369752884	3.26768128524288	83.1774932339137	4.88350652806957	0.0512039037658662	25.9678457478831	0.0655388712898845	10.4317552838615	2.32403388248443	9.69371578222511	23.9510480974206	6.57609102589359	61.246255630535	24.9626049022685	43.7602693238102	102.28850340872	9.69454498207372	52.6887382353375
TCGA.CC.A8HS.01A.11R.A36F.07	0.0573119816708632	0.0104518365613409	13.758549708723	3.60750216645339	0.00941444440831705	35.7915075566993	1.0450218227007	2.26982010808991	34.628594835826	63.4827491459555	16.0483280953823	0.893328018148428	287.318343775322	128.518518510547	6.8120035278452	0.0368008766056922	163.898344747021	15.4349270548921	83.7920900002374	4.12956672795545	238.505793856913	111.118537918248	31.9630465005174	12.6105799375945	9.19571635885073	16.875948933423	19.1622878778828	48.5931552875499	0.188322880630874	2.2916805525804	0.938102207055052	3.23779018892506	6.56198146926168	81.7586282128986	5.69613465596222	0.014571553005662	19.9987395376458	0.0630200508453438	10.6609697618841	0.548443417936704	5.71409361204249	42.2573651051476	8.65108644920973	62.8512852373187	8.56408281415607	47.7870130563769	62.395924200673	25.2172700881456	56.1351543705129
TCGA.DD.A1EH.01A.11R.A131.07	0.104706528850149	0.0140185648367658	21.9420955011619	3.61728472718559	0.00949814814764814	24.3835769040103	6.30356333800006	4.14625979610213	42.2022679198241	66.5932513222557	20.3370225768994	1.53108576985023	178.973689267497	86.0587450702556	4.60606608196766	0.0424849337143983	79.0441932519441	11.4295721626833	68.7057007249812	6.0058863219465	66.9454836982986	106.052871932359	31.2113894948489	13.8848031027111	5.14380907995263	14.0844866728932	10.9302629163846	30.808975922599	0.134447126842941	2.04515725242919	0.854231203986622	2.17305313011775	4.75391633573694	113.997290813023	5.04722820036529	0.0219488642798288	20.6592409961686	0.0829289465957502	11.97084736696	0.61895263157106	13.9834840601818	43.2574431438689	7.03529620901471	71.2515330564094	11.1384381835593	52.0457177950528	53.4927770944591	18.1525688167071	63.8436289870911
TCGA.2Y.A9GX.01A.11R.A38B.07	0.0340968057958777	0.00946251220946083	9.91730775694294	1.70177213099596	0.00648535644623874	16.8573395630398	3.68094146858296	3.23895674337274	22.5319410689429	38.3875101029545	16.9015559496951	0.513747298039053	69.0881940187652	48.2820156647113	4.20013586971829	0.0170361990284579	50.625105854357	9.7224816960815	64.3046238735052	4.07077392879909	24.5928218534033	81.8479932441787	29.9746978419287	12.0421968083383	2.89760611755761	13.6409342611243	12.6592329271206	26.2358147299509	0.135840244518596	2.31379364887589	0.714778150098984	0.801250928324406	3.07373960153659	64.0048024519128	1.70586646828246	0.0328361771148387	15.4755109029891	0.0896603845401233	11.0124637556513	1.84888568757814	6.14452388451067	29.1302164449155	4.66321517220496	65.9237710702134	13.8312605636471	41.4678402188058	80.1595725482175	10.5220021302536	35.3029006141313
TCGA.DD.A73F.01A.11R.A32O.07	0.0319015652471333	0.0129778707543331	9.34190312555114	2.53636011144762	0.0068155620528295	18.6933967635265	2.72470599268248	3.14603555741369	26.6355034393552	34.4045419596084	18.8789815940685	0.635184852227533	131.231178132172	55.3531143224212	5.81601434569757	0.0304279759243108	41.3123481752192	11.6944300197091	84.1022991368564	5.14542759706519	47.6392266192379	67.8795432727248	30.2869747524503	14.2213427928136	3.38322120461384	13.6377767793018	12.9822565218314	27.3734128845746	0.144746375758572	3.83754886906841	0.762283752254137	1.46852643795638	3.3821831797456	50.2743921959933	4.30926777872226	0.0507213724405196	22.4187787807396	0.0959546447592425	9.80879137425817	1.47821406432184	4.69888703897784	22.203876453817	6.36742463463296	50.9802318016831	16.3788464754864	32.8759323730435	61.9264567150495	8.51055690800418	46.8739191744281
TCGA.BC.A10Z.01A.11R.A131.07	0.173424495190471	0.0164610194048093	34.0734316573535	11.5903935643362	0.00911024702348737	21.1793719032282	7.51614438131629	3.70228783167224	32.6676671811343	102.831182728174	24.3363129211481	2.02183163144574	186.309895163483	82.545535322304	7.80943641139001	0.1056539323428	83.982636119029	13.5892367223055	89.799913984629	4.85234090533815	174.158267619848	90.495766537364	43.2729640890572	16.9604354916523	8.51668653989153	13.2622806424998	27.118739798743	89.0633561965606	0.350942409628649	5.76934159340511	0.947166785670622	2.77680869175205	5.0596645965106	173.462660632703	13.2942736764759	0.0476181765031075	17.5133926639031	0.187400534075619	12.722329781072	0.638485490996875	28.9230396450002	59.800292642197	10.9390431154901	59.8331654191863	15.463195941969	58.3028777502574	166.511307786291	12.5308641821287	102.13115924385
TCGA.BC.A69H.01A.11R.A311.07	0.0698632914346561	0.0114394225763832	24.4294903167823	3.35042678558889	0.00500048491061983	31.8413502418861	7.5962277643179	2.96328324623248	38.9006053952692	95.2785816024863	23.2115601776475	0.598668398168271	304.206613241518	101.318502338879	4.70087693159023	0.0283564872444764	91.6258036031759	16.8070365541253	144.43922523573	6.67215061947728	311.985002173055	98.9162461699864	109.351597774721	26.906726365169	3.87727577431667	23.6347723581774	32.8370969009365	18.6690153251143	0.187127222649867	4.43944872941648	0.775301141283847	0.614867634604182	2.82380534176602	56.369709038441	2.99582595225186	0.0311244093497147	27.9527084453558	0.106726585544028	11.9132806805983	1.34591268684047	9.89063049222701	43.8726455665201	8.153557852679	67.9093081868463	23.0663603215991	35.5139591790462	124.433507939376	14.3366922559008	117.626432237707
TCGA.DD.AADR.01A.11R.A41C.07	0.111844057399696	0.0394535279588335	20.9064363167772	10.7771270380786	0.0137419678406793	22.7702828749504	6.28009851565276	4.81388537823569	32.2996268368563	88.4804963823476	30.412718976608	1.36814794087074	166.565569695433	76.3617465016222	6.41728624578141	0.0611117776532846	95.7604259131257	14.806608321002	99.0063935033793	10.3103579928613	114.470925464923	142.137862328783	84.4695985810037	26.03116075205	9.76127997870706	16.223995858229	28.8023271246139	47.4175866505279	0.206076914419526	5.34150085298094	0.826971591956482	2.39341093995577	3.64514493959769	271.610052952682	8.07759965604203	0.116271047238554	44.7061511550782	0.151686671281742	15.5761098185648	0.718189008942594	18.8855645962431	61.1937955880881	9.75309814983553	87.8613178453938	24.8882124500281	59.9043556148392	131.409323987462	8.61654213850791	115.393973725892
TCGA.ZP.A9CV.01A.11R.A38B.07	0.0536527909191635	0.0232124025492721	19.9869204569665	3.53204053577061	0.0123907912396012	22.3941562150468	9.71751685684882	4.85007575787061	41.9943720125301	65.534776807924	25.3148984384053	1.34730991984405	135.195142567186	63.5801125322657	6.69752406171361	0.0533041836548358	79.0911522873812	12.7028051427625	76.2060193344301	8.19833278991141	102.019516948912	129.648258417912	50.9836481713701	17.8390450787606	8.73540093465985	18.2830293056688	22.9198336224051	33.4815172009124	0.252775787799269	4.42776191595315	0.845310244374895	0.970938015693749	3.98801285800443	52.4492259852824	9.55174011458054	0.0761644433489065	21.3923285008353	0.0839547635385663	12.781431044307	2.57595104998745	9.95686246374557	34.4860094378335	7.85034532943519	64.9114887002382	28.7343294188968	42.1433752468852	152.028434177136	13.8021806712924	58.8867509162224
TCGA.ED.A7XP.01A.11R.A352.07	0.221865435725643	0.0391903500869785	58.1919648514616	9.29346057887783	0.0212691637619397	42.2668157033383	5.61505710275912	5.91851522913126	42.6861655119561	109.971214580609	21.0662338616099	1.83480587475188	120.159019991043	86.1131027752804	13.695459253095	0.0607460095796098	163.065995641435	14.158519515136	90.8817843716885	10.0408328626638	197.544058633137	272.472598165491	62.6619033401309	18.5949318963363	13.5708632603183	14.2403196679479	29.0259183854181	74.5005967029871	0.248023772422605	6.4078904295093	0.763944887182045	1.80218283875751	5.91026019225199	210.175749459353	9.58046434983926	0.0903642095956927	29.1006320230572	0.139141609657954	19.3416060339066	1.2777928470033	36.0936464136807	115.238335350014	12.6317632397436	116.559016328642	16.4654550579467	54.7086856972308	131.936370784062	28.9897065092132	82.5452016107107
TCGA.DD.A4NL.01A.11R.A28V.07	0.0595812993819388	0.0536203320057761	20.8589022227654	4.1209499028234	0.0158624764888966	25.8420997035354	8.92365991528377	4.63338572384991	52.8073222062151	54.4022532416972	28.4782669558466	1.42577645431135	128.969089368465	62.0736149397957	6.73851031711159	0.040404861791439	66.8708226576316	11.6729572964171	70.7299405863491	14.9626704233127	44.9617918985284	105.01680788143	56.8355808414314	19.2615215562667	5.17890736983217	17.9486015537053	23.2300756693167	54.5949716878366	0.215146854852798	4.60103253773658	0.917444726864298	1.17254278404547	4.08786464485411	166.33849923559	5.79979177040457	0.197558112612574	25.4474350537181	0.217266135660906	18.052987906822	1.23348081960787	7.6795661382201	34.0942986730351	9.5629327303283	92.7196340794587	26.5383376795014	64.8931123203347	111.791750945154	11.6669681180999	57.965659634521
TCGA.G3.A5SM.01A.12R.A28V.07	0.144038339981926	0.0571423330224473	31.6499626077273	10.2916871498437	0.0181440717209067	30.6718900692527	8.83962374344006	6.23458852031731	42.0917157803565	78.5271979074148	24.6482613286035	1.42878120917211	148.649203084705	62.7833910916239	8.76855208256547	0.0590056229522701	90.164184667664	12.7505512919243	81.8082649020199	14.3709915799895	120.361717310708	162.515006625016	79.7540220044201	19.2075053043858	12.2075136061644	17.5378942000614	24.5430606448754	68.4075030829474	0.187185848890764	5.89332765072855	0.84140277786178	2.10312987204322	4.65667945149489	206.231726411539	5.64908280996372	0.151780884476618	38.4501057846983	0.151850700898581	18.6150208203955	2.22215914737187	21.9709771491737	59.8179942829964	10.8256909343104	96.3992192023688	26.7011335562278	53.3399314703783	120.733729863975	15.9551949790619	104.021097936
TCGA.FV.A2QR.01A.11R.A213.07	0.211351579620368	0.0511904395521124	40.4782819812358	15.4950474062609	0.0188547011669825	31.1149563943057	12.1681685846271	6.12783476904088	57.272195928695	119.135777916856	18.5326886264411	2.24456539901546	188.835899144965	64.3295056034785	7.51905538378851	0.0689797417123156	97.237551391725	11.2790990282718	71.6329489347599	13.5882080016922	143.151338115605	183.764078200708	69.5198589856953	13.8538539221869	18.1295808210297	13.0293706344677	26.8064092586376	54.2076007347875	0.338285574149726	5.97532992975482	0.797005695987293	1.85448170778827	4.59712489026534	163.995534449375	11.1189975554976	0.137896576416396	36.9025481945491	0.108003902182118	19.3327229568369	1.15831938215917	30.881706650651	73.2299426542732	8.81701534025501	87.7158159124519	15.1625173448106	39.9663399970554	184.930107683436	18.4209616772124	92.863437462597
TCGA.5R.AA1D.01A.11R.A38B.07	0.0371438414680393	0.0108388991213477	7.76625677067511	1.31466721320916	0.00621903793512086	16.7138574693376	8.6236095142401	3.31484964910255	26.4093157140503	29.3867157264476	21.4067132393175	0.331408157889011	82.1511241610331	50.0555948105654	3.75244652806476	0.0115147341477647	51.1863355415313	8.98267234014612	71.7396867450924	4.82427064374336	15.4616434682624	75.0083900417826	43.8465007176007	18.0474147438682	1.58082399500652	13.3988579571285	12.0422805097455	23.0266866009018	0.107670070419468	2.96748445854353	0.702096994962197	0.594076718618643	2.61263000674059	79.4137532319337	1.18441111855615	0.0508832669573689	16.5360929159443	0.101747967335468	14.772067817215	0.574895564695039	4.67636902909333	24.6547894080762	4.29005299675713	75.9157833682723	13.7640954418649	63.8762605426272	74.8882307626138	7.5275375605407	37.3431245529727
TCGA.CC.A123.01A.11R.A131.07	0.0716229745361259	0.0391596520543619	19.672948083998	6.93663519782306	0.0104645401310179	34.2810707503258	11.1103582077622	4.67305851695961	53.1617318601891	82.3747392195323	31.9792859261538	1.11433696917912	286.269891322551	112.413739391036	7.27329383445584	0.0396304944276922	110.205952832601	15.9976045947138	121.691269313916	12.6666219291719	142.430269840564	108.871472937752	117.409660317897	33.9371754719176	3.80890407993057	22.9683519951786	31.6872242702734	46.3569407401101	0.17794576676833	4.8195405070052	0.812207209475842	1.8342915390719	3.13937164138158	165.1607970157	2.77127756244514	0.067272270858583	45.7038221934111	0.122225900370481	15.5417291556933	0.870027444360968	8.00074708978437	37.1207263133079	11.8594996308897	142.612958444672	31.2911898901734	48.4646040953486	59.4718972014358	15.2208941492086	108.04311950359
TCGA.CC.A7IK.01A.12R.A33R.07	0.228097703360428	0.0194558101003355	84.5631670509089	9.29282193062932	0.0100412289608539	28.968681910386	9.60137957952323	3.19238149729867	37.7659018625178	107.822197860178	24.98210554355	0.889898506783984	195.381709353788	96.7108426590852	6.88085134157035	0.0443045520471848	148.094365819108	13.2787279177777	92.5701111825135	4.21822749155491	419.674492335901	126.884776913967	36.3267393193056	16.4386128497921	8.15583638630766	13.0588785198528	24.6908767917112	58.6967763941475	0.227610460973274	3.69776295744702	0.888475529118757	2.45329389883598	4.97983917906897	172.009361285909	6.87242328253319	0.0489975276080699	23.6200030914554	0.104106919668852	16.1348779004065	0.468043333191983	38.0004363313536	106.16024191927	7.59298724660685	78.6494880758999	16.1756370650074	77.8014418900823	147.889845353655	19.2478553521565	102.285531909027
TCGA.DD.AADY.01A.11R.A41C.07	0.157759262473996	0.035070951009336	21.1470656698096	9.24436401878905	0.0192256976977257	27.899952829412	6.97023980143465	6.37271536053904	65.3430007734921	77.2746122741079	24.1848613280554	3.77398873385511	175.336737099236	92.6794600877629	7.46477007479695	0.139442915691172	130.435519245008	14.2006943508818	83.1894407274091	12.9096851223224	162.222625142374	217.518316512349	64.3371846880251	20.7895817702119	10.6670906128666	16.8681018605908	24.3801387575939	81.3152176566091	0.206448632843592	6.01804277377505	0.832940824813316	1.00322747008232	7.44569999673453	224.467286036405	19.9488681270965	0.0637250665602303	33.8240844998877	0.13981445232588	22.5170659567893	1.14947551135541	23.0843641967245	58.8423313501449	13.2962536245679	94.4579408529137	18.4586946578005	61.1371801814611	73.6920660359044	21.1520345798791	74.9753211347067
TCGA.DD.A39V.01A.11R.A213.07	0.0729144020532752	0.0278021455269957	22.5116172681124	6.16967123983284	0.00797018361990081	25.6806977289679	7.73595030532638	4.8667146301338	33.3919848737159	80.0579261273804	23.186950576219	0.513917663543084	185.533212067977	77.3674752839328	6.79173554431338	0.0309782565498064	73.6533086033831	13.8177657968424	106.799444687811	7.52250276951739	121.413902891496	151.123178319017	112.737328110505	27.2339963183882	4.5757954013826	18.8876046162526	13.4202183356905	22.83876753788	0.102570888902873	2.93142792535901	0.682559428905382	1.09671447726079	2.49970282903137	132.848659110129	2.44740560905508	0.0545760289628005	30.4025475855747	0.0756165297358891	16.4740427492902	1.92862152022761	12.7911833105882	39.3242259078418	6.16935742206219	96.8222873841104	25.9236726834775	44.5849896547702	98.7796389510607	12.1379640681811	80.4830130908631
TCGA.G3.A25V.01A.11R.A16W.07	0.0454582085991807	0.0230495512886801	16.11974959029	2.85941061916842	0.00974862497699596	22.0113645992406	6.47073986459552	3.91499879665852	36.5546264475463	57.6771573345397	22.4840436220285	0.96871671110159	115.171747092	58.6408826266104	5.38289996680759	0.0324875589633533	56.006878242448	11.7517340755415	79.4977358550152	8.86278041681443	50.4391108284832	84.1793796233117	60.3117143725823	18.6585822490454	3.4102755832019	17.4155076962175	26.1803120253277	31.8501494203723	0.175424741099249	4.44123320637425	0.778252510165222	0.92290611639936	3.41117428809468	95.827551640632	3.22219286064963	0.0741632187296755	25.8949069324531	0.11582296634599	13.1975400098942	2.05763933789679	7.2649133132604	30.3837166798012	7.20727747437253	85.7411440182288	23.7656497080712	40.162327922545	104.118163335682	10.4590037420974	62.085674306685
TCGA.2Y.A9H9.01A.21R.A39D.07	0.058535664281121	0.0231668365689209	18.3881562377793	5.47777975993006	0.0108649349384524	25.4251525343158	6.01513427575143	4.4406488858253	35.7264077593483	81.1079522315115	21.7811638650108	1.29183222055555	182.053281607691	81.248200842757	9.58661767045438	0.067212692226877	79.0312711516755	14.0548657794974	91.9091124626019	6.02888929576395	93.4226895857242	108.031630636276	68.7937734078945	18.7355806837913	7.04529304388358	16.476273905394	29.293516325751	48.2373178806004	0.21779664546721	5.21045564715548	0.825185908662269	1.11159257243745	3.47289080291698	90.447463640071	10.8043909907305	0.0756957359745682	20.4118509151049	0.0929691140935213	13.483324784988	1.4277216698436	9.61286313927803	41.8922032204567	10.1932222902589	64.5278642405295	19.7715103927928	45.8168860514429	98.2174181072387	14.730359840632	70.4034391379992
TCGA.BC.A8YO.01A.11R.A37K.07	0.0389980799680011	0.00612048797112133	11.2326720618703	1.95007262054132	0.00556798405850607	13.7557633438909	4.11404360101101	2.91590703949457	18.0976756209737	54.1381152712506	15.1696542112582	0.551616284513197	126.424571500772	79.3443946454837	2.69431938137634	0.0359006346944206	60.3324224543569	13.9181583385872	93.2764800753496	2.39398616060583	213.381138051937	89.5560306722689	17.8418652413564	11.3689572091989	2.00815085132831	13.9461834061245	11.1030034489891	25.7343614228871	0.180014845134666	2.28898376464231	0.820414854961906	1.93886589330737	4.02005337094756	44.4059241715144	2.02080735859564	0.0158737115190067	8.11305203363779	0.0720628614193424	7.95856149885278	1.42256038016787	7.99035280421812	20.5938776366762	3.77629954946284	36.6279505403822	9.05803960873592	35.121429031845	86.1517447449964	7.96636901753604	44.5602850811075
TCGA.RC.A7S9.01A.11R.A33R.07	0.0545830858990913	0.029444041187875	9.47249494052175	2.85072591591979	0.0109295857215837	25.6039047284377	5.8747507164533	6.2583830943267	40.587132744771	51.5236424030763	17.4573773267235	0.773168061138265	289.371986411236	77.289949887396	8.32566471111997	0.0488771441588851	75.0708186171592	14.8173868274744	97.3116331526964	6.8308629351808	78.9337161677927	81.8002786366256	73.5064947353678	16.6221634437269	6.53088573043365	18.176674965209	33.2087172017585	58.5806152991142	0.188523045621523	5.49829571057905	0.820754458199936	0.697057383917711	3.79914614933756	71.1317753715756	10.3625605270921	0.0719952385588615	20.2032639907604	0.122147107827196	11.9617481399667	1.38465844558059	5.0912804538762	16.625140769763	10.1672575133214	78.9337097252669	13.5079175655228	36.3310937022596	97.232580098874	13.3963064891412	45.7186396167904
TCGA.G3.AAV3.01A.11R.A37K.07	0.0985128932304868	0.0268142560118868	26.8783015430617	4.36976164275469	0.0109918270718963	25.0511217220386	6.77769154647875	4.6868736024977	38.6835136249427	80.3026659132601	24.0762505311391	1.11273834550108	147.101910431283	72.1912077109514	7.05041709616657	0.0415153237673819	65.9697839547233	13.5924256549308	87.3123618608521	8.99584428388837	56.5016209871037	111.36683157768	49.1565888751573	18.233003565228	5.46250976109021	17.4300200056468	15.6261893579853	26.2783639176817	0.147591837766681	2.98647938826562	0.738834886323563	2.31019876149691	4.08448311802286	109.332223429806	3.90812921910956	0.0880202306231178	22.5914952332576	0.0901989922910986	14.8251632629855	2.38241506700157	17.6300254257441	37.9928699937852	5.23941726328427	104.772263601283	19.427999616086	43.1588551342107	100.710554973752	12.456501665082	79.1184289226209
TCGA.UB.AA0V.01A.11R.A38B.07	0.05219634024962	0.0218965180054247	17.0717605736873	2.63484064142508	0.0102911313159777	21.1089049919075	5.33653571511727	3.25542192221906	31.1711071024445	44.7859126719104	23.3555675914183	0.955260980397697	107.311666774359	62.2535269851134	5.16937468661512	0.0280682830193736	56.38297177155	11.333494125629	71.5184789133629	8.00389989773248	36.1486241097918	84.6350745550566	36.1680763350589	17.830701331166	3.21483382471974	14.8944866917401	17.908530257722	32.2437187142037	0.1498876602547	3.40639117978093	0.822632154452955	1.17051174579208	3.39261844082563	145.396206811542	3.13000560963025	0.0670414104162152	20.0151372898963	0.152499702333701	12.9977644467625	0.996227275997708	7.11686602987906	28.4259335526202	7.36830036027552	72.4926943717368	17.1799002328068	56.0370700399423	69.2581872613402	11.2873360502863	48.6102922857273
TCGA.2Y.A9H5.01A.11R.A38B.07	0.0756000722663878	0.0195641168100542	25.7788504954689	2.86079233281182	0.00967788465200303	19.0615631194121	4.63256621934965	3.57930843944971	33.3345024652857	55.0879424677966	21.1038243766258	1.09288695642943	148.881924582845	84.4585292656155	4.26731789615836	0.0439336158017094	79.043702408785	13.5427964661659	75.2590339032974	6.33253693498693	60.9336791535534	94.1512363100423	40.4616294762458	15.4297645723077	5.04587911907107	19.9006402695331	11.5113462550229	39.98169116307	0.170151145863039	2.51894671449996	0.883193038304882	1.39865533194085	4.19351279070449	100.418290029924	2.69796719027049	0.0370253462551236	19.3426784543443	0.123369562338359	13.2771538738323	1.74921061541634	8.67183631681146	28.2555363361624	7.3729342736076	58.7387583798139	18.0871304392033	44.8855629150452	68.7784237916526	14.9306386999866	52.6496023177571
TCGA.CC.A8HV.01A.11R.A36F.07	0.148822512774946	0.0186709154122174	34.229750263573	6.89895494004514	0.00669085908817898	24.1872586922464	5.93580405310539	2.63090458625614	36.9714697595371	82.8013929946073	23.4672453369302	1.2475621520817	264.831198767869	120.108148556296	4.05405879010034	0.0341537393332156	186.765823217915	17.9608316401819	111.895722457298	5.81929170145065	305.104986105002	120.175245286571	84.0528959615725	18.5077310715125	5.5337538512126	19.7991194279058	18.8382780236504	52.3287489967284	0.240748454912717	2.71790400269882	0.947701711086917	0.805051544244326	5.84196743423112	92.2182785005872	4.9589641821048	0.0223120559717232	20.2574294050786	0.125057779846887	16.6864495148961	0.811068548835584	15.2531281603267	62.7570050533202	10.8967481161663	105.155770964003	17.6793561030702	44.5397517908348	81.4261371762494	21.9052860169381	87.2060789532184
TCGA.BC.A5W4.01A.11R.A28V.07	0.0963048911738309	0.0598329969469314	38.0000285823987	25.6575489631743	0.0185004977914158	35.3420233273737	5.3717719253143	6.68482853993066	96.6521194429466	143.873402131861	22.1797955841454	2.95826203613766	341.791836876346	106.582989697443	8.84823905312129	0.122860975415415	141.74282565947	17.8016351198393	106.70682878263	16.7601667338911	345.156872537256	163.374529658605	99.2702409227934	19.8027435421308	30.1831751436681	18.4257047576881	42.9429239974659	107.922576028819	0.254598056370645	6.48753615862337	0.876758675476906	2.09529258692135	6.44808308609853	297.634346344883	22.1030542487472	0.16179401514315	63.2290998867601	0.117986422044112	25.7881750916464	0.998810784991455	13.4395093563734	71.2524703989654	16.3525102479917	108.411380763722	19.818748772977	52.3683072326246	124.7392171712	17.7190271632225	150.41281562442
TCGA.DD.A3A7.01A.11R.A22L.07	0.222765099423949	0.0799320402284959	77.5199779685811	12.1681416064939	0.0112513069908987	28.192907436828	9.90936763409024	5.47939353819197	55.4463641856639	150.489779183628	35.6182458241721	1.11065663701039	304.444765920518	112.812237446128	6.40683950339897	0.0700979495060007	196.407284140703	19.9953704524473	135.000171871489	14.985661344853	208.925944017472	308.725055196201	215.415208454586	36.1262040733073	9.06777105841517	29.2545686774845	28.6925257352937	48.4329816252323	0.202503759038667	4.31253124253774	0.792772670008608	1.79942927546998	5.48808810372514	303.881302227709	8.23497304783226	0.134979534747392	39.9807403017364	0.166170729247231	24.789466570888	2.03560765716218	32.830931654855	96.8954950953238	12.2338577703162	154.112080266412	40.3193673622778	50.9076943342488	151.892769282899	12.8295069698205	104.54536361571
TCGA.G3.AAV7.01A.11R.A38B.07	0.0568804875703946	0.00728746162080519	9.09149556597422	3.03264326645514	0.00606776488188253	24.8233932207838	2.64673003882497	3.60971180954448	24.501772674441	43.6148936215	10.9713732311135	0.496822357545887	160.015977949873	54.1703068236321	4.40501370489337	0.0283403530800551	117.865643999356	11.3546322613768	86.5841150859914	3.04016292331572	379.854735270768	131.750342143234	31.1137307947016	8.43080486626865	6.06619897245451	11.3287292753497	11.9461873824758	48.4832521341714	0.195317996525279	2.60360965722301	0.761531708062255	2.76510713193555	4.77774007257411	39.3084112423997	5.22775398859987	0.0214192367448622	13.678938842875	0.0687308982764182	9.93671771596406	0.814968865139892	9.05172724683741	55.5570307204601	10.2620630172067	57.1351026842963	5.68568324099021	29.8171936554691	142.154731640241	13.5637495488908	78.6076798311471
TCGA.DD.A4NI.01A.11R.A27V.07	0.0637814955975248	0.0278754975852637	17.3460945060579	4.77477061024441	0.012114737720594	24.5939339863504	7.13999066683276	4.26844157430801	43.3608506132957	57.7042112361273	23.3499893715808	1.03290145524283	107.064615611746	60.5068107821133	6.86441192012248	0.0445050580011025	70.6562913552481	10.7574003586415	60.123771389859	8.88851155858775	69.5309398398343	121.140596474809	63.4189648273682	15.628989796284	5.44666486609598	13.3668307305181	21.4019158135167	52.9730775408561	0.245979176372658	5.48018183656187	0.818240894032181	1.19595045009858	3.47199898559786	172.031407503179	9.97257169914264	0.100304604343864	22.4816379506374	0.163717412940266	16.3691865277915	0.973040208764792	8.40362454927807	34.4609082298495	9.41115135388784	85.5264583267942	20.3936443665452	50.9171596152131	105.87732027584	10.816804320417	57.3569057466898
TCGA.DD.AAE0.01A.11R.A41C.07	0.128713648442765	0.0108660332708044	28.0795143035686	4.48389742017935	0.00611266284937231	18.9655232946789	7.69087135268076	2.58462953795026	38.5800195943123	75.4594798394396	18.6729969786304	0.921590645415185	282.647181425995	119.989976066057	2.83066661157441	0.0244808713561399	111.524022258121	17.9594457786552	130.008443143987	5.93535467948525	209.24245809781	105.591264803965	72.2666468729803	18.356755279069	9.48207182464688	25.0857922740335	10.7436396671875	25.9253097998968	0.131755987320229	1.7955334099098	0.799479501015005	1.71748884272596	4.47847614708493	79.911623256514	0.793562285187205	0.0183918442341608	29.7889713187168	0.0951097751778993	16.8453917319856	1.1989055595953	10.6412394829752	57.7100936102573	7.3184634179603	86.3889982391205	15.7529696045702	34.5499505116562	50.3913396758052	15.4990910146994	116.233597433289
TCGA.CC.5264.01A.01R.A131.07	0.065301994706737	0.0132832754729154	17.9719198893284	5.69494791671369	0.0101152221106515	17.2782451443791	3.44481750543644	2.08452386325281	34.4816059066038	94.2658773105065	19.2430869324704	0.995906942590535	199.699708637888	90.1992220055127	4.38723044298671	0.0897221441202799	119.038666984884	14.9595842596471	91.7017435767579	2.79844309676601	364.543631645012	121.714948996502	37.1085458361878	14.5643052504524	8.78577157303289	16.0185422607543	15.391593842321	67.7779662038598	0.18809304611735	3.43505058758057	0.909520051216847	3.32734902002261	4.03434652692593	121.525624097965	6.14891868248217	0.0314393963447295	11.877561883928	0.0814095166616527	11.5868660752194	1.11970999082488	11.3423343513505	46.7226793690183	12.7187085232482	50.7907662497254	10.8640655056617	50.0171658534353	74.9875012336959	10.4280597239557	116.534477179846
TCGA.DD.AADB.01A.11R.A41C.07	0.0419012809090642	0.00985877524747569	9.45264924390717	1.64571932861728	0.00815949529208712	29.0528040610291	1.50896771195279	2.86531554473302	32.320537336416	44.5991441236547	21.5500115109964	0.636430387151656	164.589775420238	88.9124801402453	7.36995166680811	0.0294576559192796	65.5503569062458	13.4695083833733	90.3916831530998	3.77665402007804	177.221020345401	66.4141183290143	35.2249849914592	17.7361782734884	2.81924368411497	18.2073451149302	22.2037978038886	32.0323359100961	0.134734202653164	2.87444187607098	0.810363790689855	1.08528919190807	2.60033047558141	65.7785469477	2.28932227136142	0.0254244958132179	18.7322557261608	0.0604606949539349	8.15069328541287	1.39170448646443	7.37998283647481	26.8110558302486	7.34142640187787	63.8590268069897	14.5944406040426	43.9480045682864	53.1408999328213	16.169991503539	59.0699355568607
TCGA.BC.A10Y.01A.11R.A131.07	0.0656372657873819	0.0115225221443504	24.2159795865675	5.40887686170893	0.00798758717722831	20.5917205506883	8.38550459998566	2.91360022723312	29.1094679524163	67.9655704230442	19.4870917585126	0.957983126551742	189.313541217157	96.3611992714016	4.87318386671806	0.0632833190990378	78.4221567360793	15.1217506952733	94.2920433715907	4.17470358562925	194.426276999147	71.3179452698342	34.962362417436	16.151526195808	5.85275443011512	19.4741757927401	22.5469656812511	35.3827823594952	0.285161627184335	4.89873968940021	0.873571489338617	3.53176018682666	4.18547252170665	95.8788753192787	4.60345800424773	0.0584268970684532	19.3725045973879	0.110952696881481	13.5763865148958	1.08398208934575	8.21545330232611	48.8174605006129	9.49712248956924	42.8142680075323	12.9583230780872	49.8015192950513	56.7844036848008	11.5450381050897	47.7766057003219
TCGA.CC.A3MA.01A.11R.A213.07	0.113479065700454	0.00996330176568335	23.474420797912	2.43789613409563	0.00577057695533238	11.0032397982846	2.58061106714424	2.33531049589132	20.6683642409203	58.7853420943943	20.421941960765	0.378786549928972	206.056302751838	117.253468218146	1.55252279652889	0.0143173269485926	91.8824339244074	15.9564586698269	115.397240458978	2.22493924344216	72.7729842509122	98.1346048029103	19.0271541107792	12.8647585445187	4.38634972670495	17.8039973885937	5.17186238978971	16.8383737050446	0.104225347020379	0.99710460634553	0.804367731087171	3.02541416712576	3.90505250147011	56.4308999675769	0.133351154214934	0.011900917021022	24.2770787496952	0.0462841645529398	12.8922284808728	1.00840012105212	19.1443262211592	88.6621087463772	6.18440461929311	73.0669160473948	9.66168874477104	51.2588708396593	39.586794243908	10.7208138144318	62.9778559755967
TCGA.DD.A73B.01A.12R.A32O.07	0.0771280794747352	0.0966009873239861	26.9214133728982	8.20325550213761	0.0286023320907138	22.5291640571705	6.79241083163416	6.53616937236952	61.0292084225591	89.4379687299547	26.6921607170713	2.90152714308494	207.703769828144	100.683225379729	6.04365838409538	0.163125365816185	211.91435864075	15.2209197463316	90.9697622414209	10.4803413848241	111.063200687181	159.054702788981	82.991163907251	22.4191041406772	11.6793273579864	17.2951649582464	28.4829442476821	145.622500948405	0.287970775454821	5.78145772961337	0.954849702189063	3.93388252189757	5.56672788158719	220.931233824565	12.0359490187683	0.275010580937102	33.6799372563345	0.171064666109343	16.5269005010996	0.708498665323681	12.4611376940164	30.6537695304934	18.5908140720447	86.7764381627118	19.1913326433394	72.5958777713795	107.979400984419	12.327080592014	103.842478156546
TCGA.RC.A7SF.01A.11R.A352.07	0.130302810377793	0.0827143805978669	47.6520508320548	11.8161968926224	0.0173397033106177	32.3711586858806	6.47910853673126	5.03999810462707	40.8381342720953	86.2365445750081	31.2015828561941	1.27924225884275	224.091780089169	85.6594338434258	6.19009646539772	0.0552953339171114	108.366288989944	14.7349110019241	86.6031019291161	12.583616842231	129.774271469948	123.8081334408	106.251819373578	26.3438341380757	9.59014400360887	20.0593127455584	25.1023437236666	48.4587701874799	0.303788347367486	7.15845975622386	0.930733984530385	1.86910779819354	3.36156731928972	197.713393659918	4.9162041473518	0.243102253943247	31.2612141586746	0.314198618408379	23.1398531597795	1.08958640208656	18.7307715330532	57.0298404651043	12.2897791621844	85.6971423793844	34.1414777478201	62.0786684395168	134.301157425528	15.6136361562234	77.3395666634824
TCGA.DD.AACW.01A.11R.A41C.07	0.0823918310466616	0.0175213973314201	22.3099111568783	5.06269783644339	0.0123267843233763	34.1507945163758	4.25116020897388	4.30596123927574	42.7271433773815	69.4860791892655	22.5658865845753	1.76205258033537	287.072805606735	130.894167683141	9.57802356671459	0.0634713339612649	93.5018736070551	17.9694035944972	104.31050545884	7.97976948324444	150.727148329103	101.318859707324	52.819390834356	24.8433531520705	5.78146935226359	24.1124717210184	23.8555182485013	37.0204832457871	0.195086386483966	3.68644725296883	0.995706970747343	1.79090872561076	4.58497961072956	142.4414049406	9.55726534911099	0.0388602704873409	28.2934304453456	0.12872727081214	9.23354332589536	1.01500553020339	9.97133113604691	33.9293371235552	7.42904920257819	70.6717065753649	18.1855571720093	64.2331104664	62.4056577998827	20.320430113694	85.9897463151747
TCGA.DD.AACB.01A.11R.A41C.07	0.104319738926572	0.0150001946410059	24.6533926136834	4.32311309913914	0.00886535738068773	36.4767224390614	8.02386040781759	3.34698145422443	26.4220412982026	50.1962524873531	22.5803969030101	0.588063634114475	206.282368708337	78.0658633177851	10.2611315768551	0.0336302866646245	66.6982612403876	14.9785520842892	109.919206699648	5.21997117305635	263.111976553639	97.6456500158937	29.7977808608412	23.108286514243	6.87290126942918	22.0001874194442	25.1419518972199	25.809679049389	0.215228894239549	5.74538867066471	0.773444884804893	2.30329042276241	3.52092228971663	99.2966322651992	3.21465067970464	0.0410975159170711	34.3645432746976	0.157575938404165	12.5860073004364	2.42176664282745	13.8636937954879	44.8122839431712	6.47652867664099	64.741719337995	22.1750141733287	39.6266387288588	99.5115808972959	15.5863776037153	56.7274266136214
TCGA.CC.5258.01A.01R.A131.07	0.0819982590228914	0.00854955712598652	12.4065705904013	2.11275775116611	0.00745000482190403	31.9056423836552	3.64053467586255	3.49231311252097	26.3482917648348	45.44118717207	16.6022705929561	0.884280614317385	163.282790938017	78.0854639414614	6.80233124594369	0.0252241590211255	45.7969658707851	12.4270820257825	91.1490602275498	3.9624466688921	147.768809310258	92.0712766894117	29.3445739636786	16.9616554815406	2.59389556802471	13.0635183028933	25.3754064884266	40.1057065265443	0.168914622890883	3.87365789563682	0.86919825910091	1.20557407407605	2.59357718068894	113.151892128657	3.99080311906685	0.0201227941142751	15.9270948987966	0.124678804774566	6.64126625857762	0.517678089214032	10.4815627784447	39.8660536351713	4.7732168796349	50.1166174836813	9.9456788981026	51.5333553777139	90.9501576321349	13.1615866215484	49.808285628217
TCGA.ED.A459.01A.11R.A266.07	0.160299728676132	0.0681335303491003	23.9771931873561	19.6994650876224	0.0205494686572122	32.4357060747226	6.56348232348211	6.28704626737035	50.7785545190432	120.446081830783	18.7918473924124	2.1243444523961	246.367993417923	67.5475415514141	13.1566912476157	0.113081899523319	93.7657325908014	13.661013099355	93.2646386292238	11.1721401592188	374.251748157514	213.845613739386	63.5322440929955	13.8228471962821	24.676086657779	14.9192176245288	37.1748754135155	100.594771645287	0.501908275739704	9.50730603886336	0.863479520264523	4.65008652586496	4.6684354836106	171.896098477428	10.3347225126817	0.0914199018342322	25.6672803005596	0.295563159352298	16.7157676997023	1.84243353449513	23.2853103749781	81.5870436934989	11.2993919179648	90.7707252201501	14.9875940094429	49.1380866067099	135.829547201517	16.4012045310157	130.952623966795
TCGA.DD.AAE2.01A.11R.A41C.07	0.0499214567165405	0.0218497027190767	15.7794787713516	3.87410090441316	0.011068965959831	17.5679270659467	7.9617877967059	3.67705099139881	31.2009139762812	52.966555658806	20.4778830101941	1.10327931381814	115.597045454706	57.9255342965806	4.23280568903198	0.0509562701408893	49.2354280198494	11.3106998160997	69.1789434461971	6.18960579924809	53.0347020180215	73.7894769658345	43.1027234186785	14.7144544271598	4.13971818838699	14.422263407917	18.2722129833589	31.1373850499298	0.201281261003236	4.92758302849086	0.781438077523068	1.44234883794209	3.2658708257254	76.6861451992401	5.0109713966915	0.101841241746618	14.9286147207773	0.0970501214440319	10.3267874405163	1.57416278412482	9.07529385735487	25.3128511681037	8.50473339084264	53.0270159844821	16.5166955307439	36.529316117831	73.8752646304802	9.56414202855053	60.4557112581138
TCGA.DD.AAW3.01A.11R.A41C.07	0.105949717239334	0.0265227777021086	24.9178379862854	4.20387564769684	0.007325054814356	22.7873673080892	5.36873227223637	3.26261873917224	22.5989743843552	65.5683895511554	26.9649008234999	1.12845695700414	222.607188316888	76.6706903565879	6.76300133485761	0.0533396420899588	69.1600094408844	12.8428266738144	82.3714071580741	6.74858343074545	83.5748689149685	99.931624316378	41.9695429520221	18.0175341886363	7.6156609165732	16.2735160665972	16.3159393304411	32.237681119751	0.170705032398966	3.20054184517265	0.86782774492616	1.25690400858051	3.81263577537957	101.934579203067	9.17395412672401	0.0310412560977597	15.4342607380803	0.0936146129284477	10.8257342376759	0.938758202685763	15.1819357820277	42.284747202419	7.66638711316551	52.3522430173207	21.3137912130166	56.9716783260764	102.982731731143	11.5497806978182	57.8441995035772
TCGA.DD.A4NK.01A.11R.A28V.07	0.113565147591263	0.0371109182924173	33.470308873132	6.40580557765749	0.0124320075486678	16.9880319915394	3.77609338398522	3.4537234268468	26.9262911414972	79.7552121746848	22.0731679974641	1.42383799008176	169.110404819155	75.2595906084315	5.26059714302332	0.0620824663942539	59.2592219248408	13.1597881619754	80.8533220016589	8.40352588813984	52.6356775401699	107.832798236205	50.943530650682	16.5643237168013	7.9453530083712	16.2926738930577	13.8771345365962	38.2758807114524	0.228883749358345	3.51197783863647	0.879425144959319	1.61373057474882	4.47404011630437	125.156374381079	10.3682489802484	0.077755874056417	16.6985286997367	0.120087131057111	10.6189159753157	1.37868827062445	18.0163182126006	38.0299948990324	6.74067351274534	53.7529927241966	19.4895394521039	53.568823459334	90.9716036936454	9.9044574168471	66.7801731167831
TCGA.DD.AA3A.01A.11R.A37K.07	0.0556669604292247	0.00952556785997798	29.2503841697454	3.99320137084841	0.006598405899157	30.8932601846533	5.89061451665627	3.80195952859514	42.9659107664042	122.205752882613	21.8351718187856	0.8280148447366	332.321476464125	187.741815743359	4.29920089088968	0.0298787566209969	162.452577796874	20.9635985365486	196.761341249292	3.12965253337255	44.1688097426508	152.341528165797	52.4670242080179	25.7833539726653	6.84146966510332	19.5560439712671	21.2720502636431	9.40229770258724	0.110075895721692	1.98304600087056	0.81301598858197	2.84422748615654	4.53760116634852	57.9212713310456	0.747438814582781	0.0140342316559678	32.5233323824472	0.0499354039145787	17.1721243027025	1.24878669240749	11.1760991057433	52.2078010883797	5.6533428983194	79.6331381937671	9.75236647208666	63.4767556829428	75.2595180905136	19.2178686568383	72.6580458396981
TCGA.BC.4072.01B.11R.A155.07	0.0493200569177929	0.0146982860801374	24.6319266309413	2.08485740815488	0.0114792850897758	12.8307156612619	2.75313823179369	3.0780878720087	36.5600908749522	70.0103285706047	18.1390565649055	0.496630636783292	116.755357817649	70.3750998913374	2.92944727271696	0.028321731097309	91.5515826014483	13.0987784409294	94.4973553587169	4.60354106790543	158.452120351584	91.9951777960185	39.6709759151923	15.7399386306556	3.87129480033227	15.6917176197349	25.0076578201913	35.894937260038	0.236269532725809	3.31360389344553	0.814631900078417	0.660462688260426	3.88115233045672	66.8650893128693	0.748972264434204	0.0584431221254168	16.5741843508321	0.10590359292296	16.0189396608953	1.35743060605614	11.2463843662569	36.6364913938079	7.69404001407087	83.0746825602957	11.3992590074919	40.8632491988586	93.3198550013332	8.31043379109603	68.9917507202328
TCGA.DD.A73G.01A.22R.A32O.07	0.0707039653097028	0.0241351773742286	16.7566056171821	4.16937921014412	0.00763790780223448	41.0265710446713	11.1003567469578	4.32572929036372	47.301701562551	73.4205180042059	25.0721908630812	1.01872703644666	383.843767640405	109.625166301944	9.56779653272717	0.058120727446142	69.2986041128693	17.3143304906307	120.116324684112	12.9676415489816	57.6207773089595	95.3635425518829	158.333640392429	33.3227547894985	6.06870172442541	27.3631627126756	20.7260741678489	18.7146987126902	0.0946185488915963	3.41374286203552	0.746042133108366	1.28823895045967	3.54842993322796	75.4779479839696	6.53773497987797	0.0463214882750198	42.1450645617283	0.0718423726186685	10.7950213885994	2.5150052888176	6.68436067382944	24.8096435873749	7.98782563539806	99.5122640890153	33.4104815300163	30.5444120462902	109.465717548644	16.9042646177859	86.2222552308253
TCGA.XR.A8TD.01A.12R.A39D.07	0.0512292836147489	0.0174962583388592	15.9686784328404	6.37360282488011	0.00904182838880467	24.4485153753494	6.55106511719803	4.47361451001299	30.3561615128384	62.8478571052927	20.7980246608318	0.631609939069421	108.020074631963	54.7485288012561	5.60498077589421	0.0339208234483896	86.9892435489719	11.444549111256	76.7172622102656	6.08642554188003	66.5526604295084	73.5584321772615	53.9199709041531	13.0449625020995	3.9351759183855	14.8080212203449	18.0411459975729	59.303414974323	0.297400649239507	5.25032215220625	0.705007637780504	1.6112824976713	3.32854871184887	59.2510674356117	1.72633923537528	0.0576676868890411	15.1601119415113	0.124728658019148	17.1110957384294	1.61621127154731	8.16743989380523	33.5636557962289	9.95143256284761	82.2052926642131	16.1944454824466	39.2734924614401	71.7928094187945	11.6903571422086	56.5512006110832
TCGA.KR.A7K0.01A.12R.A33R.07	0.113006658203703	0.0361431831120689	27.1201334676787	5.52517988042605	0.014752349212011	31.7950660600615	12.3101987684594	4.91995168361824	49.9097979399772	72.5846526600091	21.7686703416336	1.40471905515182	141.471680067378	77.079779105767	9.39810278196138	0.0492153711758789	85.8997146917	13.4476584956137	83.1028994709663	10.424873552811	96.3088310132217	134.958387468443	74.9548467624947	18.946011042241	8.24559560267924	17.7581371342247	34.6004583281318	51.0496655626882	0.214454077185182	5.59439509074876	0.873300341415817	1.39935269675884	4.09293792323072	133.27775810434	6.89497775367369	0.110226554670884	29.7375042233919	0.133718788488857	18.8054618772836	1.32520982716975	17.068193085158	48.9710384060847	8.19556393718841	97.6531328615876	21.6541954167557	51.9777532593453	133.213999695661	18.8673461493206	69.169785345966
TCGA.DD.AACF.01A.11R.A41C.07	0.0474953790247385	0.0310403541641584	11.8180010466861	10.3148849751188	0.00979291851804457	21.8679853703355	5.12017203047076	5.39509370180933	41.7873723822991	61.3076468872608	19.0759361971551	1.34976973631857	205.646978476956	79.2690637468209	6.87466742607446	0.073882126967713	95.5801988383804	14.5078421988756	107.366837278772	7.25432476122844	180.80902830426	141.005808033474	64.0512228446214	16.0198881141489	10.0706528371767	15.8992928405193	26.2964984180854	79.7907409363085	0.203597181481032	5.6166588791459	0.80991213621952	2.65114231309098	4.1309169757727	154.468085247575	13.157698999605	0.0617281817386972	28.9627621094084	0.126652450172383	14.6460402007483	1.3476653003836	6.1868175175232	37.2742093874141	11.8535865876523	74.500913748633	18.1599922941169	42.9802769695606	112.952442083166	10.292514489	69.7792365258136
TCGA.DD.AADV.01A.11R.A39D.07	0.170795512142586	0.0177802227722838	41.4720722946193	13.1515735688938	0.0118126722125253	35.0026282977695	5.31238835262548	3.9535283947847	31.9599211510789	86.4098361202294	18.2478506323616	1.16137934491158	172.968607252701	82.3168081626809	6.73857039611922	0.0505757511369466	72.6947529477755	12.8665958078602	87.0925486988662	5.55252651822358	183.095882110015	101.139280515388	41.4080316666839	15.7829653389316	7.89828965356346	13.9288012759992	18.5480982236903	43.3366846927228	0.199220729446724	4.46821587290246	0.803841646089981	2.80525190840762	4.1091030684762	254.198427512314	4.18281326945027	0.0612493791376217	24.4434115166195	0.113534378781967	12.5479112107286	0.992607889266832	21.4380886645413	70.5140616186831	7.57289162778539	56.4656060646247	12.9605492844387	55.1465717135291	101.45676857017	15.8673382505195	82.0026844934869
TCGA.5C.A9VH.01A.11R.A37K.07	0.0941854398292405	0.031386263624217	30.3465730068968	3.4596273067147	0.0154999919781274	35.0380932542288	7.00998757151337	4.42997867751935	39.196690794382	79.1026193794984	24.496027466387	1.35623328852597	197.617944758918	105.053131706768	7.37141709970184	0.0468199536095543	107.719574539187	15.2654903696751	91.3601420562645	8.70545116868094	55.8942906891979	127.577194372134	59.8607714485403	20.8290933742989	9.24573834050733	23.1150208306831	19.4544637688284	32.5009738980228	0.144674685817243	3.13618778190523	0.915049766878705	1.18249027423707	4.45108150110238	103.612599455042	4.60859479657365	0.0804956929677821	28.0044218652984	0.0999667483711651	17.9486227666041	1.70645313275673	12.0152039480728	38.0300526502642	9.72356817869598	69.2814927742858	23.7827662640102	60.9886862699167	83.3225341603433	23.1863148233742	63.1893808548203
TCGA.DD.A4NV.01A.11R.A311.07	0.0795927948174505	0.0174808265899317	35.9119204894039	5.623630678627	0.00770780124630045	22.0629966687493	4.95547983456336	3.40254009546663	23.8070141889587	78.7212603167351	14.8896753711323	1.42617366881021	125.248792202592	53.7440850125816	5.17288866574021	0.0376699637528798	55.9913629918822	9.95162305002082	66.7620502789968	6.14908952227069	73.2107387445087	83.0950150167592	42.2007786542887	12.5237470932413	4.68162218963209	11.1964889109338	10.9068428926012	33.6458825407039	0.172292191246069	2.50191062166788	0.719605127527132	0.899004126928663	3.68340164943094	74.1615395843905	4.70574828237266	0.0371930994230898	13.5776819743988	0.0617606626717041	9.70371860815012	1.07400969650251	13.8303663032891	32.0498435828121	5.44812391755238	54.7776771396129	10.4198818070844	38.6908849142598	74.7763593562393	15.2493708125036	76.7354677425456
TCGA.DD.A3A6.01A.11R.A22L.07	0.0588222405989793	0.036022775721995	23.3312446078616	12.8864403706652	0.0124400339755068	30.7102084311283	6.64565095279562	4.58240819076646	29.2824798602136	60.0141197409912	45.2933992422944	0.519373207537796	244.755531755987	98.7665452821424	5.15788117518802	0.0190675324524537	65.3271534796163	14.7489200677056	116.988318642851	7.40709891595109	20.641726944596	166.386812093398	90.4869431706972	30.4974002052626	3.56871151778096	27.8723637845644	15.3944745785214	29.3243142113892	0.122519207254574	3.63589421343902	0.691527917573608	1.49648010484576	4.15473048022735	205.640764721326	0.611117698400132	0.142778335930849	40.1121476251787	0.153718012320207	21.7194380950458	2.26855484309045	6.57983144297318	56.2474079979646	8.30226658084591	129.316866326469	38.7492073093786	79.0519668790363	48.4041124628318	13.1267418729993	74.3331428712111
TCGA.FV.A3I1.01A.11R.A22L.07	0.130264578763517	0.019187333642869	36.0349376533664	6.13168152999227	0.0126267819410253	30.7876582046488	5.14452726626296	5.65741809990211	35.2281836291207	89.3083548391222	19.6901130380656	1.31023367147508	185.082592469661	70.9241032782887	6.6018181859806	0.0423559545206118	67.9384703118879	13.6129642996716	97.943856114261	7.39895901973044	161.200954428583	123.532636937566	51.7804875422653	16.3596582912369	8.75224994815562	17.987226649267	20.1733602848964	37.1242253057345	0.240010979427652	3.95497593115898	0.861517903312094	1.44830142760246	5.06846957404144	149.335958825336	4.60353795779911	0.0533349502858103	34.0732128607935	0.0952505323684004	14.3095937784208	2.62920445917505	23.9269242958139	74.4724896443266	5.48974981821452	56.7709160140818	20.4737854766691	38.7226205910385	151.763339624065	16.3072558580646	84.3042769289041
TCGA.DD.AAVZ.01A.11R.A41C.07	0.0798362174022406	0.028243637185769	20.9724004267518	3.74106793500778	0.0128248071923679	20.971316186019	4.26786719375306	4.18833123972274	36.2640258338631	58.6322952164036	24.1893487137408	1.83492276987444	163.540796383122	95.427887771866	5.05408034062361	0.0575565594592497	107.074477356032	14.7946900790817	80.3396333985336	7.64857969986358	63.1336504155003	138.898592031071	50.7429565012254	19.5877686541184	8.33225102020429	21.4503929546898	17.5114758925463	47.2419930655597	0.173824410329514	3.27727839484175	0.933209470392932	1.38908496049757	4.71201722860006	106.255456994199	9.31311774345894	0.0461766996883103	26.0280368247451	0.115288587875414	12.4265016298575	1.19567360140552	9.71967936297383	40.7466339316734	10.1221075360863	84.3234838179405	22.8999084772927	58.4726969614024	108.712619560399	12.6256054081362	59.87486824742
TCGA.ZS.A9CD.01A.11R.A37K.07	0.0681765159790881	0.03453955685846	25.8777560647377	5.27525705729518	0.0113116883995326	26.9546929474675	11.5334304175241	5.08011789254184	33.4174622524914	71.5079216699528	24.6835661040079	1.16964037182301	168.281713338209	68.0690410776475	7.61274169923217	0.0445850108875991	63.0804681134	12.8889086086126	86.3569502751904	10.1451135138327	83.1555023239995	132.032949056454	96.5599749773941	20.9661510937104	11.4889404093792	20.3083323520477	21.575182517213	37.1930367194281	0.204536734643478	4.3210895201539	0.81444103610477	1.17022795275614	3.79960173759081	94.7482299379054	4.4811076481114	0.0754753716997976	33.8415018335516	0.101207369924217	16.1375451872558	2.18339252494989	10.9654074121696	40.0279865731392	8.04286952760677	74.875611830111	29.9560073036482	45.5297948533502	135.390544330207	14.5619020980208	73.8563223527673
TCGA.UB.A7MD.01A.12R.A352.07	0.0880353243277113	0.0240747052956166	27.9530938684357	6.78876350999025	0.00986461732291131	28.3668886900186	8.36711836375269	4.24673416727631	32.0763439627092	83.2634835749211	18.7840614220014	0.996649902299599	125.116540744957	58.016187132378	6.83630965505832	0.0416913427209581	63.4294835407048	11.8458258795185	86.1128856402758	7.02987696957582	172.006890393543	111.885179880547	59.4328214216763	15.3675492981645	6.4903208770109	16.0865523003044	17.3333578324411	35.3070105813142	0.209677426814691	3.97707303398701	0.739945936578864	1.07785806609337	3.56842766682925	83.273312585056	4.56152196583472	0.0636402341352446	24.8127805901096	0.0763767078864773	15.5338995384064	2.42846709085702	18.4233794888969	58.2737028951145	7.62485852272894	60.933686296885	19.0158381324615	33.8869925406471	114.654260062429	17.5824250041871	73.6206060996449
TCGA.DD.A1EB.01A.11R.A131.07	0.104914392123648	0.0364541659291546	37.681359600396	10.9100211456296	0.0164011319466138	28.3737410911889	6.16725479415479	4.38765997631686	49.6170816937346	81.8742102275451	33.6799804178196	2.32878363192559	173.157083864062	84.8226543197551	8.77457337970603	0.102943554295867	117.583862026045	13.9269397431159	80.5082783517037	10.0692805892441	117.545567886069	139.85882895556	49.6572615979921	22.1495637219564	10.2349841750388	17.3406384158994	25.3523949808447	80.9015893306862	0.302859133523788	6.47374455540556	0.901591774392174	2.33237866770541	5.22847724936363	235.74252550385	17.824513250508	0.134300684598549	32.9087601800071	0.149356249980019	15.1857342863235	1.2418881172455	16.4570904859222	57.7613723860852	9.05486112861692	98.5585474016274	30.5459583656068	70.2395016387295	115.060665121712	18.2121946155212	91.7734956296524
TCGA.WJ.A86L.01A.12R.A39D.07	0.173204380261508	0.0297039445101464	51.9133355766635	10.8243890975288	0.0112855665042318	18.0042091610014	12.1296903193088	4.66909268380348	51.3203871787084	95.5805329963892	26.108424843163	1.48642211630099	241.436316779542	82.7726606460635	3.15551162008046	0.0578989907034365	66.5644331482596	14.2714283301714	75.1554809631233	7.94517336787028	114.460724705684	66.9704169656271	65.7292191675709	15.3402271384691	11.3393182725316	18.3526893901761	17.7137418390396	96.138856893481	0.632739055221176	3.97802070101124	0.985525999415285	2.55773758466776	5.04683054773072	103.604727701981	3.85826603994889	0.0776186339104291	21.0338464883248	0.227002628686062	19.0883094406983	1.29467761777472	21.4846254291843	51.3895707720388	10.4896027320468	55.1408915153461	19.705399846281	52.1116314755132	80.9715065095541	10.6436800606401	81.2700854499875
TCGA.LG.A9QD.01A.11R.A38B.07	0.0491369570352389	0.0332655236611942	17.7975135922115	3.64056264325318	0.0115423912699432	25.9557908503121	8.29211727225862	4.66453121055897	37.4467790836903	55.7120668153717	31.3081168995165	0.896967182930957	155.80093645892	67.472533101271	7.23552768943502	0.0380181411040918	62.113438727953	13.1768161117883	83.3461541438852	8.54756299129406	77.4824947970709	93.3816835116013	71.5070592354254	22.2764222551548	5.29380150141787	21.5445946712824	26.237628792953	37.740964773491	0.235252090017659	4.98885155887104	0.87995484051772	0.955746422609682	2.84925550888235	92.8754827519737	5.45343331451186	0.104263814033569	26.6752627741463	0.135562561807074	16.1844371235443	1.57344382401006	7.56489264829299	28.2016524519195	9.44635982701373	75.4537592702677	31.9926849373484	59.5295709179434	89.9196427312441	11.1051835242137	55.5259733935878
TCGA.DD.AAD5.01A.11R.A41C.07	0.0756683015226817	0.00713912130488704	15.0679017505631	1.83525051377614	0.00419375016024494	21.8879540435145	8.83720898029608	3.53028505277871	14.8920388475757	61.8302021522336	22.23121508857	0.169676065271621	216.427637023349	86.9112697107993	2.43039164498509	0.0242341665351679	101.352988411769	16.9914497152218	136.261184760649	3.90672197610345	103.074387496855	58.9672520824203	49.1312208370068	21.72684900757	1.55138488949697	27.6276379306657	13.431640513124	11.3945649438793	0.11359349632485	1.67124416123833	0.771223543600318	0.59017638382639	4.22333108319	15.7665967488892	2.35766968857232	0.0125538852166942	9.18237474647737	0.0440689687461662	12.1499337636448	1.6979754090147	15.1391320655904	33.0149324442474	6.15191484369947	56.8488261995686	20.3568239438103	48.7215885684071	54.5912227116473	11.8643019731492	38.1912590695391
TCGA.DD.AADL.01A.11R.A41C.07	0.245626995683896	0.0262227831535617	48.436744416209	19.6492344425788	0.0134234984888494	31.1440153307814	4.07782974198689	5.13251251388552	32.0544206842328	111.038439781381	19.5499926936595	2.4517644585413	226.580862311255	69.7649031786371	6.61244632223576	0.0848397925441106	69.8616273507872	12.7742851803064	84.5103382076688	6.98408411598127	279.747924112595	101.779587260675	48.7977084164894	13.9510669191192	14.033944020643	12.1679744207771	27.7895709794537	74.2849614649481	0.331437410115282	5.909595236879	0.835740491027611	2.72374218250911	4.58783324028882	268.146056646277	12.034583976313	0.066020895435984	24.9225047889539	0.147856904465501	14.3933354144032	0.656645240341854	40.6511619562199	78.3639763992004	11.3369445599328	50.866492297358	11.6592682159596	47.8384979859157	96.0927028785005	13.8535151418754	106.24420570741
TCGA.G3.A7M7.01A.12R.A352.07	0.0759751051253766	0.0241693411269721	24.3392522701631	3.35822597022986	0.00959822199343747	19.2251978121351	7.53568588906003	4.26309322518199	29.4768536534607	66.4867237665012	30.4054246176561	1.19310848214433	210.973498656611	75.9320103891158	5.30108082042014	0.0410462248102987	72.5493029865865	14.5834435597035	100.582062210748	9.3585696765652	51.3287160671498	111.647126027319	82.5024992976932	29.3517746451116	7.30594415963709	21.9313203130222	23.6917692652641	26.667485477811	0.144814507509996	3.91857355747545	0.858994085871192	1.14958097539987	3.51583806736365	94.0952977375643	4.66020776810953	0.0746196684389516	38.8688547589339	0.112215025263326	14.1095906479743	1.52601030069781	11.9257538864989	33.3771439573018	6.62644045030867	75.1854892560876	35.9814876793839	53.4781727513363	139.709964404981	8.9864695572806	66.5516194228951
TCGA.MR.A8JO.01A.12R.A36F.07	0.0306257359954908	0.0122822308968536	8.6621901104675	1.28941386053653	0.00589561212358366	16.8894153649665	3.71661192933792	2.69325223386	17.9917513731723	29.8360648474933	23.7106758883851	0.254861368587667	99.4385442393582	59.9879372703392	3.51649642023316	0.0108085579452989	51.2703616774068	10.3724338850839	76.4232087245399	4.13635840095544	14.4484967794312	72.8199982554506	50.2861696104033	18.6101915753385	1.91844144411116	15.4307128370248	12.8645165057839	20.9433395246808	0.125413361476857	3.56199710204687	0.735641982446624	0.436738245505607	2.4228706764078	70.5869361666838	1.18087002133337	0.0508676828554312	19.0529684774104	0.106816155734866	13.9655862249073	0.743360846254232	3.54314773821951	25.1117302799662	4.78643146686996	80.8986566998879	16.6792709485496	54.161003318272	61.6623484659112	8.37543459374887	36.5064329178256
TCGA.DD.AAE1.01A.11R.A41C.07	0.0844012179329796	0.0471408194711208	19.7784212470128	6.9936298760766	0.0176469896083039	32.7642516994851	5.48734137249999	5.22669628597953	59.9791649116137	63.4437030198091	26.3139664211673	1.58863845109335	191.719362860848	100.131386065787	8.12284249774811	0.0588254643756543	124.433571067662	15.8164745484611	84.1588086248556	11.7773323529998	128.75682955002	127.500009142445	77.4283196329058	22.1814837630401	9.69739448212085	22.3684866812718	30.7033987156805	75.52029690086	0.21853524662091	5.2139478028615	0.991205346286787	1.39268000859256	3.63865539316594	242.499113124001	10.4833807332008	0.0954789948017749	32.49315941246	0.192756428585345	16.3211526954297	0.992177317038087	10.9667806584923	40.2095601954984	12.2241527298582	95.6883887286808	27.0051093071792	67.2201958239466	83.6049766393405	17.545427399643	71.5257737785369
TCGA.DD.A11C.01A.11R.A131.07	0.109017530107699	0.0277104163701374	25.9979540725402	7.79856618985935	0.0135713545542265	25.8242699939011	8.71194927995539	5.31746133269276	31.2918068018262	72.311976977031	23.3229419039066	0.976349125649179	169.320708397725	74.7251451482864	6.68284464448367	0.0569116990717111	70.8092630407512	11.4357823632081	72.8471245087811	6.01625464863107	77.5567298504967	99.0567211668029	53.4387885997759	14.2928804105217	8.43001119034844	13.9898922211081	19.6188814849793	51.4890080577649	0.253528333822662	4.9106268701451	0.844363700578487	1.9897370453123	3.68238184082382	131.429860912018	3.97318752968438	0.12464776909685	24.0784023349629	0.120592220225774	16.4234374566934	0.837901260888315	15.4416604142126	48.125780849257	7.85572144549142	63.4496799112802	14.9631049036394	57.4938826421155	69.8244631720077	12.7678625896982	72.4229329776381
TCGA.RG.A7D4.01A.12R.A33R.07	0.0668967973033492	0.0175694426524831	19.2485731548569	3.9094525752269	0.00777426960868716	23.2005303593892	4.79936162827348	3.19877134534083	40.7707220872972	67.7017863211926	25.5405205389842	0.561312166986462	131.940597554935	96.9264370151412	6.05609279492324	0.0545700385369456	102.099689969244	15.8628314199785	92.8152877193748	3.86490907972417	224.667027564188	97.9164502860661	54.3808415156227	20.6457468284943	3.7992755697902	19.8128975276195	18.8648831740588	51.909387068143	0.213308362776431	4.82244478220189	0.807539070676356	3.01912368117959	2.56916731465729	102.979611656369	4.66781217000111	0.0372440657284802	17.5736525211254	0.132585723757257	11.6235229553602	1.69884975132901	9.79978012630505	25.452581582786	9.90060283398509	74.3142059541109	24.0440322315111	48.8297000679281	53.6926699791492	12.4354969636684	75.5081899054091
TCGA.BC.A10Q.01A.11R.A131.07	0.15488283665178	0.0149992842886994	134.374445685299	11.7301180024826	0.00746937649161948	9.9586588449246	3.94499230181658	3.59175330661449	55.1452309573783	230.603091601599	30.7199901877612	0.661063058890853	254.644515215868	118.024582213624	1.50971510175972	0.0356711087087258	140.675113262994	17.1884854341056	127.989437582872	4.44581826809441	54.6911054311341	137.001110726034	90.8016442815881	23.46665362405	7.21498998976586	22.0302784788371	18.6111224505176	26.8020508680685	0.179428638405817	2.32131183769303	0.866655279684883	0.942440147816887	5.68774073693247	104.342044295287	0.38819600904507	0.0331151496873257	23.6957776877932	0.130486149733547	27.5912633964491	1.5661625694631	32.1289660871672	59.0383878599709	6.20266653030079	148.927020003792	16.867660890783	67.6239940957626	64.0636178134542	5.97202631527877	129.858359764472
TCGA.WX.AA46.01A.11R.A39D.07	0.0496263651970218	0.0319857024159854	13.7210503727585	3.82324616898504	0.0106075339500458	23.3275629109161	8.36632555570951	3.69119195463489	38.4205154849039	53.9510389799736	26.0559015808036	1.19446931898931	122.22213116452	65.4730591857115	6.42782018212797	0.0428129677373581	68.8142771016979	11.7540824009768	73.7829271141074	9.62407852893115	51.6756278635135	105.786416426434	54.670588083192	20.32296666577	4.24988762800102	15.2148350789521	25.6894068859543	48.5996619320278	0.188855328599907	5.22093200442216	0.852871593705563	1.25894181336624	3.29259699775614	169.956167400602	8.94960411425736	0.0779654134736126	21.9461070911967	0.169302964650755	13.3468602487269	0.934347767859021	7.08665604922834	26.9074817575202	9.04404314720807	74.5879324754211	22.8973051978413	64.1171546414362	93.4624876322146	9.63658927775742	55.7421332234433
TCGA.MI.A75E.01A.11R.A32O.07	0.0755875571540804	0.0439992849396927	20.1110740958488	5.64832199823632	0.0126325899383538	25.6702759795624	10.5117715805723	5.15979434677105	48.9022547375238	82.9003804943439	23.8326991527451	1.17936519688113	185.62302154948	67.6613783095042	6.7037410606374	0.0419032075151678	68.338707433195	13.5398099473909	95.5012685114717	12.8972749528424	91.1846996445587	138.947458746257	87.459888015736	20.2685643689148	8.6795787932833	18.9468076395766	23.3289569726368	37.8239853340813	0.207543609653801	4.6039158794219	0.796964100370039	1.19340288643253	4.48232136355577	173.689193872138	5.50310643722674	0.115161493433735	34.3195563819909	0.126811868229844	17.2133417236612	2.39618690145722	12.3676484224248	49.9733460314107	7.90866042332632	97.0289000301772	23.2131289499411	40.5973083770878	156.32540321007	12.4948688266146	101.048881006545
TCGA.FV.A23B.01A.11R.A16W.07	0.0411055064122691	0.021410271404661	13.8889541763794	3.33383944450416	0.0117402888823584	27.434017713534	2.99508566764178	4.20808957346079	39.8767305000619	62.4041282288491	24.733341894491	1.20294709217789	208.901682758286	90.8335948220548	6.64642369247776	0.0473055615081806	70.1773918037742	14.0397314313532	86.8718922620285	5.79899772414638	50.7668956194382	81.2566743542423	45.5680388691608	18.9497569541004	5.58395778249129	17.6759233877488	21.1970710689964	44.4811097005982	0.166323842837285	2.97414551140291	0.892590287956698	1.19876146825819	3.78282556773477	133.618559552214	4.34096037853911	0.0440047203555817	21.7682492525338	0.105264610783934	11.0732900435798	1.23408100244444	6.69353007300138	33.1363757038214	6.48169501672951	82.1401444782466	17.1283691548467	55.8319536601955	39.5994421557973	16.5974252077554	57.001012105659
TCGA.2Y.A9H1.01A.11R.A38B.07	0.0773799727533118	0.0447821008707705	25.7708163963161	5.23407464572695	0.0108251679529277	30.1869625758444	7.62067118624452	4.43802596039484	32.0482378568188	66.4709798618084	32.1596661022385	1.06621057250166	196.011149188987	81.8576817232249	7.0891936691794	0.0524441147122332	83.3554282647994	15.7211434165054	99.2852600976193	16.1495862303614	83.4163428968033	112.558661770134	168.088482332243	32.3934619678757	7.05948295296018	25.2409540435715	25.9140781788786	30.3583949037104	0.171818925638397	5.21677500315931	0.775555973323991	0.996093176578349	2.63439546440409	140.912307118312	7.64264507523589	0.138918242569499	41.8048381790276	0.167359557270623	15.7506760723056	2.23843575402362	9.24464237545732	35.4289230394057	11.3257875342497	98.0664886422516	44.7566573800061	42.2029596661447	132.802217932481	11.5880145897735	75.9700625583794
TCGA.CC.5262.01A.01R.A131.07	0.0656550671951941	0.0188496598821419	22.9078136432106	4.94371852622079	0.00823269910565558	30.8622992813454	14.1480687058745	5.96288249200974	39.2525900813266	73.6026647003363	20.6094635148293	0.885815309325966	144.287012386126	61.9538657185586	5.55173209100166	0.0349396427382945	69.9722857655472	12.7530805286069	102.735070692193	7.12677677084666	78.8923115832499	91.8776219138687	68.481860381371	17.6099955727843	4.42824134029855	16.9054150443745	24.937459140668	31.9875180691646	0.169059428481723	4.39155491679454	0.699624830643907	1.22502378689922	3.79811731409408	72.4730773910325	2.48307324008538	0.0707219432046532	30.1178423224103	0.0759656987015051	15.2235539997922	1.80936089126792	12.1354650442806	48.8798213563967	7.22629917437618	67.8408975098267	16.7603431153625	37.831099851044	133.021023058794	12.5725356871999	80.580771690151
TCGA.DD.A4NF.01A.11R.A27V.07	0.175630871384155	0.0330591638204644	46.531296375856	6.03370464272052	0.0186985901141208	28.5200966784645	10.2878611889598	4.95084594497978	37.5385062480002	67.3844547683355	18.8700866727173	2.04768615475487	135.198570006545	73.5476892705836	7.82999008956883	0.0794538369140125	62.3123472137829	11.1270178927114	62.7660493321094	9.69103013439975	90.4726923344704	150.726230092266	51.6411470056437	17.6627406530989	9.68605778457118	11.7446491662063	20.7827565765208	42.0015949754954	0.191848576035503	5.70503017602286	0.839719262278354	1.64304693895464	3.87628457557586	193.651071358543	14.2827941020109	0.122398868742719	21.0304132362337	0.126311786555782	12.8644983045915	0.659076027854833	28.3523876915155	44.9744445351406	9.59141614823732	76.3089272344101	14.23586916003	63.3460582254245	166.60369059849	16.5958557400161	73.0690226049883
TCGA.DD.AADK.01A.11R.A41C.07	0.0985072268769594	0.0751061727833096	17.4112124507995	8.54519529481948	0.021187820264167	34.714001227063	6.55630089160455	5.96480665511885	56.1808253333879	78.1668833865219	24.1534145548882	1.89481579216208	185.988579232051	75.9033664878662	7.74931110762669	0.0551612252481911	113.724751593374	15.2050064371875	88.0661308531698	21.3365630631978	56.7548462369264	151.213433386845	90.5437677535661	19.2848941341707	19.4871847117835	21.7010768466026	23.0624177323536	43.6313842299933	0.191329189885366	3.86411538560487	0.784893598772414	3.35326837265348	5.11770025485768	149.282818383479	4.89201369688551	0.176452887448283	59.3158676334265	0.131336683390916	21.1932986303701	2.00009395889659	13.8158820954865	56.9325319888503	15.4216758672493	111.846205356777	28.3888296281867	47.7805329338525	134.093344613012	15.6244377545	86.9077555007134
TCGA.BC.A10U.01A.11R.A131.07	0.345278958069591	0.0521382278501801	72.3275909751723	21.0014990609537	0.0198357694212107	26.7130269178223	7.52709566570087	5.41246682854763	47.184539421734	183.233821594266	19.9670968859553	2.17894226470215	222.148153842243	74.1831274683896	7.11609450308021	0.0751527688973316	106.803175534266	12.6376679119484	79.1315560847305	10.4919750523633	387.079448815347	172.862725255596	81.9668415838247	17.0783981531726	18.5277096492215	14.3120912286971	30.9846479424677	75.4119406151413	0.50321044600259	7.67375011557829	0.879043530106647	1.65154421461317	4.43429675442702	425.31655685712	11.9432443561472	0.11866287669814	24.7796789099799	0.215303388821476	19.4224693925795	1.32583799677807	50.834707315758	120.98158838245	14.0910410745719	90.1273135100013	17.5962534679833	44.9742950737549	188.809539079739	16.631944351646	111.504841732268
TCGA.DD.A4NP.01A.11R.A28V.07	0.0943567538483509	0.0281694257329614	27.6696322558681	4.44856170336569	0.0123609403155293	29.8100550705936	16.68831878573	4.7223052536769	47.739319278599	77.7480114819136	25.3905605209986	2.05786680791236	163.15677240368	76.0838839538698	7.33321599208686	0.0652634495163825	80.6563666738593	12.6842662967931	77.8913217340979	14.6704685774323	74.9226424332956	128.481606524286	69.7862573404789	23.7025752364478	7.35765721354386	15.8412401564914	26.3353839235169	30.6881665391682	0.201505003352287	5.31775923797206	0.832516434943568	2.18034423505624	3.92835579738288	124.194892931126	10.3349923402953	0.13350481609532	29.0072699894699	0.133259741650315	14.4027698681845	1.03701204316564	11.9935989111046	30.0384586558921	9.29918619154081	93.0091659174555	21.8158132108552	57.6339682924604	115.117364783397	13.8072631796006	81.972032581792
TCGA.FV.A3R2.01A.11R.A22L.07	0.139423011340829	0.018441786009828	53.0281412042332	8.91066046697435	0.00801334227784393	29.2705441469193	4.90710150538833	5.28190536206446	20.6066671717559	118.40781178817	16.7659715594912	1.49401366245415	205.254200159264	64.0608508444883	7.68762633297283	0.0566176637196416	62.1106606349376	11.5991104065197	95.0356879455332	4.68007529968967	212.98154437662	84.9715099539044	39.4930127900994	12.9687406893109	11.4139624828364	11.7684194428049	18.471588978296	55.1964384896722	0.208249664212004	4.29285231568405	0.767619693003962	2.7373114653296	3.69987826866531	71.2314663069406	7.63900544770327	0.0311072555479226	20.5568168003395	0.0797312298930988	8.50462058977385	0.955835205126885	24.5679131501973	56.6433905795498	9.62365331773958	40.6012363168539	12.6770775351081	42.9033950255444	65.8805019098114	14.3991656976491	102.212715135092
TCGA.DD.AADF.01A.11R.A41C.07	0.0961972920073427	0.0457868687658199	18.2332632102153	10.6210086568419	0.0119819872658508	27.2341753877403	8.49225476384822	4.91801166419226	43.8869560021926	74.5431090167405	29.4099479537222	1.1846230148549	280.123338659688	97.4013822073282	10.7903895426362	0.0719719633961689	100.411063308076	17.0460551662536	106.659146308004	8.93993702819239	61.5209369838827	106.473708910034	91.2604038818976	27.5862811998802	11.3837058084672	20.6095225800493	34.7321630612058	47.1297226545526	0.22725178035903	6.5326789816856	0.787738951601307	2.36035876960419	3.30035905545814	105.329591664883	9.58571197883061	0.113293290783792	34.264512936865	0.12179530524159	13.7860160045921	1.54604137233145	12.1398953351524	27.1458234117291	9.58415526568975	117.135749002987	26.5233257980574	48.7764943018448	91.0266113343009	14.4983400721362	84.0463238780341
TCGA.ZP.A9D2.01A.11R.A38B.07	0.105612237075117	0.00660378788442193	25.0725825880777	3.18178819494199	0.00722387794151415	22.6364071413157	2.90612918927748	2.53933925728825	21.0091155913938	84.3669733490793	12.8536760226787	1.20013554336021	133.292065711959	68.6930631675715	3.60830416043623	0.0252140103018334	83.6651675560149	11.3913688924012	89.8677592292211	3.51759942483233	263.525445109452	106.2887818961	21.2980861956176	11.757118168726	6.29404378242545	11.1512178388014	9.45075212018261	14.8720687403728	0.111697696693155	1.54186684690714	0.697113570792196	1.93885770634576	4.99570488191768	159.766537549032	0.721909247451172	0.0179169264051713	25.969115198586	0.0297013669090383	12.1696549376285	0.886186396952519	17.068026413234	95.050301870017	5.42142879772199	62.9849216492662	5.22235648617306	37.7098039476023	119.672769044372	17.0596727607058	83.157953844253
TCGA.DD.AACP.01A.11R.A41C.07	0.0902307259392461	0.0109623696244187	22.0701717649089	4.64656591659393	0.0071351898764122	31.8911098440517	5.04520727703265	3.13155310050463	26.2329471818152	69.647488125346	21.8976899966303	0.559467079673921	532.466773575972	104.715857293346	9.16930556498382	0.0422902711841921	61.3055366976762	16.3428882551246	137.913337394669	4.07370515306787	134.486153119639	65.622618657367	33.8874393939088	28.5918190424669	3.68966087716055	19.9342702338987	15.8776598054052	20.8379554818975	0.172827069346074	3.67630792730057	0.926702961683743	1.2198816025176	3.13271277184446	82.3497978747293	9.07015940749017	0.0250547763682718	18.937357486409	0.11071600518535	8.60339818477779	0.867521189719882	13.3269758288769	24.2963377130422	5.56125369124804	61.4867629389491	12.4051836123707	53.5214377352261	56.4937487243224	18.6864009147719	102.611256769899
TCGA.BD.A3ER.01A.11R.A213.07	0.048838669391225	0.0274517222514296	11.5717137178561	3.35821003666318	0.0100993838377268	20.3881396871849	8.11104634579603	5.19346405573587	42.4361040233913	47.9358798596272	27.5683776578135	0.854274616689367	130.423471271832	63.3787202547645	5.47567217624355	0.0327948990692015	61.8453571979402	12.2178992734849	79.7130537448314	8.80966245299489	27.764689986361	109.030706768504	69.7985574698868	19.1365062743318	4.98488739997253	19.9908251571805	23.8540089541055	42.1290700364032	0.158808383559007	4.04607577986828	0.872634653803104	1.0270204546558	3.71004429066284	100.893488181274	4.58455697958331	0.0771789135474619	27.6691691972607	0.129817349495	15.8667421612978	1.73764979504659	7.51555210869609	29.2117373689916	7.31229627633284	90.2096944049216	27.543807358986	54.1074050185888	108.388678258988	10.1007349672505	52.2320027797379
TCGA.ZP.A9CY.01A.11R.A38B.07	0.085979565276905	0.0337753600707588	28.9557670028786	5.58750146251255	0.0141796625553431	22.6351579502746	8.61320134780511	5.26903413792922	44.0593164394415	59.6988048455525	22.7682991564367	1.29575007306592	125.231029669494	62.6066668738384	5.98764643481833	0.046134003905357	62.8733622196481	12.263011577504	76.7280084578624	10.0515475376811	52.9916818124289	97.3082736776335	52.3492013540324	17.3694268518253	6.40515708809864	17.1249655897581	22.7224831953392	43.8790157264992	0.199998103125038	4.47648733038098	0.841948191912743	1.41470574040363	4.27608195576235	96.7146763169197	5.93483175209236	0.117039652417976	27.4345191973938	0.12534799729283	14.9842633830945	1.54435751234292	12.8920991808262	34.3180011461993	7.30052136125816	73.6546512609706	20.3201692163082	50.7946986451928	103.965453914102	12.798384075512	66.4095059057974
TCGA.DD.AACA.01A.11R.A41C.07	0.258595048401042	0.0300285982467951	85.334454779576	9.87514911394259	0.0160355344729912	36.8253358614931	7.56973795047452	4.47809832099392	40.4477062499828	120.899616167206	26.0325250602896	1.5329981120546	230.064661981169	90.7057042147415	9.87895870099645	0.0867513075293408	93.3860655512929	13.1591550260634	89.964488525992	7.26566678267316	152.59263761607	109.069039139107	61.4517448564067	19.1010636268576	8.80269852661926	15.6217059923699	29.2043816097929	48.6117817826106	0.212481425803476	4.20321323275732	0.91269949617509	2.33887841799051	3.91813396607741	210.197677585558	6.37544780632635	0.0787518447859176	17.6356376251934	0.14669182162722	14.8689101078777	0.811799708713874	54.5685865125671	61.8072049681424	8.62649491873065	88.5408371325745	15.5465450354783	62.8054075429789	107.635253295346	21.482020901891	111.118337843957
TCGA.BC.A110.01A.11R.A131.07	0.0263910782833759	0.0271714129685771	7.966020294364	3.16493200074919	0.0102426168578949	26.5505387951928	8.11753939042378	3.50927804817787	37.9364900582029	45.0290773015864	22.8825946746096	0.649438579755811	95.5121398044384	55.1102446992187	6.36708666507083	0.0214249842600855	65.6196549802711	11.6776694605929	84.3454448136512	8.96142929135653	30.3177763257021	78.5135610683326	56.0990710933321	18.8971320110038	3.30742447860157	18.2807148651108	25.5798388081676	36.7838277603549	0.183786309459116	5.1862333917546	0.742871146994653	0.747210340806029	2.89255137572738	90.1579417183471	3.39607152374448	0.0931733417225884	21.9088894210617	0.162475592742087	16.6851775869386	2.13613804917591	3.83564636941371	29.7953931213545	7.78354141518128	89.1460194658456	24.2797919536149	45.9040173358207	60.9201259000882	11.2950205685568	46.348378861912
TCGA.UB.A7MA.01A.11R.A33R.07	0.0303403731131297	0.00589633765188015	12.3698153140616	0.63263230209192	0.00473351469816326	17.9206412167915	8.76796533728096	2.17789175532438	27.7599029604328	63.1110020841706	15.442800220105	0.368361238197161	184.586980807574	138.707737380246	3.03120636955296	0.028629077196737	81.5763140032803	16.7241354096019	127.774757852852	1.80680558256209	31.8260667320591	68.5169910357331	40.459621499738	18.5368650761076	2.8801553095358	20.4902080809831	9.35824372541853	16.085033787544	0.0853809981207309	1.19265429960077	0.810435829541245	1.95743548058879	4.23521673691434	13.5151098995433	1.0064525044801	0.0103173952693314	16.5332317575171	0.0402076706625424	9.54028951528415	0.933404888089976	4.77547695675635	26.8083998072965	3.96185816867982	63.9999351076496	8.44624911578816	50.293134700738	43.2088139870736	16.1175762064956	54.5044300943374
TCGA.KR.A7K2.01A.12R.A33R.07	0.0622791665793982	0.0436870609446161	17.4505921273062	5.69984036637776	0.0143172588072531	33.4768343231079	6.0604892217803	4.6059976676298	50.234690777905	53.1376271602703	25.2375577711657	1.07907175722613	206.199225127807	100.332862296711	7.26721682808584	0.0550924184327939	88.1152500992178	16.3351430577061	84.0810834862178	10.8752581316327	76.2935376292104	102.992235585201	109.708746359459	21.6797442671161	7.80382982701232	26.023987352093	21.7272104606221	49.5084497372875	0.179525394221291	4.49179434485835	0.865065850142028	1.20650685684286	4.32787334918966	91.0488130195735	6.5289504037937	0.117954269626602	27.1965785197501	0.13658453907187	18.5918621148149	2.02716300010202	6.22020440598858	22.5876410323929	11.5014225607599	79.211099009045	27.5527917184017	49.650903111736	72.8839983648538	15.7938733557474	55.0843012131767
TCGA.DD.A1EC.01A.21R.A131.07	0.0163314896678152	0.00278641912140294	4.56614324040476	0.357394264393459	0.00211952479505608	7.46285362658829	0.991046858862577	2.08427908004394	12.9649565537637	31.4871994562365	13.8713582060667	0.205876141599504	71.3926525157279	44.0078153239908	2.02976346282477	0.0114909904794801	21.9494581214857	10.314466675726	75.3357287015509	1.39002540469925	11.7821829571935	40.0791787204882	12.5905718526912	12.0956948652724	0.422698873855065	12.7488734138915	5.85140370373329	12.4615499169578	0.057044175605036	1.65835567248625	0.616803374585879	0.273489173354018	1.9433194341255	11.2708264576527	1.18435235358365	0.00898907046225661	3.60111543461856	0.0348484303848605	4.55846742836941	2.54898322827717	2.69029630599684	9.43068934671409	2.95191609581684	45.2171394896942	9.65887344363459	27.6639886344519	29.0098860248478	4.99105962491048	31.5155691753316
TCGA.DD.AADN.01A.11R.A41C.07	0.0324050690101153	0.0114572416376178	9.0785616206078	1.7746418220934	0.00425151384786656	24.719908943872	4.04361450668757	3.00295688437176	18.4618182541707	44.5118974488929	30.5563978306184	0.189537553204388	268.982450560206	85.9346268265571	5.87634532407077	0.0178466810718308	38.5085156546185	17.2295558039066	131.693506959952	3.5909927809854	101.592514585287	59.6158751297244	82.0202154948289	31.2041463413752	3.24452024197096	26.0313126304021	22.8742213697155	13.3603770525139	0.095412024941522	3.41918059546029	0.742480616926468	0.399628392945539	1.77566804812957	48.580003567973	3.18898440920327	0.0314909791339398	22.6966530830001	0.117003510850966	8.52549880769901	1.64485675290005	3.93466165074598	13.0596927766931	4.4832729910032	71.6819477944257	33.3445559385385	39.7476532574851	61.1697766814884	7.47160894210573	70.1580356451767
TCGA.2Y.A9HA.01A.11R.A39D.07	0.2325937314168	0.0218993065044084	77.7872070027633	12.252671039511	0.0138262514628781	34.1800217974545	8.0765496089602	4.31688095908236	36.7525584975345	113.885063669443	19.9991036356263	1.52294716325042	220.102671523832	79.4136875373644	8.66974959262927	0.0649805910532591	100.591826006729	13.415312336042	88.6114297308142	6.10404276473237	298.541704645213	98.9281064544739	36.85886948237	18.0220085245871	9.72312151248617	14.6897127902019	24.1744328861569	56.8769351211513	0.305153379650646	6.70706890252591	0.874828443572489	3.40999708614252	3.51969212329066	162.728660402371	7.97717451120671	0.0798726675078966	28.1832305520164	0.154894358718063	12.5047126460944	1.15080463336922	40.1360297972243	76.8055124300898	9.2684552300817	48.3748919780055	19.773232105896	56.1813432057963	140.066965335032	19.8092139814975	99.1130581079177
TCGA.K7.A5RG.01A.11R.A28V.07	0.0404100448191956	0.00910873192282004	10.301300644547	4.08003493368876	0.00722800814605741	18.7081988945058	2.25864236425177	2.92950610180123	24.7560546350286	39.4376110839314	18.7421857345615	0.50622386956231	65.7516839812185	51.583416973914	4.30248409061285	0.0308798704728385	61.3140420518764	11.1288423424696	62.6191474291567	3.23626118021941	81.8986785470822	61.5737772562548	28.3108642103169	13.0817298414664	1.76809606882179	14.2858365563521	13.1519687773425	35.6594359283677	0.148912674886107	3.46350126005136	0.696451772182997	1.26631450399797	2.86178517871405	75.4585035392499	2.9760251869208	0.0378436363772201	16.9369195485595	0.116285426081809	10.6648196046526	2.45521890135265	6.75984909397658	25.1038409026519	7.06114326438814	60.1278864432403	16.2492249239457	32.0800566963814	35.9335942000585	10.3894380211784	52.7423732370335
TCGA.CC.A3MC.01A.11R.A22L.07	0.150828169983584	0.0261420381664034	24.4955018225762	7.40022167911589	0.0113934857230553	19.5195123520792	10.43941445262	6.17328909512372	42.5870286436085	75.3513433307329	22.3820044484029	1.07933709512504	207.316216888977	74.2660483495173	5.34091807962133	0.0556792544842764	119.620797103525	14.6514855185899	103.738012342176	10.0669011541079	103.63924253303	143.159859154774	65.7788346767861	15.6236843939471	7.46292601867075	18.5199505829182	21.403001736352	87.1112571738637	0.309404746916896	4.66549487844483	0.882130922486922	2.20813487813315	6.02344962498855	100.716819943964	10.352660129843	0.0759429367372226	26.4363219714133	0.189761613387596	17.7880827191794	1.73861480614722	22.226756091356	63.7788192067444	8.10257746413295	84.4686200718264	22.9184335538294	43.1713843549984	159.101244925493	11.31513168223	77.1074660234898
TCGA.ES.A2HS.01A.11R.A180.07	0.0961643215413784	0.0498776326445393	29.1380703962709	8.68131902663023	0.0136616113008299	26.2876395795954	12.299052884062	3.85017267582085	41.9528050621413	94.7884787549775	31.8258091783958	1.09681172049006	333.021556684172	86.8605413360725	5.66796991735015	0.0477737025485874	66.1265178010619	13.8115517256352	93.2523401377062	17.7770235544858	104.253068396614	101.14181564549	135.350606580689	26.1519057003415	7.77166605845896	21.6663035068842	20.7963384053814	32.2145173868955	0.148160772305176	3.6477053763473	0.819039470433846	1.57535432271563	3.73927319248162	165.271755135465	3.59280183375892	0.120079530990392	49.1649593247271	0.116681309936661	16.067046956796	1.02792576762283	9.60986069804928	43.8266668196312	9.53501831184922	114.994365011289	34.3787117338318	46.5932671943626	91.1220901316489	10.838923346518	106.778238163636
TCGA.G3.A25T.01A.11R.A16W.07	0.0834393144508082	0.0176566494503495	84.5328502937586	6.63906541031614	0.0102966514268426	20.5476118199307	6.54516890609021	3.72783001691513	55.6862486844227	180.562430228705	22.3504563838666	0.858567431922101	296.609385158746	134.818742629624	2.38092269596697	0.0484837213154753	138.024849256951	19.0892632350079	163.008375494517	8.10982621716789	53.3193584866176	91.8554667985494	140.322061296503	26.3729551306428	6.41052140584333	24.0228237899534	26.2313116824313	14.8971637410419	0.139681840798163	3.04511315797507	0.803089928785068	1.21462120148883	5.34602206725197	83.6694399863506	0.693838409525192	0.0497843961009514	32.5640658181643	0.104796890983502	22.4822293529435	2.06070029150576	18.1574744746467	45.9104382208855	9.5967717447465	90.0356835379495	14.9595001114662	44.2652363580608	98.7987789827636	9.83298177919862	121.43461392004
TCGA.2Y.A9GU.01A.11R.A38B.07	0.241495303793767	0.0342340744693651	48.58457282936	8.33038251558728	0.0197824729270116	38.083201319922	10.2822630950648	7.32757173220053	75.5689655585103	86.1290531400879	23.1195343236885	1.90899646058139	209.433725755151	85.2565411786528	12.1982664379953	0.108096087310709	116.050503574477	13.8240537992338	75.5466860876319	11.875003474858	104.349331129675	180.087267844047	62.7282623944875	19.531250138614	12.6198905175297	16.9220348267831	25.0886679386239	84.179368716179	0.249645056585863	6.05000475043883	0.895038906929355	2.333691506675	6.56549947677305	233.29976808164	19.9406320150641	0.133128826495247	33.9036353114573	0.156219283477408	13.3553156400726	1.08197301081929	26.8140444623839	49.0802813492416	11.5682636004094	91.4820545116389	20.0035724131846	49.3243018368204	138.944033672728	17.8161626457981	103.573939659661
TCGA.CC.A8HT.01A.11R.A36F.07	0.0713838626668571	0.0065027466630438	9.97115423715731	2.73292260836567	0.00453366412047928	17.6267871539464	2.83863103009164	3.20831146466848	15.9686168805774	60.7406604725815	13.7169040807917	0.434621896416015	123.16965889034	62.6423057094917	3.59997399567876	0.0285417277948925	57.1004235580543	12.0080926784492	92.4920210605812	2.79667719777896	155.51144648009	70.1405991967179	38.9490369158095	10.9200945314558	2.21313939915653	11.6441099831166	21.1807847932281	30.3055436722156	0.176035513953463	2.99464896858984	0.703120563978694	1.39861993119462	3.06931574185603	51.4829145227247	2.47509360695565	0.0173012053579655	11.8956153811394	0.0711458106175492	7.39312386983197	0.586956296870567	10.0988249965418	28.0479026962568	6.64607733290985	47.001579208533	8.88216430644381	27.3282870137866	58.7111935816022	9.81759753365446	49.770994639131
TCGA.LG.A9QC.01A.11R.A37K.07	0.13372367738094	0.0317732418765997	52.6363336380329	7.61889571504308	0.0109821556693202	29.0389915007923	5.08143146557799	5.13296778206172	47.2818272835363	91.5628042804601	23.937600645431	2.66042713812287	155.451734929031	94.1914600806137	8.67958756401346	0.0896969061467925	144.11459802396	13.3495041946497	98.8880468788423	13.3796865708691	122.985821658809	208.844329042452	76.4152108030929	23.7219337174033	7.50782289982964	15.1913702475746	24.2836317556364	31.8317604937196	0.170633365471078	4.60041670203796	0.842431255410783	1.81169038479557	5.10809490395712	103.699534764905	8.05758650493186	0.0796087710949391	27.4007540325819	0.0977476796775778	15.1130187909023	1.24940445108645	22.0831770271706	35.628173750191	8.34235619805453	89.1336754466491	19.1549714571653	57.0165596990488	176.970949668239	22.8161479326104	79.5797684511787
TCGA.DD.AAE9.01A.11R.A41C.07	0.543865844755082	0.0975005767856904	78.1212124065573	16.88939710219	0.0224299433698365	32.1391104433836	7.5459892164373	6.09711967090653	35.7443856977033	126.589192197578	27.0593892770293	1.85482536615761	294.694481827568	79.4727523933837	12.035387608977	0.0863098701020174	89.3448984963576	14.0616859092508	93.0604601974264	12.8019321266308	166.09519350378	194.74024571374	89.9304098659573	19.5024319688815	46.7935602998817	18.5899677104849	25.9576029749566	63.3481570151727	0.22617119128664	5.27063398927851	0.876637363496925	3.34942509305578	4.93982913118668	337.632791909614	10.8184029450712	0.153817874459952	47.705979196808	0.146779927498677	18.0287655997613	1.25388406914833	70.3679127039601	127.098068281583	11.3047416048346	84.7107761736957	29.5986927153473	59.9906142126201	141.954114262184	11.8002343052438	159.083655441174
TCGA.K7.A5RF.01A.11R.A28V.07	0.0373681990462181	0.0246283032363827	13.3025986901076	4.64613204003376	0.0106408042540533	21.1507064628876	8.41690961203335	3.89955700754229	37.1677677886439	42.1643860939249	23.5886138603243	0.907508357883755	107.973566527265	53.800448891667	5.78148179888877	0.0313382192137507	44.7335316527159	11.9951000180718	72.4746673228113	9.16470711740882	48.1480281022101	72.1726988605344	35.7845323962752	16.6595804795691	3.28004095672615	18.2315124787568	20.2677047162334	35.7516530523645	0.159569113174793	3.76880988293679	0.804966035730404	0.979140581985041	2.89443697504166	91.3696156751659	3.99496598637168	0.0742185993872514	19.7576003166918	0.129017137360605	13.7592942947083	2.33714557117791	5.3918580432654	24.9616382967002	7.45552559470351	75.3069085560168	23.3747414183055	41.0629654142126	70.2470191090212	10.6730315542558	42.9287708648087
TCGA.XR.A8TC.01A.11R.A36F.07	0.100895077475326	0.02589790782953	21.5071525048075	3.86419050878142	0.0115421091256352	27.1834937248278	3.6136771669466	3.02391934125895	35.5606059779201	62.3523709542969	26.7002821428955	1.53007426330757	179.738742736603	113.161570012116	6.71868464397049	0.0625618081688829	120.300604852937	15.8748298091867	82.7512500060697	5.88400622523243	57.3900640985909	137.186544129409	48.7329778512947	23.7490905678929	7.19952176206605	22.3515089025229	19.1622432116964	45.1400789606822	0.188215161187065	3.45733736692554	1.01024898826048	2.0457631641893	5.60843621836311	145.08815509939	10.3767548568969	0.035552719418485	22.0248466733623	0.132075164698062	14.2154240144192	0.964399280970703	14.1303947581803	42.4013757775215	9.82596021704267	86.1644454419793	23.5138471957523	73.9611493559492	93.3770382405763	17.9203724273058	63.9381404890804
TCGA.G3.AAV0.01A.11R.A37K.07	0.064494014074067	0.0352796482712016	19.7523600642618	6.49478852814414	0.00914483521765482	24.6377735888183	9.9930122777982	4.07586692996249	36.2658697375968	61.7174124247112	26.7847717501441	1.22506865329644	259.069291648508	84.2390648755448	5.99719589413202	0.0422314750184928	78.8767754114809	15.041078038027	94.4752521149671	11.1610878099173	85.7021231601355	88.3207223412689	83.9620385101828	24.5932080017094	7.33955300554085	19.8060184267887	13.1008489264668	31.0636564209154	0.135601470941363	2.93438829233795	0.77930709113783	1.18324894182971	3.72130811794007	105.617621064746	4.43211343932571	0.0767245198359738	30.4427966934504	0.105065963432358	14.3319341546904	1.49267485952089	7.56898708836763	25.8194718197309	7.58293955661434	94.5957003375622	29.2149818283308	42.3198104945574	77.9335028600676	13.2999278975666	78.7942396008836
TCGA.DD.AAEK.01A.11R.A41C.07	0.083265419408196	0.0182320171836374	32.0805030448323	5.19569274521151	0.0121300088480402	28.0885986068113	4.93748871954331	3.95694705895283	28.9238294087393	68.872689945343	20.8494470297527	0.740158402155273	91.4657321081784	59.5913124040085	6.66811211925465	0.0466764005053777	77.9768380459001	10.9307847849465	61.3337820238899	5.24607128552718	63.4815419679684	76.1458676698542	35.0062569646314	13.7110275157319	5.33429406379311	15.3480916330874	12.4386271537485	39.2444434178862	0.143733111476445	3.30481384414858	0.770600706762257	1.17537173913225	3.29474631084363	101.588206078166	5.27815997592688	0.0697282847669217	20.5397717829815	0.113048751780994	12.8148359129787	1.87605062500331	13.6977878426043	33.3342299801275	7.8013102269634	87.7758885438207	18.8167146531909	42.8218335868986	64.9769673891946	17.7193433153388	67.8336778857743
TCGA.DD.A4NO.01A.11R.A28V.07	0.109216182071154	0.056581288359348	36.2815720913107	12.9391410416003	0.0234359375354512	24.1556648880163	7.89577342341896	6.17815672041377	45.991543598767	111.576521057297	23.648070782813	2.8018330529649	153.079558482491	83.9028861718543	8.40392659359481	0.07916319597159	133.301586027148	13.436499069462	79.3911500321307	15.9117131406838	123.6816084097	264.382991254395	84.4100795403296	20.5061587250148	13.7192579858076	15.8654868979075	27.1234901153054	87.1537400397393	0.254350318363814	5.07209933530378	0.883673953569518	2.00871592361252	5.29634512171192	225.529882556424	8.85657982190185	0.151083097345441	35.3056555583161	0.142987486432296	16.8681390792443	1.52429109097614	16.7069262295936	69.945019601395	9.18180656599188	121.208832361425	24.2013320800344	57.1734110536296	163.224366129399	16.7860657993997	109.162840009211
TCGA.ZS.A9CE.01A.11R.A37K.07	0.13355499480403	0.0486224939885865	44.330578045553	12.1973112969439	0.0149861189467254	27.3294347767176	7.92644211625464	4.70296641105399	48.8018135298002	101.984167776691	27.8336617356257	2.43068809160737	244.573698320034	91.7349306319018	4.96104426198476	0.0879825305601432	82.5587607148559	16.6382688251289	93.1011248361285	13.9528130896843	132.694427979679	114.698483701136	97.7487476195739	25.164528148554	14.7188930440415	20.637629284339	20.691222190765	41.9905752665109	0.273730068749602	4.93754061138961	0.942762946260574	2.02552486663703	4.31288918597913	174.440999521337	8.1451374973443	0.142887903989895	36.8425440336711	0.163531909027245	18.3646166957599	1.33600229647599	18.4209465294376	45.2006937999347	9.10000190290041	73.1956192695082	27.8152648642693	53.3578847718277	115.905491589568	15.5152348716946	97.2245202641752
TCGA.HP.A5N0.01A.11R.A28V.07	0.0758181942978264	0.0289902830637577	23.8411615964326	4.86434044571112	0.0119842860654534	25.6227766252966	10.6951152140367	4.11922192077863	34.5319619417829	56.0025466416138	21.2633333714894	1.2396229573428	128.200487447444	63.4296694611883	6.20317100750825	0.0414311321674199	52.8883912971464	10.6254341304652	70.1117676915362	9.0691388700822	54.8002242814964	104.151763296902	39.5350213935869	14.0732465651817	7.65709050655189	14.2368829432025	12.8412272234102	26.8761929579792	0.146897315152753	3.09603088523938	0.726996832537414	1.20990382778605	4.07078405208498	106.977930654655	3.42399603561095	0.0736507942924527	22.1093977521837	0.10188896080378	14.0282999441265	1.32992593229166	10.6907365925656	39.1966830411974	5.94104035836255	67.3742798310296	16.7870544649419	41.1299665670896	90.5995398137043	14.6553798763894	60.3897427739704
TCGA.ED.A8O6.01A.11R.A36F.07	0.146772278085367	0.0205911676223397	34.6739703525542	3.45163746854853	0.0119994162474426	19.0895031206633	7.03609245246807	2.86004408916289	37.8136919518097	78.9211839928422	23.082818294786	0.710253780506412	252.068297312674	99.9907644989661	5.27552347256967	0.0467258290559175	84.5924447813576	16.7066851476654	95.3802598491691	6.47622662197705	194.277353753984	87.4129848260365	47.8295374826379	18.8068601818686	12.4064315222922	25.23892024535	27.8243075791247	45.6792998915144	0.369430951537542	4.65588264380058	0.968921043634448	1.96843621125796	3.85215925512111	70.5568743566898	5.67966636041295	0.0404392442491219	21.2898075790246	0.213726036111935	12.7491091521261	1.26536784374545	14.6970997348878	43.6528294787948	8.01045057438566	79.4800434435663	23.3788499690266	42.0898466565319	80.421377105951	12.3118444285139	79.6516654855506
TCGA.CC.A3M9.01A.11R.A213.07	0.00507184245297434	0.000670722638843204	1.41930661520895	0.433757935554514	0.00114033880388045	14.5991040502642	1.29827896163082	2.0673219143556	4.21803444034198	17.4068942575193	16.9546970273987	0.0290705307758815	91.3454641086733	55.1568939086789	2.45730865149532	0.00197981639616893	25.8458310307526	9.94429472044079	141.470323846209	0.590304645394199	32.2159034999378	37.8910357720888	5.18251119834363	12.9495399078891	0.14005285213585	15.3901650729085	6.63852086253101	5.16570599967974	0.0483741278322903	1.26202569465043	0.495264369228439	0.495552044878926	1.35671809505314	6.10345672927634	0.00394239404457784	0.00215612639225098	9.28487731210141	0.0163296392954134	6.53178611711884	1.11601183778037	0.921500445190512	11.7290728507201	1.400016572151	33.0732933746855	8.14395510550717	56.04176645672	10.5301364852166	9.90739568823215	23.2994716837204
TCGA.DD.AACS.01A.11R.A41C.07	0.204371202442314	0.0274829553778948	46.4247451638988	20.7724744269789	0.0178126087478103	29.5948379766569	10.2651506423316	4.72692729227419	62.3314628226176	147.844003790512	24.5153630042824	3.03574325544751	308.593336163574	111.171772484268	8.6189200635768	0.214450172608955	182.353138459985	16.9677448757258	92.8754127921445	10.7126277519849	434.031734109601	265.79477795303	91.1685729777059	17.1751935326398	30.5321928524449	15.8822866921752	24.3868247684621	101.279950837123	0.522658807138538	5.38462747925665	0.99486171525749	5.99198407254097	7.33758198003445	189.847507087529	15.7808470506026	0.0803219598266526	28.5642270449665	0.163811451821504	18.2462635077622	1.17645382182455	35.8249257578833	105.913978341371	16.8252212452417	88.7324252102562	20.6799134218735	55.8217955025798	275.805054346939	16.5668894099771	180.245304555148
TCGA.KR.A7K8.01A.11R.A33J.07	0.068243601148069	0.0189310171270172	19.5118444540803	4.77348356709978	0.00796456908927546	24.8516735880326	7.46282371733509	3.76567965777404	24.7754844700484	63.705193358505	17.6650529815752	0.767216707976363	147.592311873585	62.3309844049594	6.79339939779802	0.0353341089859039	57.1094213196364	11.6879964290103	82.9461426511381	5.59832950975611	50.6060234012781	69.571477729373	61.1231735501462	12.9637020664086	5.91819746814372	16.1927447271803	14.2028491040116	26.1565264579353	0.166816080761213	3.01533298367232	0.696669298734435	1.45616888631642	3.05897151889259	63.5146422934675	2.68244161566222	0.0443649775575606	18.863499765669	0.0801822275773039	13.1552943461904	1.96788570614178	9.29820368304479	33.6243735189995	8.23243368603109	65.9519056070183	16.93859559737	28.6652344574584	71.4876045027667	13.5841950254795	67.0281818198479
TCGA.DD.A1EJ.01A.11R.A155.07	0.139136249204842	0.00920373195488154	25.1888181755987	3.4222394096439	0.00648449160632307	26.3708928665479	10.1017683649017	2.86573085986805	33.0052623477687	109.120244181243	17.2525550377832	0.795002706742925	199.707236703657	88.1733715468246	6.01058139502918	0.0512185416687326	61.2677431593592	13.5279043316039	100.100066011842	3.87522234838082	108.802312576813	82.4441708779729	35.7777220642822	20.3288889685108	9.24288818077195	13.8066441685369	20.4041906373427	22.8848148622036	0.225247865648014	3.41534255304227	0.802410457857452	1.45093053838368	3.34312513686125	49.4394834760609	4.0084900635764	0.0214867169925562	20.7752896764593	0.0818048187794848	8.78108828841219	0.67396556726085	23.6424861195509	29.6356559207129	6.65698884036065	59.5281741434236	11.5283872899261	46.0184650401761	83.9053242094641	16.9193957920802	98.9160324288918
TCGA.DD.AAED.01A.12R.A41C.07	0.125921515468297	0.0242898950077444	30.9467914751328	7.63566120013997	0.0120128917675066	39.7296909030587	3.05978504769904	3.21490597416693	43.4564525666414	76.6869735354328	18.9553627840437	1.78477384626297	201.546683012823	91.6163019453587	7.65231143193214	0.049328491780192	115.42353222508	14.6932609493082	78.4792272838657	8.11648927249674	288.46163733493	123.31219088227	85.6570910109001	17.6125672922949	10.916341288964	17.4864396968427	29.8550958852227	59.9883766738131	0.402857249810454	6.93378814985688	0.950237438672335	0.95393903885014	3.80531923877053	159.379253104704	11.042709251234	0.0553085890351176	26.6990637794775	0.356287753652919	15.4350912588639	0.771181439102339	15.3266212962404	54.9016964421033	14.3059674094171	94.6931595871383	20.9775105309679	47.0306271791417	72.8739976785916	20.0503485518665	69.0001206134268
TCGA.DD.A1EE.01A.11R.A131.07	0.186343816725597	0.0348803247405644	52.2698651780625	6.56322957303054	0.0125797765782929	22.2765968694754	5.55451307209055	4.75873018663918	29.9882268366001	84.0936429050596	22.3705984947869	1.70899481591712	178.245340794563	82.2610356769462	7.38720626626166	0.0760483156922927	61.4280570763614	14.1655982487438	91.6044158324006	6.27867086506704	123.113398037692	169.21322408262	50.9968390519769	17.2095111008394	10.5376272125103	16.1469285654933	26.5961987925692	45.0951727142466	0.235899018831416	5.33204158141178	0.902803394692618	1.60072422465841	4.53347782675816	171.3567899588	13.2805621740897	0.052691503658666	21.5036314020277	0.114355614325985	11.4476009269662	1.44255065390786	32.3001926169773	60.4301089659359	6.84518164941591	58.7810577107937	18.8286489790788	61.6729603752416	199.592655117913	13.2916401695989	77.4011381916853
TCGA.WX.AA44.01A.11R.A39D.07	0.130163935989363	0.016569402342549	29.1345845257994	4.51600421703875	0.00902308527599033	27.0249196915812	7.91631785192885	5.3473534355542	30.0500081184849	57.1293108584141	19.0322375574334	1.00998797228332	229.441160017697	87.9190963704496	4.63717660278062	0.0392728035576492	66.5732387653593	14.5295402347628	92.4978077133695	6.73430164558048	152.542755115966	99.6239099403193	58.1471546913845	12.5729115338573	7.55640836790406	18.7627351694853	13.022316756191	34.413249633018	0.219490478077348	2.41231810201181	0.847152850854365	1.89334494488003	5.24732102537434	82.0613611984399	3.33464830338926	0.0345593788866281	22.9254043361816	0.100958975133171	14.8616327931291	1.77921239203123	14.4181718047992	38.9584649798481	6.74293314440553	60.6675950890136	14.8692785252603	34.4669852553933	89.6311300324338	16.0087552800058	51.175363304112
TCGA.DD.A1EG.01A.11R.A213.07	0.0816963598282983	0.0210426225446003	16.0539211947399	5.53272776401634	0.00881079573261771	24.6212140549505	5.31054081955368	4.62354328993148	28.6680528603915	60.884781984754	23.3658689969414	0.598272626545835	140.979372440223	60.7951331849326	6.0303994406566	0.0292942611925449	65.0390984913149	12.3217187266704	91.4512800779477	6.25565548338295	90.0886845094466	117.395199632369	62.3774157927	16.3304429092536	8.82328751626144	19.6100611105659	18.9232615877409	37.3380319535257	0.157049360258882	3.61258555408325	0.772008349665716	0.955255959603034	3.74742268960235	92.8917683478938	4.07065132485849	0.0421932193832498	29.7966720906528	0.0953930104773687	14.758212262468	2.39544022554659	12.5461602276191	47.0040590702292	5.92571879824081	68.3761856948777	25.6041407359974	40.4115452255426	106.569666930795	10.8789403297126	63.1530778354378
TCGA.2Y.A9H8.01A.11R.A39D.07	0.217292573204746	0.0581766032119776	39.9847858832023	16.0568296643249	0.0188697517048765	27.1285068957034	3.53877763654638	6.99498465616179	80.1929805977031	98.2164087207849	21.0702849087218	1.79176113799783	241.219050924636	91.3199539472265	7.23671466690067	0.0787500102671674	155.100056140891	16.227054323803	90.1880305436635	17.876018262717	315.784803930468	146.301588903186	54.3944876058052	16.5678071606689	14.5772973141392	21.8444692064075	17.4178321241034	104.600198857267	0.353365850264596	4.59478359010099	0.867247243221478	4.86343180920838	5.83856046643801	236.283606925954	12.3473034276281	0.0982032334285564	32.6165625915713	0.163494906301936	17.6122213228966	2.25720596375152	26.5415802242623	50.0431345945946	11.0742932178071	80.8271151410146	21.8201871383732	35.8540518288421	60.0688208735672	13.2593260289937	106.917671780058
TCGA.RC.A7SB.01A.21R.A352.07	0.17526822489855	0.0383190818858001	51.6828630251069	21.3526011066276	0.0198213895859061	27.4163533384315	6.87177602377962	7.03431591292322	58.2794969030044	114.490866313399	23.2967034732452	1.67610965086109	207.221237478216	72.4373126006819	5.18228271209442	0.0666444584989365	113.820687590806	12.9915664413078	82.454032009949	11.2846893221979	197.800804230602	123.407745807284	68.8094744151255	19.1482482001597	10.3102340165472	16.8426648058484	25.4142232845316	77.7987556797298	0.345128474625453	7.24720350571498	0.824496797931039	3.02721112696848	4.18150862055956	309.841839930519	8.63307001182828	0.183656606505597	42.6539859066851	0.194594806585398	19.8309211129126	0.835079310918803	21.9714799985244	74.5864268911685	14.784669699939	82.7557587009105	19.4005233091368	56.11661697364	100.850101569199	12.8050685985311	104.490613208158
TCGA.ZP.A9CZ.01A.11R.A38B.07	0.0461303623795855	0.0139942372391916	12.2175799261487	3.49541715530368	0.00745834176831728	21.7105036909617	7.9445998876358	5.41767858108331	32.3023695956132	61.7489499907066	16.047049711652	0.948706915659103	174.249326382239	71.2624684104167	6.26776635614132	0.055951003521451	110.478401487244	12.5576254919294	85.3321861089623	5.26310643679839	78.10196186681	87.0039998813216	41.2150722903234	12.8505627817867	4.16014990784262	13.3846181052374	17.5170397865144	41.8998601675226	0.236040630056729	3.24124642978836	0.736793537556473	3.20774504963421	3.97668148288153	51.4784936728724	5.14306760092102	0.0490173867620972	18.4167425698189	0.0908141895547667	11.0999547681986	1.29464698246984	6.99995931135522	26.617062315332	8.47419982447038	58.1010186144931	11.9971919613771	33.6892445623703	79.4717361646486	10.9995887413138	53.3179371046287
TCGA.DD.A39Z.01A.11R.A213.07	0.0958236645451872	0.0281989776008565	20.2509412538046	3.61627484560343	0.00694195457168188	21.5961892603488	9.59590357707544	4.09787483223557	37.0707593711634	77.3981381816323	22.8633467375248	1.09527833465828	321.464570074511	76.6321082284474	5.4402677739219	0.0420600078532126	61.5146883877291	13.5433003566873	117.710284223307	9.74006762664987	111.791619771207	93.1431259674656	98.0872467081986	24.3542311386054	5.80499167200876	17.1478184350724	16.2643457191215	27.709330448815	0.122241440380495	3.166898468252	0.785610488856817	1.10393518370849	3.51348405188058	102.548827801291	6.16011678804836	0.0407185655104972	34.9885909134372	0.0881757819989963	13.2858378115174	1.05973560870828	10.3193754570561	39.9079409527325	7.68652276626909	75.3592641961466	19.3134345389159	45.113109097124	97.5372363246449	8.58847093692643	98.188856002231
TCGA.BD.A2L6.01A.11R.A213.07	0.0712690142340905	0.0416457291887343	32.8738345329172	7.49036021914969	0.0141939710223231	24.3912662961217	5.46612497286415	4.61063380089511	43.1020903821977	83.0215532516996	23.1887809692982	1.15346438430071	210.144264714027	72.4149073905935	4.57036378310931	0.0696988984287429	86.0229411540349	12.3987510192631	81.5736459732601	11.3859267724346	214.427949205031	120.00191062406	60.8713857721491	16.95588460166	10.6412237495268	17.1395035531957	20.7207450748284	65.53698296413	0.282160681243081	5.73956667780806	0.828511289728387	2.46142784291397	4.83604599102816	158.189667820828	4.46599688738944	0.123949212117494	26.6874097469227	0.156435821489487	18.5227821429274	0.856793628877962	8.86629856294128	44.88055586768	12.1558326334724	68.8420970253666	17.8217851593077	44.9540139941716	86.4275587616183	11.912324922312	73.836918210274
TCGA.2Y.A9H7.01A.11R.A39D.07	0.0529425682959262	0.0156965958250678	10.1140017456265	2.15438703093042	0.00751901778934423	23.1867538360028	5.69974344049217	4.26096032253664	35.0854148703239	49.6747215604347	23.4971388614268	0.922143080296216	260.349545209182	89.6802812094185	7.89581106329347	0.0414130847895693	67.4597943168662	14.6289707571431	99.3766122848501	6.47350899555344	74.9934321625031	80.1354567281105	59.2512540498179	21.311642481339	4.00663441966304	18.2922490503381	22.2005166933469	33.0347523595862	0.151348421828224	2.89924507662221	0.865011898522234	1.23726313186833	3.34562108955416	120.945703476686	6.62342267319335	0.0308244585508608	27.9136947697498	0.0978460247430622	9.85461306499561	1.01615272770323	6.50371055878473	25.3518015331821	5.51507814569516	64.56429371056	16.6278720321894	52.4219695179157	61.0787065829844	10.7352098744564	62.913560970664
TCGA.DD.AAD0.01A.11R.A41C.07	0.139890989815655	0.0734950960475712	49.8073318507453	11.1629988321169	0.0270871778521222	31.1439603006774	7.14698745274968	5.94273716274437	64.7142462664767	137.499163519747	29.8753069989125	2.39080120432548	425.025798642125	113.153743393234	9.52240165619879	0.127155155294485	139.989476737599	17.4848588444007	103.307056475875	11.2175436394897	171.182924902821	164.722415362834	56.5218285572884	22.7494992976461	22.1533286900865	22.2223781380599	34.0015230369911	60.0585371835518	0.454429046208354	5.83945192322651	1.03215246418458	4.45851385076654	5.08898081020394	127.652981197216	12.0357151404072	0.202963441340493	38.2052326323073	0.177890761842109	21.8614892220093	1.35214062078914	31.5529309399687	49.0610084202345	10.8410586971261	82.3926992632271	25.4313119014335	70.3585320600526	108.28103686739	18.4539445268647	127.244860047216
TCGA.G3.A25X.01A.11R.A16W.07	0.0550460097712216	0.0116277984830313	6.75616692227311	2.85656335772817	0.00542739396495755	27.4322400931107	9.3446165509208	3.80424443735472	36.9135323925952	62.8662187728639	14.0939371389919	0.695651856023363	194.095836191068	74.3069359068865	4.95010989982764	0.0294488136727134	98.9442215499828	13.1471607321342	111.469763419013	7.70941744325578	168.8252945366	78.0735195772597	77.2591432032161	14.5230535200026	2.88250251862305	17.4143752164043	16.0011490966557	21.5469518179778	0.100195726219463	2.96990169300982	0.608678158841115	1.79756578584711	3.71347309624654	39.1006980440746	2.17452509046659	0.0242066490365734	19.4748868041124	0.0495777940746692	15.9165588715054	1.45950141948823	6.6330606563455	47.9069398633532	9.96517509743268	75.0406103100975	11.2986516128706	27.2296355907202	82.4042415484063	12.1314642870778	75.1175063425168
TCGA.DD.A4NB.01A.12R.A266.07	0.0508180407308331	0.00933025701300738	13.4389471009364	1.52608260696327	0.00618579641457791	18.8080149822599	5.42507343730904	3.40432808613789	27.54407292767	42.5166037742545	18.1070579832435	0.47222144045548	79.0767036385439	45.4592179155446	4.67815554378011	0.0145057548638722	43.7250548021612	8.29401791544629	59.4695946644968	4.10502142586908	19.0878755503171	80.0190404389797	32.8829302176519	13.6936581479938	2.28255970275902	11.1981736738665	13.9596302125623	25.9021927360712	0.0925777724280686	2.62641124594547	0.69933597901101	0.698282147604909	2.7665698654693	60.3385173369443	1.65162277344184	0.0432976049047013	14.0087455311112	0.0727547410123935	13.1361995472084	0.902279211072392	6.51960175107386	33.4907178702902	4.1540927735345	85.1235556512415	11.6649954751286	52.6691720740475	97.7275362917554	11.5013920173051	43.6936979765493
TCGA.BC.A10R.01A.11R.A131.07	0.251227302498766	0.0594887729440197	42.3502713084321	18.5776575652961	0.0249909892976945	49.1249325879786	14.2240580688562	6.66362070997161	83.7343820748113	103.984057199773	24.9809718512905	1.26716353003883	221.454261715464	72.3986730181966	8.41402414978906	0.0648731952148951	87.1438488126066	12.1656174490276	74.9341074058747	18.9331001897237	156.158682757665	238.251217869925	93.2205211882443	16.8227125689002	26.2658281155456	16.7229427418363	18.5379333063224	68.5895034813022	0.317962515894577	5.52863682864022	0.852950764816673	2.58007071537681	6.5508069123315	246.589187845581	8.34734608373745	0.208642510011839	46.6742201840636	0.222984351468476	28.2268881493974	1.37120500585735	30.6324420366078	101.169207746995	9.37459597619446	105.795050141125	22.3921286801186	48.7918645779437	211.128237361397	19.0688434598483	107.591569045114
TCGA.G3.AAV2.01A.11R.A37K.07	0.125060565978713	0.0339841582256359	49.1144589822446	8.66906900861272	0.0158562936986995	35.3919688958579	13.6848552315059	4.80362971482927	44.507246999649	85.7468783896699	22.6749221481756	1.64527348047639	219.801906111288	91.9450421754702	9.51545481816436	0.0793498091471092	91.8894631884006	14.3128857740168	82.809108776944	8.65882090104655	154.850513789076	151.210595951125	76.7226783962466	22.8758586492837	15.6545322158328	18.3421370993767	20.6690047510695	29.486688737322	0.170201718987844	4.39427351916255	0.799822369655869	1.41844452747369	4.00283001852328	154.033501602621	10.4693076419761	0.126436377922812	29.9554897618368	0.109517930174961	14.7450233209489	1.47886802000828	20.4201761223492	41.0061971530578	9.55703458212276	88.8243416723028	22.9831419695903	51.1889310334483	127.320359538917	18.1103789708131	101.019969356802
TCGA.DD.AAD3.01A.11R.A41C.07	0.0796510308211588	0.0250290478609123	19.3047655261145	5.92741994312691	0.00970374881257948	27.3830071757735	9.53746685752256	4.88410107397408	46.6564403279544	65.3523989095236	19.767668620709	1.29974729868906	146.238065534359	58.9905280094084	6.05993612052175	0.0369861902937812	65.3846272681963	10.9016736345802	74.2157891951217	8.26028868546728	80.0239876682121	100.571531078237	41.2290746091643	14.021409556022	7.10176502090311	14.0935631636161	15.0012147887693	40.8709338075709	0.18156257785728	3.59129261476347	0.794640697118204	1.4425655539201	3.63565767392544	106.880711867317	3.50047052825179	0.0513769853188308	25.6547829509038	0.108653608163514	17.9172867082238	1.35682269953622	11.2839160817682	48.7364084278725	8.6477859292389	79.0521860173838	15.4432651459508	47.3532328504493	108.209639621709	14.1829159314139	60.3636117303457
TCGA.CC.5261.01A.01R.A131.07	0.0505960638088014	0.0080437716843283	22.2588886489481	2.26073280052154	0.00790315464920739	16.1877162930112	1.9108125300633	2.96551112919542	28.2976017809797	33.7433478715825	11.8860513629075	0.835400635420953	79.4376196867577	71.2535436930334	1.79399406169801	0.0285012195928714	62.448159945833	11.7553847511455	60.5573876885257	2.88771820870286	71.5727590846665	77.2474685423783	21.6155185815316	7.36025123038182	3.38691341709152	14.4055283024195	7.82231075058157	40.2839133387721	0.173031778185221	1.65254750685459	0.688030438239907	1.15593544666679	4.55111505322145	48.375131988912	1.35811152931601	0.0212960687883716	13.1236620100221	0.062156654425357	9.52922307880904	1.76710664503222	7.41121348958587	31.9732871893304	6.08441535278457	63.385828624752	6.62359948085585	24.0532551571704	34.0359387723484	14.490624347052	41.233069684923
TCGA.DD.AAVW.01A.11R.A41C.07	0.0916647916456522	0.0186245053271576	25.468484450052	3.61361017507492	0.0141011882913698	22.4548147015133	3.49318212159425	3.70795773156335	32.292132368835	64.8720427729939	20.0839981078403	1.0236753082254	96.4936890141807	67.3625143663067	5.1426085701964	0.0375854696255332	101.568377776361	11.1992545983668	63.6271598591189	7.06831402693135	33.120501429576	127.109851399195	30.9377872938837	15.7271484112494	7.10880763638898	15.0507806916727	14.6754438271116	31.2096771858747	0.15593559029255	3.52125588554111	0.8207483729829	1.46812250941534	4.66753636131273	132.668191568092	3.41623559536003	0.0501756755866251	27.2960893019546	0.160236324816725	16.655879026676	1.28122277318774	10.6284321596363	46.2818919735449	8.02586364480051	84.1794283120384	15.4995491805091	53.1555930731748	103.040532654672	12.8545836821211	50.3774363928401
TCGA.G3.A5SI.01A.31R.A27V.07	0.106598730739687	0.0905413170719364	30.389421061406	20.1716945245078	0.0228304392990389	36.2803602189014	12.111431114002	6.46367241676421	71.2704386942697	118.927041989521	27.518814016081	2.71982812404486	309.549937177052	100.796552757127	10.6959975533663	0.1485855928125	277.951776480577	15.4902570045159	95.6120381353508	14.8215675794508	155.080718668679	185.798046386793	102.365756511063	20.7063748992556	19.4783180613488	16.3707848671639	47.1390083200486	141.038960960735	0.421053987427942	10.1789372140988	0.920225382452032	5.05168476258179	5.69028082201053	220.87699556099	19.2296416163138	0.180731239667732	42.6723254564091	0.197694380171884	21.8523677283445	0.657014514276904	17.6477797453639	70.7942657145768	20.1127036298285	132.255716148615	21.0094858617024	66.8674109588722	224.583325054039	15.8367315478524	122.70368636926
TCGA.DD.AAVU.01A.11R.A41C.07	0.0907619365871735	0.0186052304188477	27.789689545666	8.58729762647408	0.00756465906214274	22.5648463252134	6.60102271973148	4.66458163706996	29.9491794783466	107.934468348493	21.8996512345225	1.33135146255972	283.669946375666	86.9625578105468	6.14784108418489	0.0434807032477883	80.2936244089259	14.7544321451351	132.732880715183	10.185292562977	200.056092120371	140.085373853046	102.318001396521	25.4986105027167	9.58837691153984	17.6713042045979	22.7094706604186	30.7365921853754	0.167284443357827	2.84350367722543	0.78626935952813	1.67521170820052	3.94860750790131	297.169059029294	4.78697520476491	0.0375316084337044	46.2792649182698	0.0854202865194041	11.8012208673586	0.976521654345917	12.8897548380596	54.3134000636733	6.26092745437562	88.6459824942429	22.5304563514835	41.1861569497469	114.526052476082	11.6978625188192	121.041884347203
TCGA.DD.AACQ.01A.11R.A41C.07	0.112084418451598	0.0429028189645894	47.6569789489581	11.875912057863	0.0152407562280184	22.9452592594049	10.3569057778804	7.39434885056654	58.5137231325402	96.2986706588505	25.7277255081916	2.3921746082767	362.161812287139	101.914167685058	4.31507772493143	0.101365685765068	94.4755004996638	16.4079225395138	94.7325760269688	15.0471956713507	245.742022185503	153.933549924772	92.3142864081514	17.2629158147752	10.4306723081821	20.1654048816848	29.0954899467749	80.1506694919775	0.527546774351111	5.20213165997061	0.987837152217636	2.78982759242103	5.65146374615835	174.631029678628	9.57046969470654	0.13412062469623	31.2580423592946	0.174066155729184	21.0396457899927	1.44515760162026	16.4905261495294	47.5730242736339	8.95832390179028	63.6787649316673	23.8804845582002	50.035416129436	132.05979289329	11.3064481475058	90.9692059710424
TCGA.G3.A3CG.01A.11R.A213.07	0.0729014700975552	0.0316386673500154	16.1525382415195	5.0240646358668	0.0104058054908976	22.8788429306818	8.15757102482254	6.23392923128688	41.731279804788	60.4547881820655	22.4248587250078	1.93679367411457	155.728381350401	60.0091363901846	7.35682507088483	0.0626367381981579	60.4722860678168	11.8481775657492	83.6842560504742	11.779734716443	92.8527275544285	134.934446006045	64.1407929464097	18.2847313289791	7.43591698982422	16.2315766710753	26.453805692856	49.0060908342159	0.225752507860578	5.69744102000632	0.810619217452709	1.01123905479779	3.84432543851074	130.671701308938	8.20075558260485	0.059135086330514	23.8886218447734	0.10428422177056	15.0969539109129	1.92334231182781	11.1712081843679	40.7444089211664	7.78737393475838	60.7003473083868	20.925211766017	45.091807486526	135.818196124905	12.1816629655315	60.6106519145678
TCGA.DD.AAW2.01A.11R.A41C.07	0.28743554777569	0.0912815816828225	56.3411146829148	14.5570101920495	0.0202138968445256	34.2273893128459	7.60261090529962	5.26438987637849	38.6639278242051	84.2945976835152	29.244869600231	2.21614626660922	213.376130129584	82.9841253668908	10.6888243390705	0.0792945346060089	98.1338858935312	13.5836051588621	93.077924808657	13.8163434114578	136.962830614878	163.111457335718	64.9455292591433	22.5347439902886	14.6334154778861	18.1511674270628	23.1138936257058	57.5488914146921	0.249169475061628	5.5061017753986	0.901506452225516	3.02445338326068	4.48354791592847	380.398834392284	15.1414578056418	0.132447970436279	30.4013788062166	0.219122653939996	16.1215800772125	1.06212244483939	35.0616683818845	71.6260116663586	10.3617661641981	72.7974487244406	25.8408523530757	71.4924305534929	135.504630301703	14.0559096403537	98.510157590326
TCGA.G3.AAV5.01A.11R.A37K.07	0.147306651142026	0.0277839838580694	54.0296072940335	3.73865323432779	0.0100937910382296	29.1353989825995	13.8710250360945	3.952132435604	29.4264158049192	130.052842698585	21.9865243247073	1.61873150312911	225.24328269411	104.496251168435	7.53692353903513	0.0755173415425936	80.8782730595176	17.4910345537707	126.259456957932	7.54687211217948	87.8196125375851	161.080839472871	117.690773344967	29.2538798498537	10.4232404457503	19.3224049797791	24.5153143714006	19.8265285028004	0.156020981010192	5.41629543815683	0.822042101839542	0.945224099598855	3.50533641214324	109.595895504263	12.5723564811709	0.0541825458708058	35.698691082123	0.0912804985602012	10.7076376929126	1.60003092400198	25.31081213358	43.7390461092757	9.20064975453543	81.0588073263455	22.0726019554958	49.1284707767258	167.030393529588	16.5732519356346	120.894596377901
TCGA.G3.A7M8.01A.11R.A33R.07	0.0621026258654816	0.0336439120412145	24.5528281319912	5.91640351863858	0.0109734265093122	19.7759595700413	8.46141283119765	4.84528100663027	39.3081292869765	54.2430804033503	24.6436432158877	1.52819283036754	154.304369071145	62.460297274942	5.3725491934237	0.0521319479026127	54.7491912969208	11.8043967101675	73.894471745231	10.2957996520803	39.9199729883279	117.207828926167	50.1042366848293	18.9090659574936	6.624055753956	15.1664558866526	19.7348405378772	38.8248447236051	0.165213474689025	4.09964967158133	0.811307763014912	1.64813345771855	3.65392725654643	161.768542487771	5.15265119745807	0.111382389388023	30.602388917176	0.137457125096996	13.0771707124842	1.01730861580605	7.74102657023359	27.0271506971183	8.08561544980621	79.5937507415528	22.5320805504247	51.7462603793298	115.064051203656	9.23060463414942	72.3801418852418
TCGA.G3.A7M9.01A.23R.A352.07	0.0146187317909447	0.00165397278172203	2.93696163079637	0.522306331746105	0.00193008470621907	12.9953414928011	2.05341926200813	1.07182542958573	7.61826595676807	21.2807066228298	9.01960911154999	0.154984367455128	171.515585826523	89.1993295318663	3.35192919451506	0.0168966985221943	36.7518863063499	13.913825448477	110.700206799534	0.67783464782098	72.8307973792292	33.8890359807525	5.45851567436646	13.2698299710457	0.793358587052636	13.6922063329235	9.73115303934325	9.19449497465385	0.0632393004725372	1.24451818023876	0.761317133737835	1.3614541076709	2.62363268991551	9.00781274221326	0.989687662807097	0.00326359839714932	7.70382054544684	0.0288113800242177	3.07271060029175	0.565620103483376	2.10555187245542	10.8176317842119	2.96693287486856	19.6451001890526	3.03447139377899	36.9570015728211	32.3667021886105	10.153476726489	33.6829640681173
TCGA.EP.A3JL.01A.11R.A213.07	0.0830446024704063	0.0624345665050101	18.5159793704779	8.05140899407351	0.0168610293774356	29.5348756638219	3.85383700045722	5.32645936431272	42.3828117594069	70.7923976489508	26.8833089628512	0.817272024862612	191.974746099331	76.7500325346722	7.96350292378319	0.0564268602588002	75.2566384150205	15.4672121768417	91.89377004146	12.0574835490526	99.7220299808526	173.093004061726	98.6218485278953	23.5500870297297	11.3946417084759	24.865405578933	22.3121176071837	47.344004587679	0.204686455830972	5.2840984460907	0.81752351232318	2.16256446196626	4.15509313854191	241.608752879111	8.92191100670901	0.134508998562232	39.3259182153353	0.170194562383774	18.8297113382193	2.48239900982111	10.7541785134555	42.7822149690421	10.6977913195643	93.3894693451184	33.8351690925613	50.0563539004613	134.64143099635	12.6714234654101	76.8640770769736
TCGA.MI.A75I.01A.11R.A32O.07	0.200680376015183	0.0372179963384564	67.2849539121262	12.0553061720862	0.0111854468433725	27.4975676569343	5.65153226038745	6.60218631626511	31.5413523857216	141.756506511299	23.342673320373	1.91861371734157	251.664340896177	77.8566063450266	5.39623517714539	0.0550219253087597	128.652988011317	13.5385416275206	105.353178810859	10.3508561678743	137.41629044131	94.9505540222439	65.7279420785003	19.6654956147624	9.23703953111057	13.8922448700487	27.3485948524947	52.1646117581192	0.254410579327886	4.4353177307669	0.785360617285401	3.14250899567414	4.94665409695013	163.186225252014	5.50039644507083	0.056612041610577	31.4834411283725	0.0983587578209394	13.7081965503567	0.957641087354951	31.3884720776436	98.1674227915226	10.2934538509812	71.5336615782696	17.1866622459494	44.1990597672353	126.43075517086	12.7910165509563	113.99773965644
TCGA.FV.A4ZP.01A.12R.A266.07	0.071387703881035	0.0134986597195532	17.5016406558284	4.78497021321857	0.00441059921816294	21.532053114367	3.63288189298455	2.43373426929846	25.7531958222994	91.5038368758674	25.2417329031991	0.295438256226354	400.521801429764	94.5040529904581	3.69307946316907	0.0250454634331637	70.4699064350154	18.0560589704663	141.604875320984	7.14662852408786	162.561892845099	88.0284329390047	148.687079802885	29.9678429452211	2.98286826594668	31.4745823124745	10.6807326744692	9.51741915693442	0.0705402445814726	1.70817362960519	0.739461176045103	0.647444990255139	2.37400391529973	71.1070674847459	2.95644544451995	0.024771775325684	18.0869741823615	0.0742838285938084	11.3337325473733	2.61545403765555	8.27622336758524	32.5373355948673	6.55814323570863	93.3658458127563	34.2816105769565	33.3982733262191	70.9255914870637	8.74766232250357	110.441110142446
TCGA.DD.AAVP.01A.11R.A41C.07	0.0837102674399973	0.0238366032994514	26.8310709769543	5.25223769848342	0.0083686565726384	31.8083298537779	15.3172607063733	4.16339328300897	46.5133475620469	89.4981770923352	19.8430476094985	1.38840023109907	214.191924399609	90.6271041023929	8.99110786450678	0.0868847467737963	86.1899099132499	15.4144278436725	93.0068840703181	9.74299680008141	125.812037104195	131.161978485233	86.0000898136672	22.2056001023785	13.0524360542229	15.5757807987616	18.4116862726445	34.5129378046937	0.18574342691746	4.48330472520199	0.754472251056388	1.47449362399826	4.01222704518235	95.9803703124121	11.6391871407696	0.0605433708917191	35.1196717552405	0.0917760369778611	15.764976507873	1.56885380829809	16.5203794175506	42.3956861139618	10.1918025126269	84.386234723797	20.5622796798394	34.4291818828771	127.480278445743	19.8412705162616	92.7084686877625
TCGA.DD.AAEH.01A.11R.A41C.07	0.0696831696213202	0.0276312192982066	19.9094079350437	3.97405616408773	0.00942216117876248	21.6101777318997	8.59445003528691	4.32094792548992	40.5401994201792	54.7810173706481	19.9484631154126	0.77033728920988	116.181581509805	60.3065813782101	5.37912910294638	0.0362536808741437	71.7007219367082	11.1745976729649	74.4656101364145	10.9341367850351	64.3525135770228	115.014753296714	63.7059955938136	15.4023082667475	6.92501254373349	15.1246676117866	13.2007878280324	28.0056046065402	0.166194748340114	3.87435196818261	0.711048591213562	2.55252874701879	3.54377903092038	85.0386327181604	4.22737003307327	0.0674734549160539	26.1543783832751	0.129181717849601	14.2139065243535	1.28484199501392	9.37042406901231	38.5396091732054	7.51079479769815	72.5766566452252	18.9121192144663	40.3272542067792	73.0707200974292	8.30587883772028	55.1069282353077
TCGA.DD.A114.01A.11R.A131.07	0.0243764666958887	0.006221569972287	5.99773336349398	2.9524645107925	0.0056723690790445	16.1116343020888	1.5617688175143	3.04102579020618	20.2179999245969	32.4379466270191	11.7151630953567	0.670407022561567	88.9270931955099	51.9789613030195	2.8467613507436	0.0218979843746059	59.6753813662722	10.9298547064792	77.8364898327797	2.5816432149169	81.8889607017982	70.6127545365673	12.0461960069381	7.7284147186489	1.27908720986157	11.9825634845962	12.1505374214671	32.604723865764	0.144786406378814	2.27804533550488	0.657181840331835	1.33916579293868	3.87004028707311	34.1217472172403	1.15279742094533	0.0185952357477751	8.32212512150284	0.0588240744617969	8.5551847616281	1.9194788708459	4.14366876656056	21.2597407379713	6.33560770225398	53.6577171662024	6.63737321665635	25.6479280001413	44.8336054335411	9.6919078973739	33.3203752647908
TCGA.BC.4073.01B.02R.A131.07	0.0307606493939804	0.00436437846736642	8.11369294676753	1.15963056780865	0.00362372625485443	15.5651483851148	5.31384189455867	3.0362675808252	23.0302871246404	52.7893299413762	15.2339575408775	0.348892735881297	61.1199386561833	43.8033281413045	2.10957923269215	0.0234905506771457	47.636831086791	9.63200059134086	63.6957811335255	1.78074589671182	41.9843747130325	50.8794457782703	18.2457157122401	11.2531520474322	1.37699773840836	11.6981367973374	10.2768989449596	18.5181072141761	0.141549918084377	2.43638383156312	0.660618639227997	0.438068197161638	3.13308796755304	15.8446073745752	1.16910156371306	0.0149003129751243	7.39496836573589	0.0602885372928779	9.79268323867143	1.50122975354798	7.39042434551871	16.7250037643071	4.78536171795604	50.6033711271465	9.98036726291972	33.0479671256491	42.7910428731444	10.9413167273238	44.2357163350785
TCGA.KR.A7K7.01A.11R.A33J.07	0.0538788112402422	0.0185338577081663	19.3301551618803	4.99966342446932	0.0074596716134118	22.7581840320987	5.87844623549634	3.57731664743951	38.7242376004822	84.0061156553503	23.7852193466051	0.803592596830966	218.865640877934	101.874677479719	6.22093243813208	0.0677968528467354	77.7238548927504	17.5959703945692	119.075624845581	8.18567214837419	159.264215581254	122.057100368533	118.977601277444	26.5859845727489	5.72034320477928	26.1457139472044	19.5948996610692	28.5167183401038	0.136013430242219	3.5463491391601	0.793771082885095	1.50649602497969	3.42208045432004	103.812337956169	5.28025140194151	0.0448397297717901	26.1667545386638	0.114878046624358	14.1373785045566	2.48241574048188	7.93569991510798	27.1427577687662	9.60077199577742	94.0998598776933	30.5304248240699	38.3675770456008	87.9111220982003	12.5925433461754	84.3439514582483
TCGA.O8.A75V.01A.11R.A32O.07	0.0990063267006217	0.0467598790227784	23.8701502401231	6.56411198371996	0.0137188233822331	24.5595427231541	7.89513077791529	5.25742055996026	44.274531854678	68.4473601741344	26.8406128944481	1.26598901768636	152.369344440227	81.2835324081739	5.82119590597685	0.0521287775303758	92.158091999263	15.1836886589946	88.8945216075352	13.3213264679009	49.9642913420275	163.903700266038	82.4843338306006	21.8119902086808	9.0976308533752	25.6658448365371	19.5498556111929	39.5738268239467	0.208977161634891	4.55614810501235	0.805436997533812	2.01910081939231	4.3977026739846	105.302170339124	5.48869989397154	0.117836386741082	36.5057737334079	0.14782585656095	17.3108295677928	2.61265278541031	14.6959841825865	45.5664321862744	8.84642633794213	99.4080176853763	35.0782830819436	41.205744183776	158.736508536881	12.2441115529529	75.6194472956247
TCGA.BC.A69I.01A.11R.A311.07	0.0650241897319784	0.0476802489760866	19.258687438244	7.11564368810545	0.012085501599275	33.7619969250849	16.6489478956774	4.41269818109319	44.0413680301741	71.6185358851743	25.5462835025658	1.60972149226751	189.548808058489	74.7601103275494	9.87950992662898	0.0438540611855883	73.5295479943518	12.9455647919716	91.7233586936549	14.8155030658682	75.9608083409066	116.329907115824	75.6775825434051	21.6739850783652	9.7402052797368	18.3339315147018	26.858893154802	36.0530287436425	0.186149344717691	4.86774259199226	0.808804987881566	1.32482766002262	3.53435526050201	128.192603688729	6.09658404774208	0.106987453876026	30.3138925370335	0.124398833821575	16.6254855867554	1.50739419816859	10.2487372403556	43.9198859015875	8.00747054337827	87.30285300491	24.9216378260677	50.9628932619307	102.479421226436	15.7574838701457	79.1047941307263
TCGA.DD.A73C.01A.12R.A33J.07	0.0656496059144877	0.00861674253681374	30.6244573842964	3.23451804314313	0.00648267340564288	18.7438150745866	4.13788997378491	3.42109745687043	19.158144582029	61.6646174450113	18.5750609884261	1.07679748317413	115.501745182398	59.4693238854186	5.06103796996434	0.0447010345168885	54.0409065354219	9.91118373596605	64.9628101820043	4.16275560876333	74.048694428956	109.605089440708	35.234337139034	14.6495507066677	3.68536904680299	12.0159290144148	9.94094225950574	22.6085917724167	0.112280853606905	2.56690686696347	0.739960899118951	1.32970053005624	4.35712998960848	108.428752058284	6.31079296114542	0.031511800965375	19.6347265091045	0.0512391591437966	7.70490053666776	0.859249262474722	10.7174902453403	32.0075174667067	4.44886792250539	49.9162773905844	13.1061860844818	55.228226629151	89.8917378322186	11.003148986664	76.2461449826335
TCGA.ES.A2HT.01A.12R.A180.07	0.0536840227822934	0.0578291408096465	10.7935393938486	7.00934823509012	0.0135552110072187	25.9567470922991	13.1215248843714	7.20090797143622	60.9530977951386	60.7769127737311	31.0890272121942	1.22805157989504	208.150895120946	72.0208660383879	9.41536889997926	0.0501474250952678	67.049578743421	15.8777684477567	103.691236556952	19.7155146833187	58.1316672077174	137.119796096191	118.72603882087	31.9714621677879	7.51765669737495	25.4495646846166	32.1866179460932	40.3671495947442	0.168301687083971	6.99398164198952	0.797478217779522	0.888184723218865	3.24716099810479	102.302541546529	11.1139599625621	0.164797338000645	46.4627837524876	0.147673274838105	20.1431500392324	2.71230675718811	6.10306608381015	27.9474973058287	9.47525383183876	120.842847759199	47.6843186302224	46.9449431121095	142.639593070914	12.3358403387353	66.5963623420715
TCGA.DD.A3A1.01A.11R.A213.07	0.0548608948369314	0.0239088519662626	15.5588897375962	4.02498550277904	0.00744297729646807	24.5584067751305	5.69119698909366	4.93720629051055	30.5034975339787	100.927924412668	24.5984349060636	0.962601034217195	165.499506430029	76.7986933230953	7.86542734368095	0.0535433794992804	104.067543763554	15.2082173135012	107.728493803112	7.3874853616303	47.5931370261441	134.498356790971	95.8960933886392	24.9441586499549	10.2873790401223	18.5799353703362	30.4929923467499	19.7454325737561	0.114926341688872	4.1508270785779	0.764698309924734	1.62634468338526	3.09819830773152	53.3346496320933	8.35011178835317	0.049161196094704	33.1179561155815	0.093605864055426	10.9328827101006	2.08536707348262	10.633964660824	34.1548880095335	8.28933159871098	103.367460917648	27.4256114261005	44.5151735479136	176.543604587039	12.3410053479042	72.9015709922747
TCGA.BC.A10T.01A.11R.A131.07	0.0739732925843704	0.0284752104781495	30.9763647178302	7.80995932529061	0.0101819269193951	29.5035068239548	6.63189117817289	4.08193050048265	35.6843932866296	73.8063759342058	25.2327587783071	1.38902826338365	140.212837474599	70.4082868700426	6.94052748123998	0.0450074091304265	119.811231750058	11.2124538332968	81.8904025528717	7.6010711511856	61.5842209960531	103.825910677306	64.457395183713	20.4089604149401	6.89348770875835	12.9603171464644	21.9026887970044	43.8239543338894	0.183792651958666	3.99198413486766	0.789382538807415	2.2806692835405	3.83165400470467	126.826329299833	4.14680487768666	0.0833082166603998	30.3671859562769	0.104200362377176	15.4107015416448	0.53664996056034	12.1873721906423	47.0133208968078	8.37402816563535	78.1289640084807	17.5056594664945	68.5789037434937	145.297196330945	13.0083503181087	88.5314008139393
TCGA.DD.AAVQ.01A.11R.A41C.07	0.046293256284482	0.0156339875448202	12.0856708873633	2.9249059966634	0.00779710476670425	22.2308662489092	3.77467139475622	2.87248173418043	42.670678804211	50.6503214371117	18.1720010752625	0.616810621182853	115.342837064747	78.3151174745762	4.25160146111339	0.0382813007333738	99.9305262600436	14.2031656614286	75.2370937538092	6.97747475929139	97.1714194870802	85.5262760861868	53.8855528412188	12.3612362424022	4.0459957988429	21.8746727189152	9.98808718365303	25.4176582333729	0.150385267400918	2.46437559207926	0.738185481610598	1.4214732735796	3.3573550853231	64.4114760851551	2.77236398960619	0.0373029600084685	24.4012212081713	0.0792525562442459	15.6197592859898	2.86859017865431	5.50574943784386	24.241122070687	10.6476658605959	82.8533458960029	19.0795449460144	25.1025002709428	53.3032864269802	13.1015633650263	54.2691416182113
TCGA.G3.A6UC.01A.21R.A33J.07	0.126642489493768	0.0274521690951958	35.3027550611954	6.33749256090145	0.00853378734248998	21.3290020035053	8.04210684506929	3.17952418784563	29.4548870415673	71.4039904192024	20.8365878083906	1.6544235519548	198.696321561472	78.7313494411511	6.60993223986083	0.0723231426203529	71.4444552850357	12.354573307882	76.6126012491323	7.16147840367536	126.431022389317	98.4312658186591	45.7169213082633	15.9458577905508	8.15713583143958	14.9334086900119	13.5484482902844	35.8139045415726	0.220239623059861	3.44497323106394	0.885312056664768	2.06076770714685	4.36927263613252	143.658294576684	13.9276607997444	0.0400029699457664	16.9453410704272	0.0889655125646734	10.7022096856564	1.03936051577307	16.8783119969614	47.0116159377453	6.41743931637928	56.0639203148443	17.7197077074199	50.7727886474168	90.6855964921968	12.2254202797001	70.9043943703585
TCGA.DD.A4NG.01A.11R.A27V.07	0.166298792782964	0.092099082688763	48.3535685292734	10.286744354838	0.0167048799313948	27.5365702048932	5.69063588995217	4.8550573227168	47.1668336512032	93.9805459081537	34.9978638683272	1.22151574292974	207.568523995288	76.4886605276788	7.22358369612996	0.0599875738139921	102.482112122933	12.813519579693	72.739714450996	9.7014168053743	69.7645876724568	173.475324558677	104.639803323305	22.3469018361831	16.3051757887501	18.1546467863832	22.6854155789056	66.0083742952925	0.281126481050005	5.42553821820815	1.00211403754214	2.08189437802089	4.68283148731372	378.6061096287	8.06462673633624	0.140933726650778	34.6984524643718	0.258242233375545	21.7797856601565	0.995833979342564	23.7260681442497	81.924162653004	9.37379572333387	102.832289294189	29.8503413170869	90.0882920459832	118.227112282752	11.2076131885306	114.16457005925
TCGA.EP.A12J.01A.11R.A131.07	0.156243407559788	0.0446085596991582	61.8433436031362	10.448617675956	0.0226243478550083	43.5059139142795	7.42611482700874	5.04347931991382	40.7284621171246	84.0804479763664	25.1957086681097	1.86077324887043	217.42105950779	83.9225249961494	12.2078135979189	0.0994570221734888	70.457886984552	13.8048401900915	78.5869119415922	10.2937108670356	193.839294897306	142.165545043223	51.7459815955482	17.9537915172681	14.7808944531965	17.2940623237725	23.1291428153219	45.5088143595624	0.316561184216242	5.62114536007311	0.956600679170797	2.21044557741562	4.76955703311611	127.362892764542	15.8909401401763	0.111187487002596	24.8648784616189	0.127889295509112	13.9029603768296	1.3630351982942	30.7780419638025	56.330787416713	8.51098389464454	73.9189950142245	19.8721619723241	55.4942314115297	144.507607188885	24.6467495298042	85.5144737134923
TCGA.2Y.A9GS.01A.12R.A38B.07	0.125496953246495	0.00869767962022718	41.1043713674283	8.23473015933612	0.00719292165806192	23.0315825319575	4.52684183048755	4.26353063506824	22.6487223379786	104.229568402758	14.4999938096928	0.993581155217934	154.27373191773	66.9769433364104	4.32815034689383	0.048821080189675	76.3059693438927	12.0464470856556	97.6115020800893	5.41212457237145	284.750304462776	109.750927260318	35.1922398730638	11.6606230695813	6.93895844627621	12.769805440413	19.7296447991195	32.0325947432223	0.25544170345778	3.70938677166136	0.795121437034477	2.18596269318	4.82897092713443	138.897751223456	3.98819805722078	0.0293035946572809	23.3469683554799	0.0806481810453353	12.2179675624266	1.03559090852331	25.646053323968	73.556588914895	7.52890986108971	46.1337752217567	9.88144469623761	36.5462553988579	102.772440624842	14.696973194862	77.9167667548923
TCGA.DD.AADO.01A.11R.A41C.07	0.0600469460661821	0.0154103161261904	11.7179044066965	3.74786637043654	0.00613014987160106	21.0496656890579	13.226569969036	4.50738303003005	44.0244229293931	65.0825859793094	22.4689671635919	0.621320307601911	172.585364396947	83.0663804424554	5.32244582642323	0.0360163185634385	89.1344852708881	14.6117946375214	107.728049757181	8.8801661487834	123.998198372231	105.475070534369	106.087259303302	24.86167890153	3.77526012171324	21.8812179112429	18.7986994529687	24.715762834011	0.10092146322539	3.60059465366197	0.713282452531352	1.16945864847767	2.73457154800839	85.6132219237434	4.16488496706439	0.0342474533112185	37.63025559407	0.074538295789036	14.6838004487422	1.68787118708946	5.16591929218568	25.2634350141765	10.7540609996832	112.355591159841	27.1295406335278	30.8244420914067	71.7026537721804	10.4614352314878	84.9349729978197
TCGA.DD.AADP.01A.11R.A39D.07	0.0632664112428738	0.0173413638040007	16.352951276478	6.33166887066575	0.00875910294371745	25.183611800309	4.97894627862413	3.55802709016875	34.0070298082368	64.5646430140587	20.6445824883539	1.51466151901929	166.249780180903	78.0165590765475	5.81960252710051	0.0413708918887881	87.2024697382922	12.6736707550029	78.2235081073088	5.80452993622425	74.9716482245451	83.7389622821718	52.4886191071646	18.8352905016431	5.09833957086311	16.3113380886247	18.0474465103104	27.7528320003545	0.181021420737362	2.89239287041717	0.806979754669087	1.1307836549827	3.54873450410614	88.207274794699	7.13857177616814	0.0429868944413823	18.948776283404	0.103814410087662	12.5804290337302	0.993126241587156	11.6233886684986	35.1296429959808	6.91150050118591	67.412191146022	18.0634743171277	56.3058031175059	65.8762753222188	12.593516793997	55.7076382169936
TCGA.DD.AADI.01A.11R.A41C.07	0.0412005309789646	0.00986540099796098	9.45127446385832	2.13804235487281	0.00615190477745097	27.6437465033636	6.7637795000022	3.60301479206038	31.8473636552031	49.2507988023122	17.3109828444421	0.795825244693121	129.226921670707	86.1927084287306	5.62547820531706	0.0331869417921026	84.2769765646289	14.0977716958518	95.9607979255423	5.21329297312502	65.630617449908	101.941559629041	74.2879974284513	18.0483903937802	2.89506873113	20.9696979348663	12.3143532132018	15.4109992113743	0.0892223914753569	2.32005021184987	0.667255540808501	1.16713079856776	2.97064874043442	40.7378835060214	3.34357838682354	0.0186892241560481	24.4091816733547	0.0625234469693944	12.2837824912283	2.35715149411197	4.92981317222973	19.8276011796835	8.41989262193673	76.8905907237497	19.7104653051096	30.4482553176896	48.3062529647764	14.5026660695945	46.8531321821744
TCGA.ED.A627.01A.12R.A311.07	0.0204902503947817	0.0075853935340849	7.97521390930211	1.36651572818277	0.00542648473865549	17.2587216012533	3.71398523631103	2.35804482332439	20.4964955374504	32.9056958972162	16.2150135852336	0.469770425188197	65.7628448474539	50.2912407605383	3.50641815595318	0.0127627815825743	35.9018778059709	10.0497368867211	67.8423615197009	3.49975299716468	19.0217960476896	51.7419598757106	17.1825203755875	13.505376494042	1.43987855936427	14.3915094290146	11.6203636682699	16.7868308397491	0.0896620695295199	2.21433732169672	0.687927431402537	0.67719231712134	2.34999688650605	38.8536590241069	0.607731597536622	0.0257534543118424	12.908365939677	0.0624903704943861	10.0390668587689	2.28667935046672	3.49890957894104	18.7103819287636	4.80123083584248	59.6253447262686	12.7920196034274	36.6277314386147	38.7276351734921	10.4844492082792	29.4346508065321
TCGA.CC.5263.01A.01R.A131.07	0.0482834049627649	0.00311845799459493	11.1887653690719	2.32716487954664	0.00353530287268391	11.7936194381077	2.61199916234371	2.69698743951473	21.9493591500557	51.6362490613034	11.6449967572317	0.505819484568952	144.920424211654	57.1336582530385	1.61937348978144	0.0337075413764104	74.1096388622132	11.1582046628087	77.3453671099897	2.11747364345994	138.903103584502	80.0332916580984	19.1971423724129	9.79993608623444	1.10268638779201	11.1105560923096	9.6944187388357	27.2699387814697	0.205148590581737	2.02845474252443	0.790350412685056	1.51197947215409	5.07996189803512	44.9938167662108	1.43443494210575	0.00960989471680647	7.91109069375473	0.101142193977546	8.88998101055751	0.926402441828791	8.16425754307977	32.1381392020055	5.8448522921257	44.476407212723	4.561898866407	30.4016967742113	135.693070641928	8.51080934772538	54.42297835292
TCGA.G3.A5SL.01A.11R.A27V.07	0.253340748781215	0.0641674491551122	42.0068912264229	7.51386164650346	0.0157840915854581	31.6208596560599	8.88155070026371	3.92271469029387	31.4738909734964	78.1968313826141	28.2598393999848	1.99294771918204	171.391368051511	73.4243944231286	8.50805306354762	0.0773679641913533	96.0614839260503	12.2313852376253	74.1560271148888	12.4487008811155	104.619581995914	161.220598336573	61.5298449344093	21.6955223933963	14.2759647095853	16.5248622311201	23.7012757977872	46.699826591701	0.239337599661293	5.32627093458218	0.863068390986677	2.76803026901701	4.58146227062879	222.217003919862	12.5959510303319	0.114911313578549	24.7308740867245	0.129279582538208	15.4226380315672	0.908714429895133	33.2996407714814	73.6958683596287	11.7841536966732	70.4489352664745	26.3558445247121	63.7241639089881	134.600735941177	12.683645868404	79.4642775767958
TCGA.DD.A4NS.01A.11R.A311.07	0.052684900390657	0.0118657210525918	19.4665787520299	2.71021686722529	0.0082678867471747	21.2192985477846	2.72041590074062	2.35336966864792	20.1550587866944	44.3961107804647	13.8264562017513	0.726948799577665	79.1397813696669	60.4691260735259	3.38281422008556	0.0184262314001596	53.6713279046491	10.7224061996782	69.7205236278295	5.50115044031871	28.2983198748357	59.7106932446746	20.0187232366038	11.5087264064514	1.814981543734	13.4769965497577	8.93046075305596	18.3453575525839	0.12502228348503	1.84097763092244	0.710362933387222	1.02359881630254	3.64350059577579	64.7669070166523	1.43226125102905	0.0347791150091768	11.5427534280784	0.0853020278749289	10.6936313563034	1.84808613689928	7.80146650045856	36.494230509115	5.04405115864921	56.5973866391142	10.0812080849053	35.9178958038811	45.0536681100091	14.0756513174036	31.7895701443123
TCGA.DD.AACE.01A.11R.A41C.07	0.286380119605629	0.0862974474566087	48.5765878219118	16.8157408070411	0.0146411653305062	27.8085529340769	13.9132020468992	4.44714319465657	42.5179285680564	96.4877393182341	31.6819752896163	1.50770519142668	209.471473688083	73.6620900266802	7.56450152386533	0.0657607800445883	88.12025613765	12.8895922494714	74.0037289403849	9.61349314182062	208.542520409411	216.361628585748	64.1761859212942	17.2224699119528	12.644531068005	18.8028879123989	25.4620862807638	98.9917793691518	0.401883358632869	7.06663569207489	0.927262036038427	2.16309994259383	4.35249963257451	360.313766148398	10.1896925282091	0.0884091724050118	24.7232904897964	0.244732488886313	20.735323830231	1.03567981601449	32.7306514767041	83.0070946337909	9.76356207879585	83.180671776458	29.1789890233258	74.1813625482965	94.2935749155321	13.7447650520727	83.1638665803
TCGA.RC.A7SK.01A.11R.A352.07	0.39776717249367	0.0476622460933052	139.10137745374	20.4944286966279	0.0188298944544457	46.5880168386663	17.0768419671702	7.6065208359298	39.7890200422691	149.604438215926	27.149774997957	1.77285665729169	283.659840482876	90.8831184940607	9.94380543115333	0.0651301870568793	123.192282588666	14.6480014949178	102.969730781719	12.1888519954438	272.266387070638	151.99468881271	100.549771763351	23.158463882674	12.9865025210758	18.9903851832828	27.762306300046	35.6181070525578	0.291486266987636	5.39230700787854	0.906676568298136	1.85050480290315	5.43937497123631	227.225964371288	7.26070202552889	0.124265981047633	47.231607610183	0.133337931840272	25.3685146816532	1.2422086386248	57.6164018581921	127.88342075978	10.1899095833555	77.2747321913217	23.3676151733488	58.0613087342638	156.970579013009	21.6191256519049	116.454105927532
TCGA.DD.AAEA.01A.11R.A41C.07	0.148911203633822	0.0479987989457666	32.2128287789224	18.0765631201171	0.0175567646448258	32.8919015778212	4.4500372080816	5.67603849430294	44.8879118010325	120.279796921641	22.5154003438431	1.67327167085978	276.109822449215	83.6196169333595	9.68226610944875	0.0888520166302177	122.408745549808	15.1328387649609	91.3185328407652	13.1359692660532	369.639950464317	123.820601989641	71.2034540226191	18.2812780662446	13.1883748097566	17.6164645022981	24.8178843049877	86.5675214764015	0.26431803608308	6.59236899475113	0.842504772340373	2.7166465975276	4.61717281715816	288.018038673778	9.8436444453939	0.151881381012324	37.3629976267207	0.114763890059169	17.7223626287679	1.23061432213291	17.744015706235	63.9602324630343	16.1008801653167	82.3300683101085	19.4077117712949	43.2715054412165	57.760643540514	17.873079473444	123.506578466534
TCGA.DD.AACG.01A.11R.A41C.07	0.0963379043615454	0.0377852218909844	31.0782070853102	9.63190266794489	0.0103645315362939	36.9868180977605	6.33100789004373	4.73351239480001	43.0060531241875	87.7324878219015	29.2739289126368	0.903221755233918	241.736185084038	84.0854186114395	7.92735698602249	0.0389336746214712	125.189168139351	14.592533101638	126.172045089368	10.5007089620615	450.973321081562	131.332449558924	115.149958638683	24.0283966060166	4.9270897423771	20.1302695340486	32.9058377049861	74.0165394805488	0.348231214138239	6.56814704567174	0.835184443459225	2.44471857601992	3.76955999241174	202.334477127217	4.28318366978766	0.0736204175847028	38.4625123300158	0.171856800664838	17.2709640940566	1.02101202826472	12.8869585134298	61.873852137572	13.0950083859164	91.0273571730867	30.2453903141709	49.2414649130478	107.704543226262	12.2243908666819	155.212519074576
TCGA.QA.A7B7.01A.11R.A32O.07	0.0504266126857703	0.0105385109474212	19.842694228304	2.71061337597174	0.00731744696670252	16.2185476690456	5.48315874370506	3.73870718095321	28.9330883637823	55.3751894288524	16.2817371499271	1.24184503985803	179.582973676809	87.9031334706164	4.02416793660033	0.0516890213295878	105.207006943564	13.7458554168141	84.0425476321501	3.03257763121302	162.362985090503	94.9769451410091	28.6462198762325	11.1883311239029	6.43441327735228	10.7468958936437	32.1849197131467	50.0528403209615	0.337465878618959	4.56942715762183	0.78437331797592	3.18690736691861	3.86826382257735	64.5134633824808	3.20416484298308	0.056312616762296	12.9256105674274	0.0895706225177883	10.8306207073468	0.550578512838888	7.64062173175013	26.8889341170128	7.83583812140506	43.1748281458724	7.58452860644605	39.7709090059241	73.6660249655323	10.4147790837066	61.3404178580566
TCGA.DD.A4NN.01A.11R.A28V.07	0.137943123704066	0.0172712877970061	45.0240692489606	8.41284168388825	0.0129992307257819	34.0675539828343	4.41159477720359	3.34799086672768	47.3129021913474	87.7312712197328	22.2193918109025	1.75692137882045	352.976085722079	160.942350608206	6.92735199108604	0.0897427448921751	153.05577866452	19.262339882894	103.738341511556	6.74520031572657	91.7757824298027	111.690688553817	66.6489806851704	19.490026517013	14.3067676701289	27.101786886745	16.1436689991599	46.6718021606789	0.177800697992969	3.11282158053743	0.896917952732418	1.80740348228309	5.81990364987348	132.612921444112	9.40450211086326	0.0294355542082883	40.2378825533376	0.108497431495801	14.9421183082837	1.18009757137078	15.5026534455267	55.7426932903074	9.06929570596247	87.4532335434031	16.5355741357373	50.1101733214118	50.9809269237419	25.9600155203564	100.053387952273
TCGA.G3.A25U.01A.11R.A16W.07	0.0747744387143846	0.0197782808459524	20.7116525152022	5.92334977072745	0.0100243665776715	17.0931288887476	7.97314417765963	3.18078028313501	25.8357718462494	77.46611157569	22.0447896594541	1.50622403405068	173.126140188081	82.535884590534	4.73909868735708	0.0873562414605467	106.983185429866	13.0568179965365	82.6766416928324	5.89311166053058	168.907337201904	104.060095881957	42.7920460774359	16.2393043813439	4.29978270137956	15.5063514626514	23.3811975284193	58.7934093432684	0.451085017476654	5.49164407913947	0.887890973211707	2.57942608331554	4.23344244015329	158.181021586022	11.3070617028687	0.0605320231813974	13.6853096187341	0.177452781986546	12.6649226463026	0.513793636398233	12.3547689402792	33.6806232781795	9.2990738910448	58.9524640605884	15.6227060972013	52.41744607421	84.0032163136456	11.9211328567826	63.8412037354083
TCGA.ED.A4XI.01A.11R.A266.07	0.0848247997914125	0.0271747970871165	29.3919184116528	5.77580652114696	0.0146807877566449	22.3467917035516	8.32463011437814	4.92938374502985	56.0738686856145	59.3013304646405	23.791034257441	1.0752059055013	114.854271998306	71.274288219107	5.20731559030012	0.0427983917456768	69.7312315929538	12.9881717457609	73.4994678415177	11.9910152030506	52.7574854239043	105.319517761949	49.2957209298101	17.1403484028168	3.96066207368981	20.4287817390017	22.8169084702558	44.9582941090835	0.232036701609449	4.54466664639371	0.875235309088899	1.35098062289307	4.71129629903538	105.179877787419	5.49087091649813	0.108620551280544	25.0982521764678	0.186314288255763	15.1786708898765	2.11582318651494	12.4498262638526	35.2236042271605	7.06949423323286	78.1913282877841	24.1750390495739	47.149495169347	118.577315818317	10.7509411487285	54.7279127743646
TCGA.DD.A39Y.01A.11R.A213.07	0.118408809005177	0.0119133859253923	38.3464619992488	5.3697367004389	0.00439208402940196	27.2316578098211	11.6636430649238	4.4285739070511	19.980996143569	87.909350797355	20.6967537542194	0.947355522261429	282.558187295177	76.76104198932	5.36264910834558	0.0342602389467957	97.3490993966059	15.3267890735751	144.298858205591	6.70329180648697	349.900174410668	122.674957970501	98.4421508338556	22.5322967978273	6.93613662976375	16.6962034056952	31.0411785382843	29.6824000637456	0.185923330711937	5.22733699385601	0.781973569765136	1.47190677533227	3.26260788989801	62.5271555410369	3.79956505718145	0.0218891752476305	22.8392159628775	0.114082820272389	12.7147386850311	1.05138453799825	19.1774440889689	54.2532019939571	7.66310564960903	43.7437489518034	19.5152167631741	37.1117289677294	151.195274620861	12.6362936395119	75.0830554106592
TCGA.LG.A6GG.01A.11R.A311.07	0.143598180851424	0.0649462154013394	52.9631453816326	10.4726599383797	0.0160010245514943	22.928354733915	8.02193306459776	7.19430460838118	69.7790351412334	129.724318464456	20.7438480138115	2.47107236723262	166.617338085376	67.4806921862569	8.73700172050571	0.0828562010357168	108.833636857325	12.9279455954615	102.894022458533	9.12186095011721	146.835893002702	204.513350400625	79.8728593974775	17.5814221079095	12.8939507906258	11.7126897808313	43.9879989675815	76.1259790665853	0.292597897634182	7.31241255707929	0.826100417110211	1.14252165303766	5.49409300312289	207.579972459078	16.1855752469255	0.134128681030401	27.147640387552	0.121637672896141	17.5849945118084	1.32333588880892	26.5736881757995	85.2930050415747	7.96208198534174	94.0284146340817	14.9901925436339	52.9294991281949	245.450676454326	16.5552998204246	121.38740069554
TCGA.DD.A4NA.01A.11R.A266.07	0.0925335621783134	0.00954842558442674	50.4555071447301	4.06615621896859	0.00546498170682695	9.3491439830309	1.94365277836581	3.28484904606468	55.632588021176	108.86759649474	20.1597876233145	0.742483931743181	116.491640903981	78.2809770831898	1.15754977350234	0.0221853781606686	81.8215618035407	12.7774906133139	96.8129581922912	3.5861120641963	46.6187018453848	119.252370452249	33.9253454929742	14.3346395093876	3.41856378444282	15.0275626877712	15.986705500964	35.0687613397393	0.204016093446249	2.33502770908403	0.783429833648801	1.68155542008124	9.47199779362617	54.8817127202631	0.439983643871449	0.0198338157979547	16.8839116367714	0.0865307611693137	15.4005125458304	1.54034851625858	18.7383274238536	74.1668041686552	6.26408240182476	75.3462897449131	10.8759710393545	46.0694059697685	93.0894148253066	6.41200689856772	96.4853124349019
TCGA.2Y.A9GV.01A.11R.A38B.07	0.0563661591270876	0.0203655569603707	20.4614601190886	2.93133053710827	0.00957886826253035	22.1133696314244	3.52794549238139	4.11734438767931	28.9867862522429	42.8384201809528	20.4418260106795	1.31368591984881	104.429869541826	60.9199623128669	5.46789323420747	0.0394776240512847	53.4457321800667	11.149524361074	67.182761325933	6.53433538889961	74.6890806748725	82.3858179221705	37.6796709607992	14.6234595502138	5.83120573045149	14.4324140860669	13.5265723510349	37.7256057263706	0.168557829573962	2.95125156988875	0.824526722733865	1.35774425729672	4.08828816124107	83.0664502469518	3.65956370106	0.047524239038326	18.4238844558433	0.0967076281602546	11.2966598456903	1.41193224597265	8.37330883201548	30.759279200731	7.36334402624289	58.3180157378094	16.6962017937463	42.8732454573822	72.8663013365564	13.007698330284	48.2214507494764
TCGA.G3.A3CJ.01A.11R.A213.07	0.102223672167575	0.063749280566371	29.5183572344716	8.15334380028922	0.0124101910740528	30.5088829241766	21.2173188714356	4.74118045138656	57.0008288531073	81.7254080814293	28.2891942222339	1.42541362593085	212.401559904135	78.8446038882264	8.23611309990575	0.0689782105798452	102.974016875784	13.9723861601703	93.6104214095301	15.3710185877697	207.850308199062	152.661826435545	143.51343557294	24.0757794107546	7.50521469951142	19.6633120980119	30.4447012576511	46.4533845111546	0.231050110714759	7.63879409896804	0.81391752451403	2.01487293152284	3.33614851405472	246.080373525319	12.199720360641	0.139132242684729	38.8718427295171	0.152789487951555	21.1840998283478	1.26359098916124	10.2252448825182	54.0642126977554	11.7912014790597	99.9847364609914	31.1783378912905	58.1521895306258	178.351073650168	10.8175906532833	81.7705935017693
TCGA.G3.AAUZ.01A.11R.A38B.07	0.0627383783040908	0.0390996263285623	17.1939735221453	4.57657588994181	0.00983658128195518	23.916107568418	11.7606239628755	3.51806744485529	35.6580488105623	61.9499840990643	23.755784878502	0.913550699717353	224.894916115231	75.3431444663027	5.04883310512959	0.0416902135518102	78.6248540962362	14.1903151488206	97.7851493346155	11.7322249648209	73.5881030675483	75.8705049452331	88.0485292055298	18.8344122798633	4.81974840018125	20.1580169641635	21.0066982978727	37.9228088356273	0.222406506000382	4.44770208148083	0.778914671601475	2.14388229170703	3.4661931327771	87.4542047370919	3.20887989465922	0.105406492814093	27.6481190081289	0.135833538314659	14.602763713556	1.49123804156011	7.1167184570827	33.8018387749094	10.609891308014	75.3289188028956	25.8899729847292	34.701375084592	93.595217422296	9.73441568517681	72.2601868136518
TCGA.DD.A73E.01A.12R.A32O.07	0.206633664031645	0.0202138138534064	67.5761691994573	4.84199880227218	0.00787700864756338	22.1430072745442	10.7441881194351	3.74619075758576	28.3775168214693	114.846670219114	19.4638378022247	2.34809084181453	265.422322333793	87.7369339915209	5.29344733398959	0.0948971955174503	71.6180586161839	12.4026549067191	80.559129805427	5.67372575643782	125.428756103213	94.2386398359756	36.5569805254182	14.9135143057513	6.20009860743351	11.8281345190022	13.2562853922633	24.2672047675829	0.133348868706895	2.62113657456398	0.832440428157581	2.04578921093186	4.71544056979161	93.7400344905395	7.93763075591378	0.0323240682607957	13.7487002356596	0.0442134473892264	9.93390441971544	0.84549873834006	31.5904857821013	49.2538977245707	7.84399960150926	44.6386421760802	11.966399072271	52.0082456766713	108.585864943811	14.0011741395975	95.3843347928171
TCGA.BD.A3EP.01A.11R.A22L.07	0.0509939582093691	0.0148850349409217	14.55615888257	6.01361054140963	0.00767037737642777	23.7387770116388	2.76158879587061	3.85779156592175	28.7254035628886	51.54346004658	18.0883789333011	0.710889290971246	89.107516372155	55.0046645147971	4.19701895242593	0.0230552278129882	60.8927310310936	10.8080750406554	73.2999486724737	5.54311135508458	96.7980170306548	101.520086327587	41.9638152927051	11.9054029982765	2.72991196425458	15.034922393797	13.4179601979884	36.6694871857582	0.190017098626974	3.23827017613486	0.681412448955936	1.01715279690269	3.26612569946481	108.083114889295	1.53879865398859	0.0411792493591779	15.1632187638465	0.0963513828257457	13.9638341385506	2.08305372118226	9.42864029984327	33.9531624034385	6.72757194262861	73.0586310191314	13.7210441719979	33.1709880726439	67.9937952974982	12.0127706686332	49.2371110008418
TCGA.DD.AAEB.01A.11R.A41C.07	0.125055367156742	0.0982054074555195	31.0850766065272	9.44891257101905	0.0196061098759854	36.9531921727829	8.05877860217425	4.87090344314356	56.824801547518	74.684236918412	27.7132029773215	1.55332984175894	217.271992851735	76.2568152489269	7.80142997955859	0.0668194332636561	93.9730081436119	13.1315910872019	73.7141359400258	22.4897265453027	185.269361699885	173.03132837128	137.697240062234	21.1447559179398	8.30170602150783	17.6119535158051	26.6578006548154	53.8432744179469	0.272082605418104	8.31304419910055	0.871109720099025	1.97801891981036	3.56529570528136	486.965244194114	11.5454601946977	0.337492485959912	43.8204981476117	0.248423275660595	26.0202304263096	0.679049599089819	11.4448102944294	52.6018800228962	16.4715093852101	107.128386916651	28.7441354652995	62.204838012976	111.427568093629	12.0349550175292	79.532940504784
TCGA.UB.A7MC.01A.11R.A33R.07	0.233607932369896	0.0289420004300347	69.8937618777708	13.4541697763376	0.015138736642974	34.2173558251311	8.21613793288161	4.13387078822048	42.1673118350941	113.906931939066	23.6163060722791	1.79530085079408	193.075104840734	117.79636791002	9.12496446913455	0.146741818206554	204.614415228023	14.9835094635282	86.4772494165922	6.22202468951873	272.94951623399	191.705102415092	64.9572846271458	17.5899856222336	10.2210075198852	16.4565902607959	21.1698113467875	89.3358857170694	0.225737270471855	4.31662817365166	0.972357008889296	2.43468721711668	5.56004506672134	228.706419064049	14.8134826966632	0.0535904881394924	18.0751657061981	0.129803262920498	16.698187679327	0.784772824443542	42.8635855050481	64.936708151973	13.0715530944405	94.0929248113503	17.1179337324775	67.6324374599808	123.788673443355	30.1456122074379	103.870410737045
TCGA.EP.A3RK.01A.11R.A22L.07	0.0656970281202927	0.01204175983155	14.6996731884972	2.97225386049327	0.00795928062228993	22.9626102900276	3.26856508163363	3.95971026666439	20.5491872077938	69.1771747056333	16.413121282608	0.63923363925592	143.6482505225	64.1326094804622	5.64032845245306	0.0381052971115544	60.3403191481884	13.1905630591946	91.815949485895	5.3100295620993	45.718404652653	91.7234179287777	44.6740203808955	17.2195067240646	6.17253139272301	15.4219924872339	13.1674831903104	13.5099179220076	0.109426182079004	2.6364220332385	0.672629941544659	1.7828706188434	3.6589959028864	61.9676384034931	2.84407827182082	0.0483295902887192	27.1758801291778	0.0565087587158271	9.69826093571937	3.0571049588445	12.6001553188983	33.2590077063059	5.23791079274237	67.2947090099948	16.1792989541247	29.9298066756299	84.8117674725457	10.8884226558823	68.892500183773
TCGA.MI.A75H.01A.11R.A32O.07	0.084103943985986	0.0243712155913214	20.7099228373067	4.2240057768149	0.00779961183542126	28.0387623884497	6.32838183616042	3.83009380517224	20.7352283304113	49.2718947378131	23.8580139276432	1.0140853050455	168.21857727705	71.8330923920007	7.37294942856341	0.0355235845178871	52.6035435125085	12.7082607000595	86.787675512141	8.31976952227237	58.1443300188956	90.9512795258813	46.9893725090269	20.6749666878362	5.9870341065933	17.2709064167689	13.7299942541104	18.0092578672338	0.098362436519595	3.17866858474948	0.737905444410637	1.3190803507506	3.15426178031514	64.4472601321327	3.89353761500186	0.0464959567364874	23.5168125089882	0.0774161235079675	10.6719596445741	1.37547115921698	11.4450264790012	27.5369665260171	6.32055262537693	69.3241757538043	22.6677712432056	47.0066417315182	91.4917148163634	11.3702207218899	53.3936819649584
TCGA.2Y.A9H4.01A.11R.A38B.07	0.0663742111753583	0.0334088870502258	25.7209189595461	5.7610629708046	0.0117352400954798	23.5155052447921	5.24234672401066	5.00435235005508	33.6106962545831	82.0219027085396	22.4279706385639	1.13381403207713	178.056820816165	74.1982373555278	6.53743426380341	0.0624286521122148	98.7009964973287	13.689911541535	93.3254394553147	8.37030895793806	168.70111954595	81.9431824007507	87.8485645741353	17.8459176550374	6.60995759603629	15.7516714238627	22.6562737497456	50.7612701163928	0.254365237931678	5.46154162648045	0.762688945791284	2.16694005585502	3.16348697596255	104.002366822506	6.13442968702123	0.143398766756896	25.7717713913518	0.102057095639456	14.2650793045431	1.15229110271484	9.76636151224542	38.1349021603225	8.84697199666869	50.1488012785822	16.8439403741248	37.9446978809102	112.240945922293	9.41703738466157	75.1389960208496
TCGA.DD.A1EA.01A.11R.A131.07	0.111447607761811	0.0213245026797147	37.6638471402663	5.92048599806178	0.0147333532300775	25.6838181182829	6.93246157615053	4.13204101393356	43.6073708149544	75.6059488507645	21.2036500269639	2.19125681954254	114.368750655786	85.4199318345422	6.90560507056444	0.0781498589600825	82.4517387634342	14.0274868427834	81.1869388080122	7.40449856006113	112.96847075407	127.155771895668	34.2150930147799	20.5600506223691	5.40387392751547	14.8594081376744	20.0558954293141	47.2086960817917	0.23394425291727	5.51998025103496	0.870900459405954	2.03722062156474	3.96009677370259	144.449306428374	9.74621780832181	0.0758976997821489	23.905891775858	0.16160072719472	11.8749530932195	2.02432399678651	21.3816184491651	36.8839067062425	8.15951205370935	85.779928070222	18.8061511600857	50.229977147626	82.0932856531213	18.4265825788489	74.5968451060621
TCGA.CC.A5UC.01A.11R.A28V.07	0.063591779322933	0.0138934752228061	13.6334855516598	2.37434066027316	0.00892608018310989	31.306658051316	3.39394924051203	2.92964145570941	38.6044602346225	53.4614870026671	25.0548588412638	0.832599890270964	181.633983523985	96.958527026356	7.94594635725529	0.0307905813398002	96.3593543783517	16.1210018819447	111.579702297254	5.13015520932926	48.9783642691759	98.1892670438123	41.5625529081563	25.5357691513903	4.69082220637994	20.1440772648806	27.720641358084	34.1209756653572	0.107539730708368	4.09008729992611	0.847316981126025	1.92099171837429	3.24823767142109	98.8762191373741	3.69816200281105	0.0391657617545708	27.9327431546927	0.114233554874323	10.0618110053787	0.740163181003674	7.50473981072716	39.5980895685403	6.54835153270585	74.7254122707048	17.5772072054311	63.7780296894372	65.8397210213237	14.3563258801963	69.5470081337086
TCGA.DD.AACV.01A.11R.A41C.07	0.148596805578855	0.0214570184815199	38.8905746277523	16.289599899964	0.0121988347003561	26.8930238315519	6.72063778707636	3.41837872918673	34.1982932583828	123.295308516923	21.598838326695	0.918558620638685	213.623373668347	86.6766978743555	7.0274439223043	0.10592928828532	117.224428672481	14.1613025368342	82.1458871324853	3.89526775951896	424.014515561288	145.104018479985	37.6179243292313	15.8407204400175	15.5385285835931	15.5189245929448	20.1248230692503	67.3526460519743	0.29077484417037	5.75504680857334	0.904633903387349	4.53621896195028	4.82545632311083	212.063581918083	12.7442997685716	0.0736036525499939	26.2103771769247	0.153651313795661	17.1010565326615	0.55440236079916	25.456534893227	68.9903902346721	12.6318257929877	59.401003109654	13.6733376063885	64.9995712274229	83.5372119441419	14.6944827777007	120.651324692342
TCGA.DD.AACU.01A.11R.A41C.07	0.254267121078552	0.0260763888885596	74.7011094010504	18.3524596464089	0.0134428889486489	30.1796361467529	8.25988532539226	4.81634824883181	48.8232051998266	125.486496564917	18.5775324723049	2.77652246339178	160.598791489209	70.3318562148015	7.60017906987675	0.0747440880698672	84.1721213908836	13.3668423810719	95.4269510441629	9.85938100198537	347.425691079282	147.059196681148	60.0941505683269	15.5251206169993	12.3189238415874	16.4162026216542	29.1820772264471	63.1869802912588	0.349957655496137	6.17844569351871	0.829107065230029	2.13852025870267	4.58779417144737	194.192166677382	9.55378300783178	0.0574935083343331	33.3551521872012	0.177286706653808	15.8508447496165	1.72401219213851	42.0203610310448	83.0579878144126	11.0236225251744	64.1784212638121	17.4089865910562	38.3282738336272	146.907601927967	14.4298010429222	124.536042961267
TCGA.ZS.A9CF.01A.11R.A38B.07	0.134948044456706	0.0339568710651262	46.0559284450763	3.58263277130871	0.0129709820636579	24.6355237924576	8.7117332678201	3.1938365034536	36.257668900727	66.4967460454423	19.3652057224672	0.963988423121876	169.267385643185	78.5007631821821	6.06530405568814	0.0508319375279034	96.2577283412061	12.4335329059834	81.0234673112728	6.23303272207877	85.5442712203138	83.2178391256175	41.4970097618272	13.9889641798455	8.63718224236785	14.0237905884345	27.704169384437	38.7702780784515	0.364196914675296	5.74266678408795	0.89720002566421	1.57521487939273	5.30333870816008	78.8186364549545	4.64959042308534	0.111327939627364	18.1672655071688	0.180355428832063	14.7189926398735	0.741254341082604	16.5597403773591	32.7645820182062	8.76679367882371	58.1869775049316	12.4036485498841	50.1117635090236	111.307848704141	13.0160982857666	62.6163075846722
TCGA.DD.AAVV.01A.11R.A41C.07	0.0667470797783134	0.0198214185813426	12.9832297293031	4.55335594634774	0.00931379219228213	26.8512919076847	8.84386557995988	4.5431637290473	40.6813494726151	57.391352780969	19.1493842817042	0.92266473175477	100.197176748315	61.6610703923902	8.28631602325652	0.0429976409561017	101.140228336583	12.2242191828729	79.7274577787372	7.98102873362693	137.711764730889	193.950613237915	62.5213997801881	13.876979301172	7.75334328836854	16.4317656699907	15.05894059542	41.0268975181255	0.127910979801558	3.66257112279856	0.67949496640139	1.60790081154268	4.64878535345548	57.6174144490279	5.28406792865724	0.0406242309820255	20.5400782411488	0.0769680397664285	14.7756998926154	2.9976494083808	9.72700668023034	50.0376339197062	8.57661144610985	97.1288271364989	22.9511151900133	33.1216208920232	126.554714918568	15.7747565897041	72.7753412185501
TCGA.DD.AAVR.01A.11R.A41C.07	0.0808605884075726	0.0390540690507598	19.354933794453	4.54266102422873	0.0137439644399566	33.6850738206816	18.7809456740572	5.48754847624821	46.536444801688	56.4065387794492	24.2636642427574	0.87882895717833	94.8769671073427	66.2091357998934	8.95659163031614	0.0379345373821648	100.824959215116	12.2834534635773	82.3637037146091	10.9724982015837	84.8634663384942	173.594324115571	77.4466595925305	19.6595317779977	5.09472879830937	18.885760298488	30.3455820065143	40.7000296958476	0.228562071555262	6.9128859914994	0.732209867623225	1.46248944267384	4.12506460568732	94.2929971612058	4.74160140280976	0.0911641633117351	30.3995803111112	0.183653565146491	20.2716041644369	2.1332454041966	10.9689568784868	40.9068451829181	11.1180763029545	91.3764425997114	25.3531416700317	40.6645180669126	139.686325648686	10.8529466913529	60.1377586770414
TCGA.4R.AA8I.01A.11R.A38B.07	0.115545950535698	0.026561740808289	28.3999453968104	6.41837466706834	0.0123793558121043	19.2028181240512	4.31873453926852	3.90837478260851	28.5173415650142	68.3950675218215	17.4209585570699	1.73399879692018	141.147461067254	66.2834066903051	4.67887169623265	0.0560276368320961	58.8779118312045	12.3864737804826	76.9626964423242	6.57670137697059	99.0368073659575	86.2942693572965	31.9334641920921	15.8418861781153	6.01031799817934	13.2812203417267	16.5664667780481	30.2396970972261	0.183672809340988	3.50961023173604	0.764305631090741	2.54966376251776	4.4678056736877	126.254617890818	6.01793025253989	0.0870267238777296	23.8851897254182	0.0925003893162688	9.9535177913624	1.3228171853786	19.269964496435	47.0152495366678	6.12962535278315	49.441610860585	14.0053867471149	43.3447494344928	76.8345597858288	10.702151504489	89.186067058909
TCGA.DD.AACJ.01A.11R.A41C.07	0.143926144127273	0.0488643249277251	28.4729538046448	6.25508192471948	0.0121233489520739	22.0849530597913	18.4809447435523	5.44718882038901	43.662293757296	102.602246896004	31.5457780032261	1.71916519789713	207.869890293858	108.733494092388	5.11819067869686	0.0735748974844143	140.631161137355	17.2318972018319	108.48429354583	14.5997084361092	116.667164992908	154.388118600244	114.352142901991	36.3385267097943	7.52638606881957	23.5820438261385	28.08582025985	34.4224445671369	0.228521855225968	4.68816532676286	0.848363643552091	2.35155596712027	3.52044182920201	140.53854935397	6.9584712731059	0.102130453333981	38.5820793691869	0.138773029541371	14.7186439470576	1.54040817821319	22.333183293816	49.8853771121696	10.1902093429517	105.887720991609	40.6581153406817	50.2106658762091	135.57347880369	12.7590343446201	90.2057096623781
TCGA.DD.AAVS.01A.11R.A41C.07	0.13329576822263	0.0160727225260923	33.2424122409713	5.96766893646143	0.00875271848821198	23.2433949422483	3.20419751896394	3.70059106972288	35.1537878687558	83.3870345628487	26.6688077570336	1.59949368150191	202.893853694718	104.06067060002	4.76467019726052	0.049507068536666	91.6309131784437	14.9720809125265	87.8566573620041	6.04026657653384	47.3462548720366	113.1315034501	39.2430936143449	20.1004491934363	6.16841808001478	21.7662191728611	14.8026870668537	25.1036709946756	0.141728913288421	2.15620006213146	0.845837560614872	1.73047736508282	5.71225593173206	90.5870372525457	7.35355773581056	0.0204190419230788	26.4946459694204	0.0951260576335276	12.3711348464141	1.39620155471703	19.7089969540707	46.4440879077053	7.56510668976107	84.9926708628624	20.6235881394294	52.1639938976791	73.424656912623	12.9841686493734	79.2770928664837
TCGA.3K.AAZ8.01A.12R.A39D.07	0.0604638063692425	0.0132636824246366	12.5712901439424	2.68725695703439	0.00562085945102193	18.5233099846886	11.1802456942743	4.22059249198876	26.6817895317958	45.8035810367336	21.0210775814353	0.96019113684095	153.752313653965	77.0980077267063	4.9682782894948	0.0401841577695472	61.7464653666744	13.657517568562	93.6016989627427	6.51199098603648	97.3201937465683	70.6338590600405	40.8693137551249	21.4895597912158	4.51155178264432	19.7579337308572	12.7416568132902	22.4004894033527	0.138051097904976	2.66501831952656	0.7979495779546	1.39350634659929	2.81094155215164	40.4003625230837	4.10005575624157	0.021748790840599	16.080804151188	0.0478417915510076	9.09054291775453	2.13620995421546	7.55614601544861	20.1405517870906	7.15220097977691	48.6154266138008	23.1859372848179	39.2541850122123	78.5961464848592	11.3132735798046	44.4992654366202
TCGA.ED.A7PY.01A.11R.A33R.07	0.154882501440482	0.0312392976601996	36.3847678756483	7.35500096644036	0.0135234743502394	26.7295057261631	7.5088148549236	4.75708005104507	62.5285117921141	92.1628417486284	24.8560641295354	1.75415664585036	211.982601195183	121.38791032038	6.47259339214267	0.0693023111252981	173.224139574378	17.0158790290257	95.4839920389458	9.94989150313897	135.600465713087	157.9240162147	92.2235509054798	22.556083596884	11.1967205507242	23.0518338885734	22.1160464750487	56.2393633728362	0.224481018874718	3.35137861744966	0.918740671253587	1.98849473797751	5.63039946958057	127.769369253803	10.8979805986033	0.0474919781890671	32.0672966848973	0.164633807247542	18.6349393394069	0.972546766987372	15.7533514223708	42.4055484070856	13.0036076520342	114.201360380788	23.4663181186501	59.6968969210115	87.3578477709107	16.3729470870146	77.0967281482537
TCGA.DD.A116.01A.11R.A131.07	0.119096433296212	0.0648377655509641	36.592016557701	14.5616023097675	0.0206039377256365	51.6929643135082	8.4862354433567	7.2249939233934	73.6952578930325	105.225147131436	24.1296775018778	2.30885974530273	260.349830990446	90.8154539719173	11.9212456502701	0.0939308573875551	146.097187690284	15.3346548896052	101.648887553522	21.814677426994	162.017595963824	143.864325157708	124.28601644603	27.1227651514768	12.1415502706198	19.921773163632	37.1004389239329	46.328287978842	0.29731775951786	7.94182471163441	0.803061865354607	4.19664172032822	4.23392840080212	222.335343895796	10.1995981801474	0.197356710551717	53.0593907507144	0.192144369339292	22.0780620943016	1.76416006488135	19.7731171207741	69.4737483856972	19.6372320189066	119.570528449469	25.9169097339077	46.7522401093329	168.419610125185	21.7040592966791	106.247704743824
TCGA.DD.A1EK.01A.11R.A213.07	0.250231631121063	0.0687432554333579	40.3556424055932	15.2938765949469	0.0199191568049509	26.5292070790457	8.77917595090265	6.20550766882867	58.0420913183266	101.324606116736	23.5979060255752	1.47907007912151	197.907198786423	60.9701342688757	6.34747556633761	0.0666792054300939	67.8287070648983	12.8939947889093	79.8926689662171	12.6850551503767	68.0915407226944	116.499884155736	60.3223406403246	17.1118974959586	14.6614839478893	16.367562011047	28.5123243673719	80.0456374670796	0.487966196165806	8.37472852107372	0.872871415763189	1.86579183434364	5.6561096611031	226.641010056256	9.36221833015111	0.268909426531115	34.0553286364661	0.29465683751402	17.3047387129419	1.72397008988266	34.1200873428081	52.5807074564816	8.42620762492079	80.1247283791717	21.0091300065252	49.095761583785	132.722698440864	11.4098121437695	102.079331422451
TCGA.DD.AAE6.01A.11R.A41C.07	0.256562595551363	0.0379073332897465	53.7310080719924	18.9286864239729	0.0189238163522025	39.6478918833391	7.21944722963015	7.31149642717601	65.7357410408948	128.896158287605	30.764970064207	1.63861273994317	603.321546728561	122.747926254646	13.987747891176	0.19762097596496	139.397549292723	20.3077547359866	115.33675622229	11.0865763499359	665.38706087763	270.807623961332	83.4443429280464	23.7450936512162	23.9719782240694	26.1699862480717	40.34822727782	140.654978527159	0.773622221719239	9.85279368850054	1.07352951964365	2.64722881596116	7.21925619511148	356.207545752778	44.5351915339872	0.137565657670849	46.9718980067393	0.339017384724257	22.23212740969	1.36237017679556	36.7247020036527	89.0687131910353	11.4568050564635	73.2592212744246	30.2176714087181	69.0951563285552	114.607313055159	20.7785060147458	155.977577810155
TCGA.DD.AAC9.01A.11R.A41C.07	0.0644772053499063	0.0379018140031249	12.8952446244239	4.4417934132199	0.0123499831255801	25.2775536018293	12.673829171935	5.32191488310435	46.8503771814292	59.0414973432242	26.5545125834189	0.945236985214829	128.32486058211	62.7998264861949	6.39645321374137	0.0350643456941253	69.7729344043065	12.8062108892728	86.0374050106206	12.8497253846087	58.4477074555905	121.333195780241	87.7446982943266	20.5322776395577	5.30244184385471	19.7835239283832	23.5290822052126	43.9128570735565	0.169979833178933	5.338302627226	0.788357886608758	1.02047414041143	3.25793871394312	138.519330707705	6.99897891263584	0.116272859270086	30.6624057260771	0.155008177164598	20.074855371929	1.81332517842596	7.82195974600743	34.7333516085678	10.1863806758133	95.0456514946287	29.0021015089575	47.1937345842454	113.537953500531	10.2344259133493	64.056039363848
TCGA.UB.AA0U.01A.11R.A38B.07	0.074018828582998	0.0195448656119088	15.3364886649934	3.89397861798136	0.0103497608310916	24.306281939942	4.23999652512714	4.22129042613529	28.3771095540382	57.3252963091815	17.614765218441	0.958411633076638	161.897571356547	62.0947599641826	5.67828255133708	0.0437553323113336	68.9331496420622	11.0221711238675	70.2099432674173	6.28465883435499	71.6403039893515	98.5682974058234	36.3925574892403	10.6574173624633	7.5881672650307	13.5276277214078	15.5413467778853	51.7027375033485	0.221328110236749	3.55375780605602	0.842109428709238	2.52238545399679	4.38848794268656	98.498953327519	3.69490923974526	0.0400624474773539	20.5771781557512	0.0873825975412792	13.2263626402095	1.12631830516264	10.842385739102	49.1277693791581	8.25745138207935	56.0801685299252	12.5667754192116	43.2872142064348	80.7529901617982	13.3390810819182	60.2964767905063
TCGA.2Y.A9HB.01A.11R.A39D.07	0.0476585685325317	0.0162210396878903	20.2994677963094	2.55663999129054	0.00868108566561889	24.9346960233256	8.06926927746036	4.68504653886819	32.4580306252127	48.0385131468278	18.9247865022697	0.852377404109673	118.586374926825	68.5869887601213	6.8426757915794	0.0489904860107562	67.0078521126891	13.0709042946187	87.2176827544183	6.16317560097103	50.4265173855931	101.003619801175	50.9460377524674	17.2978134286927	5.06776279295864	17.0823661713529	18.8111978471548	23.9615764181354	0.187693990873348	4.94063319879148	0.788415335351745	0.763251883365837	3.83660851975147	58.1778263156374	10.0277916732204	0.0600081476830357	18.04720310907	0.0904389781767957	12.2605213539712	1.89184277623565	7.20433072093046	24.4885548296971	6.23682246121061	63.454321474591	17.7384081214913	41.1170104787761	112.295545190318	13.0205672355503	47.2702403984244
TCGA.EP.A26S.01A.11R.A16W.07	0.0779327926424355	0.0179661578741056	25.2167628574048	3.52306437940997	0.00811523841144956	25.2973755860683	6.83309168468232	4.23751871398576	33.2575072230687	66.1541393958772	19.9854313844895	1.45563982041021	166.60076452159	78.9890790012436	6.27606688978561	0.0631711452152618	56.6150474287662	12.1231109716974	78.6363672272837	7.33756019771208	98.9514116243625	99.5701047660816	50.8195597796419	16.828201808934	3.90759620201659	13.1703007797773	17.3667218732154	28.3843993517309	0.172503425507453	3.99648499475653	0.848291188844189	1.43083325914868	3.66074504891908	114.936000922542	11.7688716360076	0.0475816009516434	21.162687808696	0.0984949644202521	12.073417716362	0.663207543649934	9.96429613934326	26.36517194681	8.8662860134004	55.806414505615	13.6359702826737	53.2132770965165	114.852784301497	13.228611787814	58.1811391206025
TCGA.G3.A25S.01A.11R.A16W.07	0.251176522923142	0.0308375915419506	56.6093222922379	14.3030900504797	0.00991667105333126	27.0591109756647	11.6316031283781	3.58588550147587	22.9095736910041	161.959311432648	24.735413747671	1.57474578323127	270.312526186036	106.389512458181	8.11266922024692	0.0838590131425057	147.470502767419	16.7305791966798	127.40093311902	9.24033585816712	121.116524032994	185.391038637721	103.282944630631	28.958664235341	15.0522459048194	17.4879745058399	31.8602623875331	22.1431231156889	0.224983401397965	7.39939718964576	0.770812985120655	1.9672058097696	4.49459478797368	99.9354286231952	9.54051494559045	0.0458309663820644	30.1661651760742	0.0945382479028783	10.9463130756041	2.03210602773778	37.8240064207553	71.5888445108379	8.65797849570609	78.3603732436315	27.3947417785697	41.0793974715691	142.310236408699	14.1699365238559	120.188378096126
TCGA.DD.AAEG.01A.11R.A39D.07	0.26983226322921	0.065303469781575	50.4169345444722	13.3174038172795	0.0193476567524191	37.5823750332037	17.9773470552968	7.4965735782005	43.3894324904437	77.2363255825371	24.6508984176564	2.06337507709561	237.508099244436	93.8692416873649	11.9472967798356	0.0993717012401188	130.809530331768	18.0934669268437	111.807202003336	15.7406867729579	163.169565074653	239.486601895225	96.6518048430066	24.5123932836186	16.1463439087874	23.0449663816657	25.2409538082571	61.4146355861864	0.264145170231926	7.06176699196865	0.872359931978158	3.08545515239435	7.37782220462965	122.123381133475	29.3662839111004	0.151403418248124	35.6455757027557	0.159670255635092	17.7798636962976	2.25351248562655	39.7124502639107	83.246547243871	9.91682333709031	73.2157273149829	27.3826169137984	56.3985397098567	218.374990711583	16.6957260206134	118.270223989266
TCGA.UB.A7ME.01A.11R.A33J.07	0.0913810887071459	0.0231460243937219	25.0854502152527	6.43857787551792	0.0138580363784457	25.9751770005118	3.43411243403149	2.97463067811946	40.6247193386048	60.0797240709504	22.6832444745023	0.909321220336315	187.097408366401	94.3693738077144	5.69469554019102	0.0507088874479634	125.162053473363	16.3457000829295	93.6898568361174	7.00858005174021	145.334124780472	103.434549487825	33.7057374844466	17.7519873098337	16.408994345534	26.0228253034642	17.8309702159397	42.2978307513383	0.197339699154562	3.54343836758185	0.803727409175625	2.34098232489276	4.78424202716265	115.43127146757	3.44116919082898	0.0532324431979273	32.3235324376166	0.118910884602375	16.16700413892	2.81242423784596	10.6521639519521	42.1775755433082	9.39231349170941	70.1536786886238	26.7330245204426	37.6858994308248	74.1138644531946	15.4480208253488	62.0656603433285
TCGA.YA.A8S7.01A.11R.A37K.07	0.0340437209781694	0.00525410575685111	7.77172137630744	2.96205738823722	0.00334351174870463	22.7112153485428	4.97469199998775	3.81677947303282	11.2448784961215	46.5029840044774	11.4870960301607	0.136643416387257	128.452132001453	52.212374949122	3.19405628328142	0.0101005582310367	44.3064334726995	10.2481623071609	97.3964810817524	2.47950430942084	187.371109834753	86.3709660567862	31.8510020401895	11.3732559470969	2.81793093702981	15.6760807465511	7.3086250386515	18.3983433822497	0.0688188368115493	1.26806950691232	0.644378224860183	0.555177702523235	3.36460787884497	31.602411672433	0.347352996319222	0.0140795629217376	10.5583449882793	0.0358950785059334	8.61289220682471	2.36577446578281	6.66392558257723	32.3156627148348	3.27807553744256	45.41127596841	11.597584743592	28.9240804724911	79.8913747043652	16.8292954590729	36.8928201918176
TCGA.DD.A4NQ.01A.21R.A28V.07	0.0635547880267057	0.017734774394495	8.57321694829226	3.46757681164862	0.00740458225992456	16.5516594990573	4.55865718968593	4.26842293603552	27.1685408884987	69.0969691676357	21.9915976749801	0.965354753280699	139.517519337657	60.2506979880691	5.16832063153553	0.0374656597362656	82.1139579617886	13.2050861710778	106.75865851527	6.98675579481072	231.260249308028	111.712918237635	55.6878248510442	16.2714511209714	5.27597229821779	13.9515046356283	36.500790000212	85.9863687303719	0.136825620610489	4.63610533399477	0.81779341645646	1.18702090530466	4.5233571873107	64.2707015771748	6.00228180156759	0.0457746223328674	16.660958079834	0.0761732941339463	12.734891054878	0.987610639758221	11.8884264713312	45.9677438671528	10.5357616986201	74.5767602441909	19.0558656300401	46.133771824218	152.102130600752	8.6589497475535	96.2703497241989
TCGA.DD.AADU.01A.11R.A41C.07	0.337293914523214	0.131457753476931	117.12614462881	24.7117482828073	0.0355958288167709	50.0905077311162	14.9420238468876	7.91538809589017	72.7730152473212	157.082161928761	36.5393900240707	2.08024907771112	202.786221396363	94.2638582882686	16.1675634562803	0.109506814994418	156.191173169101	16.1179233565031	89.4127659269046	20.4720535583691	211.342683809788	214.823697994758	163.012167697356	27.5963054522035	25.1076426471377	23.3889553377572	49.9200041657695	83.8336717852514	0.29652894618265	10.1767599250246	0.878676256691516	1.89812377847433	4.51243749876105	434.224984969221	23.7555719504825	0.549963408580974	52.5534836966403	0.33815253105515	31.7012113595317	1.17696364926681	58.2227724228706	85.6397532015044	17.9981098243198	172.928185247552	45.0692869955849	70.0973495102071	144.974810643851	23.3299911116352	142.251476126563
TCGA.DD.AAVY.01A.11R.A41C.07	0.262811692010671	0.0514886265436195	54.8706560588766	11.3242091102467	0.0147989675054125	29.8626881357721	11.8222463018095	5.29956561367875	39.901997656573	98.149743964009	23.648116856443	1.79114067437023	184.358912144484	84.6605628710769	8.70100390961369	0.0881349630462887	97.7650660383715	13.7741549355316	92.9995320874565	10.6951115765191	165.296919485515	200.601385533502	68.3603507683785	21.0024903003485	17.737026180275	15.6269885845727	20.4495479600301	47.7403276539854	0.204886273317638	4.56612102211295	0.89404984740802	2.5804010915099	5.3658661136823	157.330943372418	20.1718769361791	0.0667693147909769	31.7290734669841	0.125290239788938	14.3498436028293	1.1619336829334	42.3740442858723	55.6305490305792	8.01923729444225	66.0573659091747	23.3278918997822	53.4634224953645	172.256511555616	17.5672340090041	89.341552996571
TCGA.2Y.A9H2.01A.12R.A38B.07	0.0397071919858948	0.0112452274380157	15.3837049429549	3.69927372004811	0.00770765290741495	11.9918720515984	1.93050121944555	3.05210386376359	44.2168773356992	65.9099895797949	22.9645188920434	0.7490121139725	209.65943219825	112.949311425742	1.28489597674113	0.0411590000876993	84.6215748003801	18.8579990096174	107.806171552665	5.07506176390248	47.0752304649568	74.5482580585612	48.9243439246227	16.7523320791571	3.75661701337706	24.7472885488175	18.905635308785	17.9233958608204	0.299892558085819	2.84463944422755	0.929462846400073	1.6922920251106	4.30484425778055	72.774375881014	1.3343957704723	0.0218650970908271	25.4744067449771	0.112997481676275	15.67832486782	2.5307793034917	9.02149606155485	37.0331640518373	9.77410389984657	67.1647633645	18.0889052462019	37.7385638123701	52.1737588373302	7.76486875360971	47.810576067481
TCGA.CC.5260.01A.01R.A131.07	0.0845911339150852	0.00808344389507261	74.1554796826954	8.97358254856522	0.00793462382093948	6.72866579840975	1.06447438545074	2.55687420517685	45.1569342565572	114.205207881584	15.3477235462387	0.616312596421589	157.039060504823	99.0306783120688	0.366121845654297	0.0211486971939108	65.9999975240628	16.0560335813049	109.157481153535	3.07589836360382	26.8314732705268	86.5347915218996	39.3259594421915	11.3432671699786	1.43077063019536	18.9803264529962	7.87790462919042	15.937296245413	0.112504200837808	1.10229441413204	0.736004201396594	1.25147249953514	4.37000187691754	72.2440071148303	0.0894278824531348	0.0177663725579199	12.2892331084866	0.0646612213285122	15.2270147307265	1.85909936069799	23.6005137206628	39.729658585893	4.54033300800507	67.9301943604597	5.83853487634215	37.1635334748287	32.3602592884599	4.71549330531315	63.965867093495
TCGA.CC.A7IF.01A.11R.A33J.07	0.237887035871183	0.0938030335444561	64.3371951167204	16.4206765690859	0.0329768486571352	36.0523657897995	16.2008403009407	6.16705195647828	76.2764883149187	113.916250572391	29.5459689296402	1.87928802192274	364.813142077944	107.502411800831	7.88311925481223	0.136053076640723	178.967975547462	16.4318819251315	95.9499577792236	23.747674228294	205.854731754916	149.481717194372	120.150237741938	21.4522222257342	19.3956693504768	20.4880350764532	51.8663586077796	78.8350721223618	0.806587007921276	10.2342752955424	1.01908099494519	4.46781905419659	7.78846035405369	237.256456994916	15.4536776488176	0.335172782338491	44.3167377194727	0.374081221474506	25.2904637455178	0.891551506168822	27.2703993586288	82.4587010309107	15.978714766622	98.7378656525829	26.1439854518149	57.8538441980644	133.50500867107	15.6536245122288	107.301897578217
TCGA.DD.A3A5.01A.11R.A22L.07	0.162076478271471	0.0341149249676183	49.2486862218199	14.0363695170587	0.012766616686129	30.9133779049075	7.96024437498482	4.92911504225065	40.0459449981157	106.482319951035	26.4956619119135	1.26066708905575	221.585035267498	88.1866564002269	8.31499475327302	0.0642935052940801	98.1966066449366	15.3541707920128	117.984305065759	9.09599175857017	229.507596326692	94.3850976088586	77.4445959598456	26.3502079114805	12.0219395250682	20.503955815302	26.5057856469881	63.1460117908946	0.259460766158629	5.8072598812743	0.829443050704681	2.56869670991847	4.61962867223891	132.612620021258	4.29171854344515	0.116860327729424	32.9604658071125	0.145612489943884	17.5536820882053	1.52485562021871	21.5966261110727	68.888304210772	11.8250275333836	70.4884962150079	23.5791578791364	56.8393680355336	179.653110081602	12.884932094695	114.986694909742
TCGA.DD.AACY.01A.11R.A41C.07	0.051436679041544	0.026590452671577	14.6511484428405	3.16578471634905	0.00842727142025961	23.7664739501807	8.35997657969031	3.62529212278764	43.7306482303418	51.4796727390395	24.6954696467318	0.879204780451341	166.60584774666	76.332296257198	5.85406764384359	0.051178537443397	94.9206070210627	13.9273505075765	81.6962135570241	7.16439378300817	52.3504022021011	114.077885492761	74.6859792494635	24.3790898340096	11.0041493193478	21.7542374841076	22.7999762062675	31.8905535889295	0.194626192649095	4.33886358179032	0.845481747662471	0.902987449561939	4.00190715605429	87.9991175516791	13.5904132581283	0.0593959337464422	22.7729826870367	0.138174386199143	14.6928623900934	1.57464042494081	6.96805968018527	28.4140029502216	7.6450251314146	72.4523846253604	29.9330372267385	53.49682325873	90.1186158696417	12.5568621751768	51.3093827503274
TCGA.DD.AACC.01A.11R.A41C.07	0.021196362620925	0.0203309322967292	6.75859222205448	2.49245310944083	0.00916742246800323	26.950291803127	3.84563903694505	4.11251074104533	42.1125864780821	46.5570317899019	19.1191678036005	0.588817511460549	86.078814420507	58.9655464513456	6.40082309372423	0.0330834698695873	92.830769680607	12.0063058784924	79.3752323385601	6.10717139204993	80.736885570069	95.6999721982366	65.0784686888312	15.6662910321395	3.21214079932088	17.5682416214767	21.4470431694518	35.1306104536601	0.150218064781097	4.31499835768864	0.670053391300635	1.00241885053153	2.58228990091374	59.8721329695115	2.64822829131655	0.0636880705923199	25.1648696659021	0.100511443649192	15.458550570575	2.95887550468234	3.36292160967633	17.4931653323683	9.94108681029864	95.527053208839	19.5344755727398	29.3048517999143	43.8176020796346	10.9550547557213	51.7878864719349
TCGA.CC.A7IH.01A.11R.A33J.07	0.209244174516149	0.028309056906295	43.5978430341036	7.08941602228923	0.0125451805106836	30.4375553995519	10.8377794981064	4.17866585937985	29.6682071457545	69.0324823962115	21.4116315259346	1.64751857764035	212.726381301957	82.5655638496986	9.13728969140878	0.0647531713286818	98.4454124057057	12.124721409289	70.9620391843222	6.87818987959993	144.066679267401	138.077494935307	42.8915647968221	18.2360551670733	11.7585695573693	14.9759450191458	14.53111708956	33.2188043631857	0.140671747131317	3.49775836270138	0.877859257204867	2.72081969746417	4.12507094515043	155.153932977548	6.54877441697679	0.068671875963446	24.2626021531123	0.0806148157551846	13.9030651719208	0.960160812786011	26.4180648769305	59.2717837753978	8.91645226189295	64.5899884062067	16.7639999419435	60.2746464739186	120.547787107744	16.0258403591058	72.0252162563024
TCGA.CC.A7IJ.01A.11R.A33R.07	0.0126591049800577	0.000641729083553929	2.05753810844149	0.561998730162862	0.000849730760149269	14.7391052677441	1.11377755411872	2.39221221679788	6.06643188027492	9.72018740801764	11.4207410243736	0.0435628804196612	75.1973351250778	43.2807843728213	1.91421967963807	0.00350724982306082	22.7730111591163	8.68686603174052	117.936463776046	0.555245501740988	66.2578368926829	30.9776939995062	5.11640152490501	8.60788117144191	0.0985383278500632	10.9385361560955	5.63831740405463	5.12635836327656	0.0274299510215171	0.923226106784407	0.512545274959888	1.48624733957085	1.20615055496152	17.0798604781232	0.162014250638084	0.00200159247341031	8.45873612010574	0.0103467852636832	4.9220417958203	0.607695021716629	1.78308781523115	14.6804265191381	2.182019788203	23.3084359261485	3.36828240697442	41.3127680082266	51.5306905112698	9.52250344056651	12.256381091873
TCGA.G3.AAV1.01A.11R.A38B.07	0.150884898766002	0.0479262978073847	67.3707458468881	8.8850843119578	0.0188261865544643	31.6361781062948	4.2571593558953	4.29845265733561	41.681422979332	122.544974193853	28.2765973396662	1.76905575728837	156.901059287943	86.3955738258072	11.8956238245009	0.0888847684336052	129.699730213059	13.4574453788966	85.6939279332303	6.6400008172437	123.686893144952	205.050193594795	65.1597533347848	24.5775379860442	10.511906254729	15.2974183061906	39.0677495854195	58.6716952171252	0.246618176368734	6.3847720055936	0.887900505075583	1.58339835366083	3.65167986056542	256.26658788465	15.3457774598659	0.114920416102585	25.3155989956173	0.205341723381222	14.8821890494349	0.884554149309656	37.4794319056695	62.1880350554366	8.48576982591424	105.237472473219	24.028148437133	69.9401076271499	167.718285221801	20.3936918437206	92.5160847657246
TCGA.DD.AACI.01A.11R.A41C.07	0.0737149182256497	0.0351981890342271	12.7556182892006	6.71105780498188	0.0119355710184778	24.3113958640751	11.4165509777624	5.19963602302996	42.2673945100796	84.8224661409773	22.024762034139	1.14644898321542	133.342932843427	74.3879071253577	7.59706099779982	0.0557102068363254	96.6710334134198	14.915330492669	96.1275335584105	10.9114311213472	123.233722697406	186.063795471618	101.925126449082	19.5691493218712	8.49346473083861	19.7984606409357	26.5465748701214	39.8091274866659	0.135200809200356	6.2004329545556	0.68232074848345	1.21333306923571	3.74002790900078	66.1385246534819	9.52391043207361	0.0700252872684268	32.8335553358621	0.116815679053353	16.8238174843532	3.23414048667343	10.0996809864215	49.8145742184807	11.9703258846998	100.043740403779	31.9281117614035	33.2388295958854	101.786653635674	11.0138514094055	80.2405748146194
TCGA.CC.A9FS.01A.11R.A37K.07	0.0874615561838853	0.040980842318195	23.0861010162148	13.554155208761	0.0185727577923307	25.177890018939	3.75599124986711	4.84803516475036	37.8625375967033	95.2522172344594	25.6857040586966	1.7295633620782	210.869908520716	88.3238859139248	7.30606864063764	0.0677797041536515	118.553927210979	14.4445246274474	87.1316328799092	12.8588914402733	92.2539456830017	97.6836182722741	65.9606420350319	24.3657414910318	9.35992087660315	18.0018660694161	25.9464302474841	66.8817341876379	0.307410196451006	4.204744971469	0.928910232696337	2.3649725293303	4.25685263392872	227.64572785913	7.70846565666492	0.14833944255951	31.8896721520828	0.185691866607012	14.8681361758308	0.807199199489265	17.8282892931699	48.1731441545303	12.249527538281	83.1459508034453	21.073547100477	55.4289211634185	126.858080592634	12.5362719135743	95.2110275235189
TCGA.GJ.A3OU.01A.31R.A38B.07	0.0438267807465872	0.00897421869543292	10.83867461364	2.22480899917461	0.00690840190313037	22.8022963931351	4.56559316682673	3.47123747307118	17.6560665344152	41.2167899737747	15.7789891723667	0.348435444242753	62.3438955738885	51.158537687863	5.14184271702341	0.0190852172920591	63.1659532117085	10.8747858753578	74.0945116751706	4.10487671622997	47.2400448347144	80.669364763169	38.1453843459305	13.8639311311154	3.25153738890727	16.0558067884925	13.1974576514877	21.513434618262	0.111425353241012	2.77926671157102	0.636961055612159	0.748628040217898	3.63737761782304	43.5080671592421	0.812587213158958	0.032699948698733	21.2353863480046	0.0719467269155947	9.9551985001443	2.68209653116237	7.58499190265671	23.7023801301576	5.89678843342732	73.3637800822803	16.2226716708806	31.8585055221954	63.5831537329932	12.1275316207201	47.8488267377055
[truncated: 149 more columns]
