# Supplementary material for: Role of CD28+ PD-1+ Tc cells in immune response and prognosis prediction in hepatocellular carcinoma
Source: Front Immunol. 2025 Jun 4;16:1576193. doi: 10.3389/fimmu.2025.1576193 (PMC12174045; doi:10.3389/fimmu.2025.1576193)
Supplement: Supplementary file 10 [file DataSheet10.csv]

Patient	No benefits	Responder	TIDE	IFNG	MSI Expr Sig	Merck18	CD274	CD8	CTL.flag	Dysfunction	Exclusion	MDSC	CAF	TAM M2
TCGA.DD.AACC.01A.11R.A41C.07	False	False	2.00	2.49	0.43	2.51	1.06	3.62	True	2.00	-2.23	-0.16	-0.11	-0.08
TCGA.CC.A7II.01A.11R.A33J.07	True	False	1.90	-1.18	0.08	-0.46	3.45	-0.59	False	-0.47	1.90	0.19	0.04	0.06
TCGA.G3.A7M9.01A.23R.A352.07	False	False	1.87	-0.30	0.46	-0.08	-0.31	1.55	False	-0.62	1.87	0.22	0.03	0.02
TCGA.CC.A3MA.01A.11R.A213.07	False	False	1.79	0.35	0.09	0.19	-0.57	-0.04	False	-0.42	1.79	0.13	0.11	0.02
TCGA.G3.AAV6.01A.21R.A37K.07	True	False	1.75	-1.51	0.23	-0.86	-0.83	1.49	False	-0.66	1.75	0.17	-0.01	0.11
TCGA.K7.A5RG.01A.11R.A28V.07	False	False	1.73	3.04	0.61	2.67	2.05	3.49	True	1.73	-2.27	-0.13	-0.14	-0.09
TCGA.DD.AAVQ.01A.11R.A41C.07	False	False	1.69	1.90	0.16	1.67	0.31	1.87	True	1.69	-1.05	-0.07	-0.09	-0.00
TCGA.2Y.A9H3.01A.11R.A38B.07	False	False	1.69	0.01	0.20	0.74	-0.08	0.71	True	1.69	-1.22	-0.11	-0.09	0.03
TCGA.DD.AADW.01A.11R.A39D.07	False	False	1.63	-0.07	0.31	-0.36	-0.32	-0.36	False	-1.07	1.63	0.10	0.10	0.04
TCGA.DD.A1EI.01A.11R.A131.07	False	False	1.58	-0.29	0.25	0.06	-0.31	-0.32	False	-0.35	1.58	0.04	0.21	-0.01
TCGA.K7.A5RF.01A.11R.A28V.07	False	False	1.58	0.59	0.82	0.73	0.39	0.64	True	1.58	-1.18	-0.17	0.11	-0.11
TCGA.ZP.A9D2.01A.11R.A38B.07	False	False	1.53	0.77	0.17	0.45	0.03	0.01	False	-0.75	1.53	0.09	0.14	-0.01
TCGA.DD.AA3A.01A.11R.A37K.07	False	False	1.52	-0.39	0.27	-0.28	-0.53	-0.46	False	-0.53	1.52	0.15	0.06	0.01
TCGA.G3.A7M6.01A.11R.A33R.07	False	False	1.50	0.54	0.07	0.44	0.04	0.32	False	-0.20	1.50	0.14	0.08	0.01
TCGA.CC.A5UD.01A.11R.A28V.07	False	False	1.50	0.45	0.16	0.07	-0.43	-0.36	False	-0.60	1.50	0.14	0.03	0.04
TCGA.DD.A4NN.01A.11R.A28V.07	True	False	1.48	-1.19	0.05	-0.82	-0.86	-0.93	False	-0.57	1.48	0.12	0.03	0.08
TCGA.GJ.A3OU.01A.31R.A38B.07	False	False	1.43	2.02	0.27	1.79	2.08	0.08	True	1.43	-1.20	-0.23	0.11	-0.07
TCGA.KR.A7K8.01A.11R.A33J.07	False	False	1.41	1.66	0.66	1.55	0.10	2.39	True	1.41	-0.93	-0.08	-0.02	-0.04
TCGA.UB.A7MA.01A.11R.A33R.07	False	False	1.41	-0.30	0.14	-0.16	-0.34	0.07	False	-0.41	1.41	0.13	0.07	0.01
TCGA.DD.AAE0.01A.11R.A41C.07	False	False	1.41	0.59	0.03	0.13	-0.67	-0.12	False	-0.11	1.41	0.14	0.03	0.04
TCGA.DD.AACP.01A.11R.A41C.07	False	False	1.41	-0.37	0.13	-0.34	-0.63	1.01	False	-0.33	1.41	0.19	-0.06	0.07
TCGA.ED.A5KG.01A.11R.A27V.07	False	False	1.40	3.91	0.39	3.59	2.56	4.15	True	1.40	-0.86	-0.07	-0.02	-0.05
TCGA.CC.A5UC.01A.11R.A28V.07	False	False	1.39	-0.47	0.22	-0.33	-0.61	-0.42	False	-0.63	1.39	0.11	0.04	0.06
TCGA.K7.AAU7.01A.11R.A38B.07	False	False	1.38	0.20	0.21	0.27	0.60	-0.29	False	0.14	1.38	0.10	0.16	-0.06
TCGA.DD.A4NB.01A.12R.A266.07	False	False	1.36	-0.31	0.29	0.26	0.11	0.81	False	0.39	1.36	-0.06	0.32	-0.03
TCGA.ED.A627.01A.12R.A311.07	False	False	1.36	1.81	0.66	1.63	0.95	2.53	True	1.36	0.17	-0.11	0.23	-0.10
TCGA.5C.A9VG.01A.11R.A37K.07	True	False	1.36	-1.35	0.53	-0.75	-0.36	-0.76	False	-0.87	1.36	0.09	0.08	0.05
TCGA.2Y.A9GT.01A.11R.A38B.07	False	False	1.33	1.95	0.78	1.50	0.65	2.28	True	1.33	-1.78	-0.15	-0.03	-0.08
TCGA.ED.A4XI.01A.11R.A266.07	False	False	1.32	0.64	0.54	0.62	-0.10	0.66	True	1.32	-0.58	-0.17	0.15	-0.05
TCGA.DD.AADC.01A.11R.A41C.07	False	False	1.30	0.20	0.34	-0.16	-0.15	-0.30	False	-1.12	1.30	0.16	-0.00	0.04
TCGA.G3.A25Y.01A.11R.A16W.07	False	False	1.28	1.10	0.35	0.68	-0.24	0.22	False	-0.21	1.28	0.07	0.13	-0.02
TCGA.BC.A10T.01A.11R.A131.07	False	False	1.24	-0.46	0.62	-0.21	0.06	-0.15	False	-0.40	1.24	0.04	0.14	0.02
TCGA.MI.A75E.01A.11R.A32O.07	False	False	1.23	-0.03	0.48	-0.01	-0.05	0.27	True	1.23	-0.07	-0.09	0.10	-0.01
TCGA.DD.AADS.01A.11R.A41C.07	False	False	1.22	0.23	0.35	0.31	-0.39	0.54	True	1.22	-1.60	-0.08	-0.15	-0.00
TCGA.DD.A73F.01A.11R.A32O.07	False	False	1.16	2.39	0.80	1.76	0.50	2.33	True	1.16	-1.68	-0.10	-0.12	-0.04
TCGA.DD.A4NS.01A.11R.A311.07	False	False	1.14	1.03	0.52	1.04	0.63	1.89	True	1.14	0.77	-0.08	0.24	-0.04
TCGA.EP.A3JL.01A.11R.A213.07	False	False	1.14	0.89	0.19	0.56	-0.19	0.32	True	1.14	-0.87	-0.08	-0.04	-0.01
TCGA.BC.A112.01A.11R.A131.07	False	False	1.12	-0.34	0.07	-0.32	-0.15	-0.75	False	-0.27	1.12	0.08	0.08	0.00
TCGA.DD.AACH.01A.11R.A41C.07	False	False	1.10	-0.27	0.73	-0.05	1.23	-0.71	False	-0.42	1.10	0.11	0.04	-0.00
TCGA.ED.A66Y.01A.11R.A311.07	True	False	1.10	-1.69	0.12	-1.07	-0.84	-0.96	False	-0.68	1.10	0.10	0.02	0.05
TCGA.CC.A8HS.01A.11R.A36F.07	False	False	1.10	-0.37	0.24	-0.57	-0.76	-0.50	False	-0.96	1.10	0.12	-0.02	0.06
TCGA.ED.A82E.01A.11R.A352.07	False	False	1.06	0.16	0.22	0.08	-0.38	-0.67	False	-0.17	1.06	0.05	0.11	-0.00
TCGA.DD.A1EH.01A.11R.A131.07	False	False	1.05	0.98	0.36	0.02	-0.20	-0.17	False	-0.94	1.05	0.03	0.08	0.05
TCGA.G3.A25T.01A.11R.A16W.07	False	False	1.05	-0.52	0.65	-0.09	0.04	-0.37	False	0.17	1.05	0.09	0.04	0.02
TCGA.CC.A7IG.01A.11R.A33J.07	True	False	1.04	-1.07	0.19	-0.65	-0.59	-1.10	False	0.04	1.04	0.11	0.01	0.03
TCGA.FV.A3I0.01A.11R.A22L.07	False	False	1.03	-0.36	0.10	0.09	0.70	-0.41	False	0.14	1.03	0.08	0.10	-0.03
TCGA.5C.A9VH.01A.11R.A37K.07	False	False	1.03	-0.53	0.20	-0.34	-0.50	-0.47	False	-0.13	1.03	0.04	0.12	0.01
TCGA.DD.A1EC.01A.21R.A131.07	False	False	1.00	2.96	0.86	2.68	2.95	2.82	True	1.00	-1.28	-0.08	-0.03	-0.10
TCGA.XR.A8TD.01A.12R.A39D.07	False	False	0.99	2.61	0.62	1.77	0.51	2.29	True	0.99	-0.64	-0.08	0.06	-0.08
TCGA.5R.AA1D.01A.11R.A38B.07	False	False	0.99	-0.93	0.30	-0.21	-0.20	-0.10	False	0.47	0.99	-0.07	0.24	-0.01
TCGA.DD.A3A9.01A.11R.A266.07	False	False	0.98	-0.75	0.09	0.18	-0.62	0.23	False	0.76	0.98	0.01	0.10	0.05
TCGA.FV.A4ZP.01A.12R.A266.07	False	False	0.97	-0.80	0.06	0.24	-0.44	0.34	True	0.97	-0.17	0.05	-0.10	0.03
TCGA.DD.AADV.01A.11R.A39D.07	False	False	0.97	0.26	0.68	-0.01	-0.20	-0.25	False	-0.45	0.97	0.06	0.09	0.00
TCGA.UB.A7ME.01A.11R.A33J.07	False	False	0.96	1.54	0.22	1.24	-0.08	1.48	True	0.96	-0.28	-0.03	-0.02	0.01
TCGA.DD.AACN.01A.11R.A41C.07	False	False	0.95	0.77	0.28	0.50	0.76	0.55	False	-0.42	0.95	0.01	0.15	-0.02
TCGA.DD.A4NE.01A.11R.A27V.07	False	False	0.94	-0.91	0.72	-0.92	0.04	-1.18	False	-1.06	0.94	0.07	0.06	0.02
TCGA.DD.AAVR.01A.11R.A41C.07	False	False	0.92	0.11	0.38	0.59	-0.27	0.49	True	0.92	-0.55	-0.13	0.07	-0.01
TCGA.G3.AAV7.01A.11R.A38B.07	False	False	0.92	0.25	0.24	0.04	0.27	-0.49	False	-0.76	0.92	0.09	0.06	-0.03
TCGA.DD.AACI.01A.11R.A41C.07	False	False	0.92	0.89	0.28	1.37	0.34	2.15	True	0.92	-1.11	-0.08	-0.06	-0.03
TCGA.CC.5258.01A.01R.A131.07	False	False	0.90	0.73	0.28	0.25	0.05	-0.12	False	-0.86	0.90	0.07	0.02	0.03
TCGA.UB.AA0U.01A.11R.A38B.07	False	False	0.89	0.70	0.54	0.36	0.22	0.29	False	-0.13	0.89	-0.00	0.15	-0.01
TCGA.UB.A7MF.01A.11R.A33J.07	False	False	0.88	4.09	0.88	2.71	2.10	2.26	True	0.88	-1.51	-0.03	-0.12	-0.09
TCGA.ED.A66X.01A.11R.A311.07	False	False	0.87	-0.14	0.11	0.27	-0.48	0.06	False	0.24	0.87	-0.04	0.15	0.02
TCGA.DD.A39Y.01A.11R.A213.07	False	False	0.86	-1.56	0.82	-0.80	-0.68	-0.77	False	-0.77	0.86	0.13	-0.05	0.05
TCGA.CC.A8HV.01A.11R.A36F.07	False	False	0.84	-2.01	0.04	-1.26	-0.75	-0.89	False	-0.46	0.84	0.11	0.01	0.02
TCGA.DD.A1EL.01A.11R.A155.07	False	False	0.82	-0.34	0.38	-0.29	-0.53	-0.66	False	-1.13	0.82	0.10	-0.04	0.05
TCGA.DD.AAEK.01A.11R.A41C.07	False	False	0.82	1.53	0.56	1.28	0.22	1.55	True	0.82	-0.86	-0.14	0.03	-0.02
TCGA.DD.AADN.01A.11R.A41C.07	False	False	0.81	0.65	0.39	1.46	-0.24	2.33	True	0.81	-1.33	0.00	-0.21	0.01
TCGA.DD.AAE4.01A.11R.A41C.07	False	False	0.80	0.93	0.81	0.99	0.19	1.43	True	0.80	-0.89	-0.05	-0.09	0.02
TCGA.DD.AACT.01A.11R.A41C.07	False	False	0.80	-0.18	0.44	0.03	-0.53	0.28	True	0.80	-0.81	-0.09	0.02	-0.04
TCGA.BC.A10Q.01A.11R.A131.07	False	False	0.79	-0.65	0.50	-0.22	-0.23	-0.21	False	-0.17	0.79	0.06	0.05	0.01
TCGA.DD.AAD1.01A.11R.A41C.07	False	False	0.79	0.94	0.32	1.26	0.62	1.70	True	0.79	0.73	-0.04	0.17	-0.03
TCGA.DD.AAEH.01A.11R.A41C.07	False	False	0.78	1.40	0.61	1.11	0.21	2.30	True	0.78	-1.31	-0.12	-0.10	0.02
TCGA.PD.A5DF.01A.11R.A27V.07	False	False	0.75	0.46	0.54	-0.06	0.13	-0.62	False	-0.18	0.75	-0.03	0.19	-0.05
TCGA.CC.A3MC.01A.11R.A22L.07	False	False	0.75	-0.66	0.40	-0.48	-0.07	-0.96	False	-0.10	0.75	0.03	0.10	-0.03
TCGA.CC.A8HU.01A.11R.A36F.07	False	False	0.75	-1.38	0.43	-0.85	-0.61	-0.97	False	-0.88	0.75	0.11	-0.04	0.02
TCGA.XR.A8TG.01A.11R.A36F.07	False	False	0.74	-0.14	0.75	-0.32	0.50	-0.81	False	-0.62	0.74	0.07	0.13	-0.09
TCGA.BC.A10R.01A.11R.A131.07	False	False	0.74	-1.14	0.11	-1.13	-0.65	-1.01	False	0.17	0.74	-0.05	0.16	0.01
TCGA.EP.A3RK.01A.11R.A22L.07	False	False	0.74	1.48	0.58	1.77	0.84	1.95	True	0.74	-0.53	-0.05	-0.06	0.02
TCGA.GJ.A9DB.01A.11R.A37K.07	False	False	0.74	0.16	0.82	-0.02	-0.15	-0.38	False	0.02	0.74	-0.01	0.15	-0.03
TCGA.DD.AACA.01A.11R.A41C.07	False	False	0.73	-0.18	0.72	-0.29	-0.31	-0.05	False	-0.77	0.73	0.08	-0.00	0.03
TCGA.CC.5263.01A.01R.A131.07	False	False	0.73	0.67	0.58	0.37	1.34	-0.07	False	-0.60	0.73	0.09	0.01	-0.01
TCGA.ED.A7XO.01A.11R.A352.07	False	False	0.72	-0.38	0.73	0.19	-0.12	0.29	True	0.72	0.17	0.02	0.04	-0.04
TCGA.XR.A8TE.01A.11R.A36F.07	False	False	0.72	-0.08	0.45	-0.36	0.81	-0.75	False	-0.29	0.72	0.00	0.11	0.00
TCGA.CC.A3M9.01A.11R.A213.07	False	False	0.71	3.54	0.46	3.75	3.38	4.60	True	0.71	0.86	0.06	0.11	-0.05
TCGA.CC.A3MB.01A.11R.A213.07	False	False	0.70	-0.21	0.34	-0.18	-0.66	-0.13	False	-1.15	0.70	0.11	-0.01	-0.01
TCGA.ED.A8O5.01A.11R.A36F.07	False	False	0.70	-0.68	0.33	-0.51	-0.22	-0.23	False	-0.74	0.70	0.06	-0.03	0.06
TCGA.BC.A3KG.01A.11R.A213.07	False	False	0.69	-0.28	0.71	-0.41	0.19	-0.31	False	-1.43	0.69	0.11	-0.04	0.01
TCGA.DD.AAD5.01A.11R.A41C.07	False	False	0.68	-1.00	0.34	-0.31	0.63	-0.67	False	-0.09	0.68	0.09	0.01	-0.01
TCGA.DD.A3A6.01A.11R.A22L.07	False	False	0.68	-1.45	0.05	-0.04	-0.11	-0.14	False	1.23	0.68	-0.03	0.15	0.01
TCGA.G3.AAV3.01A.11R.A37K.07	False	False	0.68	2.01	0.63	1.53	0.51	2.38	True	0.68	-0.54	-0.06	-0.02	0.00
TCGA.CC.A9FW.01A.11R.A37K.07	False	False	0.67	0.02	0.49	-0.03	-0.32	0.35	False	-0.51	0.67	0.08	-0.02	0.04
TCGA.DD.AAD2.01A.11R.A41C.07	False	False	0.67	0.01	0.53	0.32	0.38	0.00	False	0.96	0.67	-0.06	0.20	-0.03
TCGA.BC.A69H.01A.11R.A311.07	False	False	0.67	-0.48	0.10	-0.03	-0.43	-0.47	False	0.33	0.67	0.11	-0.06	0.06
TCGA.DD.A1EJ.01A.11R.A155.07	False	False	0.67	0.05	0.52	-0.31	-0.37	-0.34	False	-1.10	0.67	0.07	-0.04	0.05
TCGA.DD.A114.01A.11R.A131.07	False	False	0.66	3.33	0.36	2.44	2.47	2.63	True	0.66	0.19	-0.01	0.09	-0.07
TCGA.DD.A4ND.01A.11R.A266.07	False	False	0.66	1.38	0.34	1.12	0.91	1.39	True	0.66	0.50	-0.05	0.20	-0.06
TCGA.2Y.A9HB.01A.11R.A39D.07	False	False	0.65	1.23	0.89	0.99	0.98	1.21	True	0.65	-1.26	-0.12	-0.03	-0.04
TCGA.BC.A10W.01A.11R.A131.07	False	False	0.65	0.28	0.60	0.02	0.25	0.15	False	-1.20	0.65	0.06	0.03	-0.01
TCGA.2Y.A9H8.01A.11R.A39D.07	False	False	0.65	0.76	0.49	0.84	-0.23	1.24	True	0.65	-1.00	-0.04	-0.11	0.00
TCGA.CC.A7IK.01A.12R.A33R.07	False	False	0.64	-0.25	0.47	-0.70	-0.24	-0.88	False	-1.03	0.64	0.09	-0.04	0.03
TCGA.WX.AA44.01A.11R.A39D.07	False	False	0.64	0.03	0.38	-0.26	-0.20	-0.44	False	-0.45	0.64	0.04	0.04	-0.01
TCGA.CC.5264.01A.01R.A131.07	False	False	0.63	-0.28	0.54	-0.12	-0.29	0.02	False	-1.01	0.63	0.11	-0.02	-0.01
TCGA.DD.AADI.01A.11R.A41C.07	False	False	0.60	1.87	0.30	1.19	0.03	1.44	True	0.60	0.16	-0.03	0.02	0.04
TCGA.UB.A7MB.01A.11R.A33R.07	False	False	0.60	-0.45	0.80	-0.73	-0.35	-0.90	False	-1.14	0.60	0.09	-0.04	0.02
TCGA.DD.AAE2.01A.11R.A41C.07	False	False	0.60	1.65	0.85	1.07	2.67	1.25	True	0.60	-1.17	-0.08	-0.03	-0.07
TCGA.DD.AAEG.01A.11R.A39D.07	False	False	0.59	-0.80	0.69	-0.80	-0.56	-0.99	False	-0.31	0.59	0.05	0.04	0.00
TCGA.DD.A73E.01A.12R.A32O.07	False	False	0.58	-1.14	0.85	-0.89	-0.29	-1.09	False	-0.73	0.58	0.03	0.01	0.05
TCGA.DD.AAD3.01A.11R.A41C.07	False	False	0.57	0.95	0.32	0.08	-0.25	0.15	False	0.42	0.57	-0.07	0.20	-0.04
TCGA.DD.AAEE.01A.11R.A41C.07	False	False	0.57	-0.66	0.70	-0.63	-0.33	-0.80	False	-0.53	0.57	0.06	-0.03	0.06
TCGA.ED.A8O6.01A.11R.A36F.07	False	False	0.57	-0.66	0.13	-0.27	-0.65	-0.06	False	-0.33	0.57	0.07	-0.03	0.04
TCGA.CC.A5UE.01A.11R.A28V.07	False	False	0.55	-0.46	0.83	-0.25	-0.31	-0.05	False	-0.99	0.55	0.12	-0.10	0.05
TCGA.DD.AADY.01A.11R.A41C.07	False	False	0.51	0.23	0.59	-0.33	0.34	-0.87	False	-0.85	0.51	0.04	0.01	0.03
TCGA.KR.A7K7.01A.11R.A33J.07	False	False	0.50	0.58	0.22	0.70	-0.09	1.62	True	0.50	-0.53	0.07	-0.17	0.01
TCGA.FV.A2QR.01A.11R.A213.07	False	False	0.49	0.54	0.52	-0.35	-0.09	-0.44	False	-0.32	0.49	-0.03	0.10	-0.00
TCGA.CC.5262.01A.01R.A131.07	False	False	0.48	0.47	0.48	0.55	0.19	0.87	True	0.48	1.29	0.03	0.21	-0.06
TCGA.DD.AADK.01A.11R.A41C.07	False	False	0.47	-0.24	0.19	-0.38	-0.70	-0.36	False	0.83	0.47	-0.01	0.05	0.04
TCGA.MI.A75I.01A.11R.A32O.07	False	False	0.47	-0.15	0.76	-0.23	-0.15	-0.15	False	-0.74	0.47	0.05	-0.02	0.02
TCGA.DD.AADA.01A.11R.A41C.07	False	False	0.47	-0.56	0.18	-0.09	-0.60	0.35	True	0.47	-0.85	-0.11	-0.04	0.03
TCGA.DD.AADO.01A.11R.A41C.07	False	False	0.47	0.26	0.12	0.87	-0.21	1.36	True	0.47	-0.71	-0.01	-0.13	0.03
TCGA.2Y.A9H5.01A.11R.A38B.07	False	False	0.46	-0.36	0.30	-0.28	-0.59	-0.13	False	0.22	0.46	-0.02	0.09	-0.00
TCGA.DD.A11C.01A.11R.A131.07	False	False	0.45	0.07	0.49	-0.07	0.16	-0.68	False	-0.12	0.45	0.02	0.05	0.00
TCGA.2Y.A9GS.01A.12R.A38B.07	False	False	0.45	0.85	0.63	0.32	0.09	-0.47	False	-0.24	0.45	0.03	0.02	0.01
TCGA.DD.AACL.01A.11R.A41C.07	False	False	0.42	1.55	0.16	1.19	0.17	1.13	True	0.42	-0.22	0.04	-0.06	-0.03
TCGA.DD.AACB.01A.11R.A41C.07	False	False	0.42	2.21	0.40	1.98	0.75	2.51	True	0.42	-0.40	0.02	-0.09	0.01
TCGA.BC.4072.01B.11R.A155.07	False	False	0.42	2.58	0.46	1.76	1.20	1.61	True	0.42	-0.00	0.01	0.03	-0.06
TCGA.EP.A2KA.01A.11R.A180.07	False	False	0.41	1.52	0.73	1.36	0.09	1.70	True	0.41	-0.59	0.04	-0.10	-0.04
TCGA.DD.AAVP.01A.11R.A41C.07	False	False	0.40	0.15	0.43	-0.03	2.37	-0.29	False	0.07	0.40	0.03	-0.01	0.04
TCGA.DD.A39V.01A.11R.A213.07	False	False	0.39	0.68	0.29	0.98	-0.39	1.49	True	0.39	-0.17	0.00	-0.05	0.03
TCGA.DD.A116.01A.11R.A131.07	False	False	0.38	-0.73	0.29	-0.51	-0.78	-0.53	False	0.63	0.38	0.01	0.02	0.04
TCGA.DD.A115.01A.11R.A131.07	False	False	0.38	0.07	0.82	0.08	0.05	-0.04	False	0.62	0.38	0.01	0.06	-0.01
TCGA.DD.A4NA.01A.11R.A266.07	False	False	0.36	0.64	0.55	0.56	1.23	-0.63	False	0.02	0.36	0.02	0.08	-0.05
TCGA.CC.A7IJ.01A.11R.A33R.07	False	False	0.36	2.65	0.62	3.17	4.01	3.43	True	0.36	1.64	0.09	0.18	-0.02
TCGA.2Y.A9H2.01A.12R.A38B.07	False	False	0.36	0.60	0.17	0.56	0.70	0.31	False	0.26	0.36	0.05	0.02	-0.02
TCGA.RC.A7SK.01A.11R.A352.07	False	False	0.35	-1.39	0.77	-0.77	-0.79	-0.44	False	-0.22	0.35	0.04	-0.03	0.05
TCGA.G3.A25X.01A.11R.A16W.07	False	False	0.35	0.56	0.19	1.21	0.30	1.54	True	0.35	1.16	0.08	0.07	0.01
TCGA.DD.AAVW.01A.11R.A41C.07	False	False	0.34	-0.04	0.24	0.17	-0.33	-0.09	False	0.27	0.34	-0.08	0.12	0.03
TCGA.2Y.A9HA.01A.11R.A39D.07	False	False	0.33	0.25	0.61	-0.36	-0.04	-1.17	False	-0.54	0.33	0.05	-0.02	0.01
TCGA.DD.A4NV.01A.11R.A311.07	False	False	0.32	-0.40	0.83	-0.15	0.43	-0.20	False	0.25	0.32	-0.06	0.13	-0.02
TCGA.DD.A118.01A.11R.A131.07	False	False	0.32	-1.05	0.26	-0.55	-0.62	-0.55	False	-0.13	0.32	-0.02	0.05	0.03
TCGA.DD.A4NH.01A.11R.A27V.07	False	False	0.32	-0.58	0.23	-0.36	0.03	-0.46	False	-0.31	0.32	0.04	0.06	-0.06
TCGA.BC.4073.01B.02R.A131.07	False	False	0.30	2.68	0.73	2.20	2.43	2.18	True	0.30	-0.33	-0.02	0.03	-0.08
TCGA.HP.A5N0.01A.11R.A28V.07	False	False	0.29	0.13	0.64	0.03	-0.21	-0.77	False	0.59	0.29	-0.09	0.12	0.02
TCGA.MR.A8JO.01A.12R.A36F.07	False	False	0.29	-0.24	0.09	0.33	-0.04	0.34	False	1.06	0.29	-0.04	0.14	-0.02
TCGA.CC.A7IH.01A.11R.A33J.07	False	False	0.29	-1.16	0.73	-0.72	-0.44	-0.75	False	-0.99	0.29	0.01	-0.01	0.04
TCGA.DD.A39X.01A.11R.A213.07	False	False	0.28	-1.06	0.44	-0.33	-0.65	-0.54	False	0.48	0.28	-0.01	-0.00	0.06
TCGA.DD.A4NO.01A.11R.A28V.07	False	False	0.28	-0.41	0.26	-0.31	-0.19	-0.62	False	-0.35	0.28	-0.07	0.13	-0.01
TCGA.DD.AADL.01A.11R.A41C.07	False	False	0.26	-0.39	0.80	-0.77	-0.33	-0.68	False	-0.94	0.26	0.06	-0.05	0.03
TCGA.DD.AACS.01A.11R.A41C.07	False	False	0.26	-0.47	0.66	-0.70	-0.52	-0.93	False	-0.98	0.26	0.07	-0.05	0.00
TCGA.DD.AADP.01A.11R.A39D.07	False	False	0.26	0.32	0.65	-0.19	-0.34	-0.53	False	-0.68	0.26	0.00	0.03	0.00
TCGA.YA.A8S7.01A.11R.A37K.07	False	False	0.24	0.49	0.33	0.86	0.30	0.46	True	0.24	0.39	-0.02	0.13	-0.05
TCGA.FV.A3R3.01A.11R.A22L.07	False	False	0.23	-0.44	0.21	0.20	-0.40	0.14	False	0.73	0.23	-0.12	0.17	-0.00
TCGA.DD.A39Z.01A.11R.A213.07	False	False	0.22	-1.28	0.55	-1.01	-0.61	-0.74	False	-0.31	0.22	0.07	-0.10	0.07
TCGA.DD.A3A5.01A.11R.A22L.07	False	False	0.22	-1.22	0.85	-0.29	-0.07	0.06	False	0.18	0.22	0.05	-0.01	0.00
TCGA.2Y.A9GY.01A.11R.A38B.07	False	False	0.22	1.76	0.39	2.00	0.88	2.44	True	0.22	-0.53	0.05	-0.13	-0.02
TCGA.DD.AAVU.01A.11R.A41C.07	False	False	0.21	-1.40	0.58	-1.06	-0.76	-1.17	False	-0.43	0.21	0.05	-0.10	0.09
TCGA.MI.A75H.01A.11R.A32O.07	False	False	0.19	1.67	0.53	0.64	0.02	0.46	True	0.19	-0.79	-0.07	-0.07	0.02
TCGA.CC.5260.01A.01R.A131.07	False	False	0.18	0.90	0.19	1.17	0.63	1.09	True	0.18	1.15	0.07	0.11	-0.01
TCGA.RC.A7SH.01A.11R.A38B.07	False	False	0.18	-1.65	0.09	-1.03	-0.79	-0.74	False	0.01	0.18	0.07	-0.05	0.01
TCGA.DD.A1EF.01A.11R.A131.07	False	False	0.18	0.32	0.22	0.26	-0.19	0.73	False	-0.47	0.18	-0.01	-0.02	0.05
TCGA.CC.A1HT.01A.11R.A131.07	False	False	0.17	3.91	0.29	2.94	1.88	2.39	True	0.17	0.57	0.07	0.06	-0.08
TCGA.DD.AACU.01A.11R.A41C.07	False	False	0.16	0.50	0.57	0.21	-0.12	0.26	False	0.15	0.16	-0.01	0.05	-0.02
TCGA.DD.A119.01A.11R.A131.07	False	False	0.16	-0.78	0.47	-0.80	-0.77	-0.73	False	-0.10	0.16	-0.04	0.04	0.04
TCGA.G3.A5SI.01A.31R.A27V.07	False	False	0.16	-1.59	0.69	-1.41	-0.68	-1.17	False	-1.39	0.16	0.07	-0.07	0.02
TCGA.DD.AADD.01A.11R.A41C.07	False	False	0.16	0.02	0.35	0.16	-0.23	0.69	False	-0.92	0.16	0.08	-0.12	0.04
TCGA.DD.AADG.01A.11R.A41C.07	False	False	0.16	-0.95	0.81	-0.81	-0.42	-0.68	False	-0.45	0.16	0.02	-0.03	0.04
TCGA.FV.A3I1.01A.11R.A22L.07	False	False	0.16	1.09	0.39	0.62	0.51	-0.29	False	0.32	0.16	-0.02	0.08	-0.04
TCGA.DD.A4NQ.01A.21R.A28V.07	False	False	0.14	-0.09	0.60	-0.45	0.46	-0.84	False	-0.49	0.14	0.05	0.03	-0.06
TCGA.CC.5261.01A.01R.A131.07	False	False	0.13	0.80	0.14	1.11	0.47	1.08	True	0.13	1.02	0.02	0.11	0.00
TCGA.G3.A5SL.01A.11R.A27V.07	False	False	0.12	-0.27	0.63	-0.71	-0.53	-0.91	False	-1.10	0.12	-0.03	0.01	0.05
TCGA.DD.A4NF.01A.11R.A27V.07	False	False	0.12	-1.38	0.71	-1.04	0.03	-0.75	False	-0.85	0.12	-0.02	0.01	0.03
TCGA.CC.A123.01A.11R.A131.07	False	False	0.11	-1.87	0.08	-1.03	-0.82	-1.05	False	-0.14	0.11	0.02	-0.07	0.07
TCGA.LG.A9QC.01A.11R.A37K.07	False	False	0.10	-1.20	0.69	-0.62	1.26	-1.09	False	-0.39	0.10	0.01	0.01	-0.01
TCGA.5R.AAAM.01A.12R.A41C.07	False	False	0.09	-0.11	0.56	0.21	0.33	0.15	False	0.78	0.09	-0.15	0.20	-0.03
TCGA.ED.A7XP.01A.11R.A352.07	False	False	0.09	-0.29	0.52	0.09	-0.07	-0.11	False	-0.44	0.09	-0.03	0.07	-0.03
TCGA.RG.A7D4.01A.12R.A33R.07	False	False	0.09	1.75	0.28	1.53	0.24	2.47	True	0.09	-1.04	0.03	-0.20	-0.00
TCGA.ED.A459.01A.11R.A266.07	False	False	0.09	-0.23	0.34	-0.26	-0.48	-0.95	False	-0.23	0.09	0.03	0.02	-0.05
TCGA.2Y.A9GX.01A.11R.A38B.07	False	False	0.09	1.20	0.43	1.08	0.65	1.29	False	0.96	0.09	-0.14	0.23	-0.08
TCGA.ES.A2HS.01A.11R.A180.07	False	False	0.07	-2.20	0.24	-1.25	-0.88	-1.14	False	0.51	0.07	-0.02	-0.03	0.09
TCGA.CC.A8HT.01A.11R.A36F.07	False	False	0.07	0.70	0.41	0.07	0.23	-0.21	False	-0.54	0.07	0.09	-0.10	-0.01
TCGA.XR.A8TC.01A.11R.A36F.07	False	False	0.07	-0.89	0.33	-0.92	-0.47	-0.87	False	-0.91	0.07	0.02	-0.02	0.02
TCGA.DD.AACV.01A.11R.A41C.07	False	False	0.06	-0.56	0.74	-0.85	-0.16	-0.98	False	-1.02	0.06	0.09	-0.11	0.03
TCGA.QA.A7B7.01A.11R.A32O.07	False	False	0.06	-0.38	0.82	-0.24	0.47	-0.52	False	-0.82	0.06	0.08	-0.10	0.02
TCGA.BC.A216.01A.11R.A155.07	False	False	0.05	0.82	0.74	0.86	0.16	2.52	True	0.05	-0.45	0.06	-0.10	-0.04
TCGA.DD.A113.01A.11R.A131.07	False	False	0.04	0.39	0.39	0.20	-0.11	0.49	False	-0.22	0.04	0.01	-0.02	0.01
TCGA.G3.AAV2.01A.11R.A37K.07	False	False	0.04	-0.93	0.60	-0.80	-0.56	-1.17	False	-0.16	0.04	-0.02	-0.02	0.05
TCGA.2Y.A9H0.01A.11R.A38B.07	False	False	0.04	0.74	0.64	1.05	0.33	1.89	True	0.04	-0.52	0.05	-0.10	-0.04
TCGA.G3.A5SJ.01A.11R.A27V.07	False	False	0.03	1.59	0.45	0.99	0.82	1.16	True	0.03	-0.06	0.04	-0.02	-0.04
TCGA.DD.AAW2.01A.11R.A41C.07	False	False	0.03	-0.51	0.60	-0.69	-0.38	-0.76	False	-0.72	0.03	0.01	-0.04	0.04
TCGA.G3.AAV5.01A.11R.A37K.07	False	False	0.02	-1.33	0.84	-0.75	-0.47	-0.54	False	-0.76	0.02	0.04	-0.10	0.06
TCGA.BC.A10X.01A.11R.A131.07	False	False	0.02	-0.35	0.72	0.11	0.32	0.18	False	0.40	0.02	-0.11	0.19	-0.06
TCGA.DD.A73G.01A.22R.A32O.07	False	False	0.01	-1.80	0.17	-0.58	-0.69	-0.84	False	0.89	0.01	0.01	-0.06	0.05
TCGA.DD.A4NJ.01A.11R.A27V.07	False	False	0.01	0.51	0.57	0.25	0.71	-0.24	False	-0.40	0.01	-0.01	0.02	-0.01
TCGA.DD.A73C.01A.12R.A33J.07	False	False	0.01	-0.58	0.95	-0.03	-0.07	0.42	False	-0.14	0.01	-0.08	0.05	0.03
TCGA.UB.AA0V.01A.11R.A38B.07	False	False	0.00	-0.14	0.70	-0.02	0.66	0.08	False	0.44	0.00	-0.11	0.14	-0.02
TCGA.DD.AAVZ.01A.11R.A41C.07	False	False	0.00	-0.67	0.42	-0.48	-0.72	-0.74	False	-0.85	0.00	-0.00	-0.04	0.03
TCGA.G3.AAV1.01A.11R.A38B.07	False	True	-0.00	-0.76	0.45	-0.78	-0.48	-1.19	False	-0.81	-0.00	-0.01	-0.01	0.02
TCGA.BC.A5W4.01A.11R.A28V.07	False	True	-0.01	-0.27	0.76	-0.92	-0.43	-1.23	False	-0.26	-0.01	0.05	-0.08	0.03
TCGA.ZP.A9CZ.01A.11R.A38B.07	False	True	-0.01	1.16	0.73	1.04	0.42	0.90	True	-0.01	-0.08	-0.01	-0.03	0.01
TCGA.BC.A69I.01A.11R.A311.07	False	True	-0.01	-0.72	0.52	-0.56	-0.10	-0.28	False	0.57	-0.01	-0.05	0.08	-0.02
TCGA.FV.A3R2.01A.11R.A22L.07	False	True	-0.01	0.02	0.79	-0.25	0.34	-0.22	False	-0.73	-0.01	0.01	-0.02	-0.01
TCGA.DD.AADF.01A.11R.A41C.07	False	True	-0.02	-0.02	0.81	-0.04	-0.43	0.72	True	-0.02	-0.74	0.04	-0.14	-0.01
TCGA.BC.A10U.01A.11R.A131.07	False	True	-0.03	-0.97	0.52	-0.74	-0.58	-0.76	False	-0.67	-0.03	0.01	-0.01	-0.01
TCGA.DD.AACW.01A.11R.A41C.07	False	True	-0.03	-0.48	0.33	-0.33	-0.70	-0.59	False	-0.78	-0.03	0.04	-0.12	0.06
TCGA.EP.A26S.01A.11R.A16W.07	False	True	-0.04	-0.96	0.78	-0.76	0.05	-0.88	False	-0.61	-0.04	-0.02	-0.02	0.04
TCGA.CC.A7IF.01A.11R.A33J.07	False	True	-0.05	-1.27	0.48	-1.14	-0.52	-1.13	False	0.15	-0.05	0.02	-0.06	0.06
TCGA.ZS.A9CD.01A.11R.A37K.07	False	True	-0.06	-0.08	0.41	-0.35	-0.59	-0.51	False	0.35	-0.06	-0.07	0.13	-0.06
TCGA.EP.A2KB.01A.11R.A180.07	False	True	-0.07	-0.51	0.44	-0.41	-0.56	-0.20	False	-0.76	-0.07	0.05	-0.08	0.02
TCGA.KR.A7K0.01A.12R.A33R.07	False	True	-0.07	-0.27	0.46	-0.46	-0.31	-0.53	False	0.03	-0.07	-0.05	0.09	-0.05
TCGA.DD.AAE9.01A.11R.A41C.07	False	True	-0.08	-0.23	0.35	-0.76	-0.80	-0.93	False	-0.59	-0.08	0.01	-0.07	0.05
TCGA.DD.AAW3.01A.11R.A41C.07	False	True	-0.08	-0.86	0.75	-0.85	-0.10	-0.73	False	-0.88	-0.08	-0.01	-0.04	0.04
TCGA.CC.A7IE.01A.21R.A38B.07	False	True	-0.09	0.80	0.10	0.76	-0.29	1.16	True	-0.09	0.03	0.07	-0.08	0.01
TCGA.UB.A7MC.01A.11R.A33R.07	False	True	-0.10	-0.33	0.69	-0.71	0.50	-1.06	False	-1.34	-0.10	0.05	-0.05	-0.03
TCGA.DD.A1EA.01A.11R.A131.07	False	True	-0.10	1.58	0.74	1.00	0.63	1.19	True	-0.10	-1.17	-0.06	-0.09	-0.03
TCGA.BD.A3EP.01A.11R.A22L.07	False	True	-0.11	0.37	0.12	0.46	-0.04	0.53	False	1.55	-0.11	-0.07	0.08	-0.04
TCGA.RC.A7SB.01A.21R.A352.07	False	True	-0.12	0.01	0.63	-0.70	0.03	-0.73	False	0.01	-0.12	-0.01	-0.02	0.03
TCGA.ZS.A9CG.01A.11R.A37K.07	False	True	-0.13	0.09	0.73	-0.48	0.12	-0.61	False	-0.40	-0.13	-0.04	0.02	0.00
TCGA.DD.AAE6.01A.11R.A41C.07	False	True	-0.13	-2.76	0.29	-1.71	-0.80	-1.31	False	-0.24	-0.13	0.07	-0.13	0.04
TCGA.2Y.A9H7.01A.11R.A39D.07	False	True	-0.13	-0.55	0.50	-0.54	-0.75	-0.71	False	-0.34	-0.13	0.02	-0.12	0.08
TCGA.DD.A73B.01A.12R.A32O.07	False	True	-0.13	-1.44	0.76	-1.04	-0.19	-1.01	False	-1.29	-0.13	0.03	-0.08	0.02
TCGA.BC.A217.01A.11R.A155.07	False	True	-0.14	1.23	0.88	0.84	0.69	0.18	False	-0.30	-0.14	0.08	-0.11	-0.01
TCGA.MI.A75G.01A.11R.A32O.07	False	True	-0.14	-1.39	0.73	-1.14	-0.36	-1.03	False	-0.58	-0.14	0.01	-0.04	0.01
TCGA.BC.A10Y.01A.11R.A131.07	False	True	-0.16	1.17	0.88	0.75	0.40	0.41	True	-0.16	-0.38	0.05	-0.10	-0.02
TCGA.DD.AAE3.01A.11R.A41C.07	False	True	-0.17	-1.29	0.77	-0.74	-0.24	-0.92	False	0.40	-0.17	-0.06	0.01	0.05
TCGA.NI.A8LF.01A.11R.A36F.07	False	True	-0.18	-0.99	0.31	-0.89	-0.55	-0.73	False	0.39	-0.18	-0.06	0.05	0.01
TCGA.DD.AAVV.01A.11R.A41C.07	False	True	-0.18	1.38	0.17	1.07	0.26	0.11	False	0.79	-0.18	-0.07	0.10	-0.07
TCGA.DD.AADB.01A.11R.A41C.07	False	True	-0.18	1.89	0.14	1.47	0.39	2.10	True	-0.18	-0.36	0.03	-0.08	-0.02
TCGA.DD.A1EE.01A.11R.A131.07	False	True	-0.20	-0.53	0.71	-0.38	0.11	-1.20	False	-0.98	-0.20	-0.01	-0.01	-0.02
TCGA.GJ.A6C0.01A.12R.A311.07	False	True	-0.20	0.95	0.81	0.87	2.32	-0.30	False	0.30	-0.20	-0.01	0.05	-0.08
TCGA.BC.A10Z.01A.11R.A131.07	False	True	-0.22	-2.09	0.89	-1.53	-0.43	-1.21	False	-1.08	-0.22	0.03	-0.08	0.01
TCGA.DD.A3A7.01A.11R.A22L.07	False	True	-0.23	-1.76	0.17	-0.90	-0.76	-0.78	False	0.37	-0.23	0.05	-0.09	0.02
TCGA.BC.A110.01A.11R.A131.07	False	True	-0.24	0.31	0.47	0.34	1.56	0.35	False	1.43	-0.24	-0.11	0.18	-0.09
TCGA.DD.A39W.01A.11R.A213.07	False	True	-0.24	1.04	0.70	-0.03	-0.31	-0.84	False	-0.30	-0.24	-0.02	-0.04	0.03
TCGA.LG.A6GG.01A.11R.A311.07	False	True	-0.26	-1.00	0.83	-0.88	0.04	-1.13	False	-0.66	-0.26	0.01	-0.03	-0.02
TCGA.2Y.A9H6.01A.11R.A39D.07	False	True	-0.27	-0.59	0.35	0.09	-0.52	-0.08	False	1.14	-0.27	-0.13	0.08	0.02
TCGA.DD.AAD0.01A.11R.A41C.07	False	True	-0.27	0.28	0.68	-0.76	-0.16	-0.94	False	-0.68	-0.27	0.05	-0.09	0.00
TCGA.G3.A7M7.01A.12R.A352.07	False	True	-0.27	-1.47	0.63	-1.16	-0.85	-0.99	False	-0.02	-0.27	-0.05	0.00	0.01
TCGA.DD.AACZ.01A.11R.A41C.07	False	True	-0.27	2.01	0.26	1.74	0.72	1.41	True	-0.27	-1.20	-0.05	-0.13	-0.02
TCGA.DD.AAW0.01A.11R.A41C.07	False	True	-0.28	0.38	0.55	0.24	0.26	0.35	False	0.41	-0.28	-0.14	0.12	-0.03
TCGA.CC.A9FS.01A.11R.A37K.07	False	True	-0.28	-0.20	0.61	-0.58	-0.66	-0.48	False	-0.34	-0.28	-0.01	-0.07	0.04
TCGA.UB.A7MD.01A.12R.A352.07	False	True	-0.29	0.51	0.56	0.39	0.33	-0.24	False	0.60	-0.29	-0.04	0.07	-0.08
TCGA.KR.A7K2.01A.12R.A33R.07	False	True	-0.29	-0.50	0.26	-0.51	-0.51	-0.99	False	0.67	-0.29	-0.01	-0.02	-0.00
TCGA.FV.A23B.01A.11R.A16W.07	False	True	-0.30	0.94	0.31	0.30	-0.02	0.19	False	-0.40	-0.30	0.01	-0.06	0.01
TCGA.DD.AACG.01A.11R.A41C.07	False	True	-0.31	-0.83	0.26	-0.48	-0.71	-0.50	False	-0.15	-0.31	0.06	-0.15	0.05
TCGA.DD.A4NP.01A.11R.A28V.07	False	True	-0.31	-1.59	0.80	-0.95	-0.59	-0.86	False	0.09	-0.31	-0.07	0.00	0.03
TCGA.G3.A3CG.01A.11R.A213.07	False	True	-0.31	0.52	0.69	0.03	-0.10	-0.15	False	-0.03	-0.31	-0.05	0.08	-0.08
TCGA.BD.A3ER.01A.11R.A213.07	False	True	-0.32	-0.66	0.27	-0.55	0.10	-0.82	False	0.79	-0.32	-0.13	0.16	-0.06
TCGA.DD.AAD8.01A.11R.A41C.07	False	True	-0.33	-0.90	0.59	-0.61	-0.32	-0.35	False	-0.32	-0.33	0.03	-0.04	-0.02
TCGA.4R.AA8I.01A.11R.A38B.07	False	True	-0.34	0.93	0.86	0.21	0.61	-0.62	False	-0.11	-0.34	-0.01	-0.01	-0.04
TCGA.XR.A8TF.01A.11R.A36F.07	False	True	-0.34	-0.65	0.71	-0.34	-0.06	0.04	False	-0.81	-0.34	0.03	-0.10	0.02
TCGA.DD.A3A3.01A.11R.A22L.07	False	True	-0.35	-1.54	0.55	-1.10	-0.82	-0.88	False	0.31	-0.35	0.01	-0.09	0.04
TCGA.HP.A5MZ.01A.21R.A27V.07	False	True	-0.35	0.79	0.34	0.42	-0.09	0.15	False	1.10	-0.35	-0.16	0.16	-0.04
TCGA.DD.A1EG.01A.11R.A213.07	False	True	-0.35	1.42	0.16	0.99	0.51	0.39	False	0.49	-0.35	-0.07	0.07	-0.05
TCGA.ED.A7PY.01A.11R.A33R.07	False	True	-0.37	-0.26	0.29	-0.82	-0.70	-0.60	False	-0.53	-0.37	-0.00	-0.11	0.06
TCGA.DD.A3A4.01A.11R.A22L.07	False	True	-0.37	-2.03	0.67	-1.54	-0.67	-1.33	False	-0.57	-0.37	-0.03	-0.01	-0.01
TCGA.G3.A3CK.01A.11R.A213.07	False	True	-0.37	1.05	0.87	0.67	-0.09	1.39	True	-0.37	-0.79	-0.07	-0.04	-0.01
TCGA.DD.AACO.01A.11R.A41C.07	False	True	-0.37	-0.79	0.33	-0.47	-0.92	-0.39	False	0.28	-0.37	-0.03	-0.08	0.05
TCGA.ZP.A9D0.01A.11R.A37K.07	False	True	-0.37	-0.88	0.73	-0.74	-0.69	-0.96	False	-0.55	-0.37	-0.07	0.01	0.01
TCGA.BC.A8YO.01A.11R.A37K.07	False	True	-0.39	3.17	0.81	2.14	1.58	2.60	True	-0.39	-0.75	0.01	-0.09	-0.06
TCGA.EP.A12J.01A.11R.A131.07	False	True	-0.42	0.83	0.82	0.12	0.51	-0.38	False	-0.42	-0.42	-0.00	-0.04	-0.02
TCGA.G3.A25Z.01A.11R.A16W.07	False	True	-0.42	-1.24	0.63	-0.87	-0.58	-0.97	False	-0.10	-0.42	-0.05	0.01	-0.02
TCGA.G3.A25S.01A.11R.A16W.07	False	True	-0.42	-0.80	0.64	-0.07	-0.27	-0.57	False	-0.28	-0.42	0.04	-0.16	0.03
TCGA.BD.A2L6.01A.11R.A213.07	False	True	-0.42	-0.60	0.70	-0.42	-0.50	-0.17	False	0.18	-0.42	-0.01	-0.08	0.03
TCGA.BC.A10S.01A.22R.A131.07	False	True	-0.43	-0.67	0.53	0.11	-0.25	-0.12	False	1.05	-0.43	-0.14	0.09	-0.01
TCGA.RC.A7S9.01A.11R.A33R.07	False	True	-0.43	0.29	0.63	0.11	0.03	-0.29	False	-0.16	-0.43	0.07	-0.14	0.00
TCGA.FV.A2QQ.01A.11R.A22L.07	False	True	-0.43	0.20	0.55	0.44	-0.56	0.49	False	0.18	-0.43	-0.06	-0.02	0.01
TCGA.DD.AADJ.01A.11R.A41C.07	False	True	-0.44	-0.06	0.48	-0.60	-0.64	-0.80	False	0.11	-0.44	-0.01	-0.10	0.05
TCGA.G3.A25U.01A.11R.A16W.07	False	True	-0.44	-0.95	0.87	-0.87	0.08	-0.89	False	-0.92	-0.44	0.02	-0.09	0.01
TCGA.DD.AACQ.01A.11R.A41C.07	False	True	-0.44	-0.39	0.65	-1.03	0.03	-0.88	False	-0.28	-0.44	0.01	-0.10	0.02
TCGA.ZS.A9CE.01A.11R.A37K.07	False	True	-0.45	-1.29	0.85	-1.11	0.11	-1.22	False	-0.11	-0.45	0.00	-0.08	0.02
TCGA.ZP.A9CY.01A.11R.A38B.07	False	True	-0.46	0.10	0.81	-0.12	-0.00	-0.43	False	0.32	-0.46	-0.13	0.13	-0.06
TCGA.DD.A11D.01A.11R.A131.07	False	True	-0.47	-0.49	0.77	-0.59	-0.19	-0.88	False	0.09	-0.47	-0.07	0.06	-0.04
TCGA.WQ.AB4B.01A.11R.A41C.07	False	True	-0.48	-1.02	0.19	-0.74	-0.49	-0.98	False	0.47	-0.48	-0.05	0.02	-0.02
TCGA.G3.A25V.01A.11R.A16W.07	False	True	-0.48	0.77	0.59	0.38	0.39	0.08	False	1.07	-0.48	-0.14	0.13	-0.07
TCGA.G3.A5SM.01A.12R.A28V.07	False	True	-0.49	0.30	0.32	0.25	0.13	-0.47	False	0.95	-0.49	-0.10	0.12	-0.07
TCGA.G3.A3CH.01A.11R.A22L.07	False	True	-0.49	-0.13	0.55	-0.11	0.05	0.11	False	0.55	-0.49	-0.06	-0.01	0.00
TCGA.2Y.A9H4.01A.11R.A38B.07	False	True	-0.49	-0.02	0.70	-0.01	-0.04	-0.31	False	0.11	-0.49	0.02	-0.10	0.02
TCGA.WX.AA47.01A.11R.A39D.07	False	True	-0.50	-2.63	0.24	-2.03	-0.55	-1.24	False	0.31	-0.50	0.01	-0.05	-0.02
TCGA.DD.AADR.01A.11R.A41C.07	False	True	-0.53	0.17	0.70	-0.34	-0.69	-0.26	False	-0.68	-0.53	0.01	-0.14	0.05
TCGA.RC.A7SF.01A.11R.A352.07	False	True	-0.54	-0.61	0.34	-0.67	-0.49	-0.39	False	0.16	-0.54	-0.02	-0.04	-0.01
TCGA.DD.AACD.01A.11R.A41C.07	False	True	-0.55	0.09	0.35	-0.14	-0.74	-0.65	False	0.67	-0.55	-0.03	-0.06	0.01
TCGA.DD.AAC9.01A.11R.A41C.07	False	True	-0.56	-0.69	0.45	-0.37	-0.51	-0.44	False	1.22	-0.56	-0.12	0.08	-0.02
TCGA.DD.A4NG.01A.11R.A27V.07	False	True	-0.57	-0.50	0.19	-0.68	-0.27	-0.44	False	-0.17	-0.57	-0.04	-0.05	0.01
TCGA.DD.AAD6.01A.11R.A41C.07	False	True	-0.57	-2.23	0.20	-1.57	-0.78	-1.15	False	-0.65	-0.57	0.04	-0.14	0.02
TCGA.2Y.A9GZ.01A.11R.A39D.07	False	True	-0.58	-1.08	0.87	-0.83	-0.15	-0.96	False	-0.23	-0.58	-0.02	-0.07	0.01
TCGA.WJ.A86L.01A.12R.A39D.07	False	True	-0.58	-0.51	0.58	-0.80	-0.03	-1.18	False	0.09	-0.58	-0.01	-0.07	-0.01
TCGA.DD.AAVS.01A.11R.A41C.07	False	True	-0.59	0.36	0.37	-0.03	-0.64	0.42	True	-0.59	0.29	0.00	-0.02	0.05
TCGA.2Y.A9GU.01A.11R.A38B.07	False	True	-0.59	-0.87	0.75	-0.61	-0.72	-0.39	False	-0.30	-0.59	-0.04	-0.06	0.02
TCGA.DD.A4NK.01A.11R.A28V.07	False	True	-0.59	-0.61	0.80	-0.61	-0.16	-0.83	False	-0.07	-0.59	-0.08	-0.01	0.01
TCGA.DD.AACJ.01A.11R.A41C.07	False	True	-0.61	-1.74	0.60	-1.30	-0.56	-1.11	False	-0.43	-0.61	-0.03	-0.12	0.07
TCGA.CC.A7IL.01A.11R.A33R.07	False	True	-0.61	-1.21	0.80	-1.10	-0.70	-1.03	False	-0.63	-0.61	-0.00	-0.12	0.04
TCGA.G3.AAUZ.01A.11R.A38B.07	False	True	-0.64	-0.23	0.74	-0.00	-0.26	0.39	False	0.96	-0.64	-0.03	-0.06	0.00
TCGA.DD.AAVY.01A.11R.A41C.07	False	True	-0.65	-0.36	0.74	-0.61	-0.38	-0.72	False	-0.98	-0.65	-0.04	-0.08	0.02
TCGA.DD.AAW1.01A.11R.A41C.07	False	True	-0.65	0.05	0.56	-0.66	-0.15	-0.97	False	-0.29	-0.65	-0.05	-0.01	-0.03
TCGA.ES.A2HT.01A.12R.A180.07	False	True	-0.65	-0.77	0.45	-0.59	-0.49	-0.88	False	1.06	-0.65	-0.07	0.02	-0.03
TCGA.DD.A1EB.01A.11R.A131.07	False	True	-0.66	0.62	0.86	0.11	0.76	0.13	False	0.10	-0.66	-0.07	0.01	-0.02
TCGA.DD.AACY.01A.11R.A41C.07	False	True	-0.68	-0.72	0.51	-0.66	-0.60	-0.19	False	0.21	-0.68	-0.06	-0.02	-0.02
TCGA.G3.A3CJ.01A.11R.A213.07	False	True	-0.69	-1.27	0.55	-0.91	-0.70	-1.00	False	0.05	-0.69	-0.05	-0.04	0.01
TCGA.DD.A73D.01A.12R.A32O.07	False	True	-0.70	-0.73	0.77	-1.32	-0.58	-1.22	False	-1.25	-0.70	-0.02	-0.14	0.05
TCGA.DD.AACX.01A.11R.A41C.07	False	True	-0.70	-0.04	0.70	-0.34	-0.09	-0.39	False	-0.46	-0.70	0.01	-0.11	-0.01
TCGA.CC.5259.01A.31R.A213.07	False	True	-0.70	-0.85	0.05	-0.56	-0.76	-0.42	False	0.34	-0.70	0.01	-0.10	-0.01
TCGA.G3.AAV0.01A.11R.A37K.07	False	True	-0.71	-0.88	0.47	-0.60	-0.46	-0.45	False	0.80	-0.71	-0.04	-0.08	0.02
TCGA.NI.A4U2.01A.11R.A28V.07	False	True	-0.71	-1.16	0.68	-1.18	-0.47	-1.23	False	0.12	-0.71	-0.09	-0.01	0.02
TCGA.DD.AAE7.01A.11R.A41C.07	False	True	-0.72	-0.10	0.55	0.05	-0.13	0.39	False	0.79	-0.72	-0.12	0.05	-0.02
TCGA.DD.AAEB.01A.11R.A41C.07	False	True	-0.73	-1.78	0.26	-1.24	-0.60	-0.72	False	0.42	-0.73	-0.05	-0.09	0.05
TCGA.K7.A6G5.01A.11R.A311.07	False	True	-0.76	0.81	0.68	0.29	0.01	-0.02	False	0.57	-0.76	-0.08	0.03	-0.05
TCGA.DD.AADU.01A.11R.A41C.07	False	True	-0.76	-1.40	0.58	-1.17	-0.55	-1.19	False	0.11	-0.76	-0.05	-0.06	0.00
TCGA.O8.A75V.01A.11R.A32O.07	False	True	-0.77	-0.24	0.24	0.40	-0.46	0.78	False	0.88	-0.77	-0.10	0.01	-0.01
TCGA.DD.A1EK.01A.11R.A213.07	False	True	-0.78	-0.64	0.59	-0.40	0.43	-0.71	False	0.60	-0.78	-0.12	0.01	-0.01
TCGA.WX.AA46.01A.11R.A39D.07	False	True	-0.79	-0.90	0.82	-0.64	0.42	-0.69	False	0.11	-0.79	-0.12	0.04	-0.03
TCGA.2Y.A9H9.01A.21R.A39D.07	False	True	-0.83	0.19	0.79	-0.02	-0.16	-0.18	False	0.08	-0.83	-0.02	-0.06	-0.04
TCGA.G3.A7M8.01A.11R.A33R.07	False	True	-0.85	-1.67	0.74	-0.92	0.23	-1.09	False	0.45	-0.85	-0.13	0.02	0.00
TCGA.ZS.A9CF.01A.11R.A38B.07	False	True	-0.85	0.63	0.86	0.04	0.50	-0.32	False	-0.24	-0.85	-0.02	-0.09	-0.02
TCGA.DD.A4NL.01A.11R.A28V.07	False	True	-0.86	-1.25	0.55	-0.73	-0.40	-0.52	False	0.77	-0.86	-0.15	0.09	-0.04
TCGA.DD.AAE1.01A.11R.A41C.07	False	True	-0.88	0.03	0.17	-0.43	-0.56	-0.88	False	-0.36	-0.88	-0.03	-0.13	0.04
TCGA.ZP.A9D4.01A.11R.A37K.07	False	True	-0.91	-0.12	0.68	-0.93	-0.09	-0.89	False	-0.44	-0.91	-0.05	-0.08	0.00
TCGA.MI.A75C.01A.11R.A32O.07	False	True	-0.92	-0.19	0.69	-0.12	-0.35	-0.34	False	0.20	-0.92	0.02	-0.15	-0.00
TCGA.DD.AACF.01A.11R.A41C.07	False	True	-0.95	0.18	0.78	-0.01	0.41	-0.50	False	-0.17	-0.95	-0.00	-0.14	-0.02
TCGA.DD.A3A2.01A.11R.A213.07	False	True	-1.00	-0.87	0.88	-1.07	-0.41	-0.93	False	0.37	-1.00	-0.11	-0.05	0.03
TCGA.DD.AADQ.01A.11R.A41C.07	False	True	-1.03	0.07	0.63	-0.13	-0.09	-0.06	False	-0.28	-1.03	-0.03	-0.10	-0.03
TCGA.ZP.A9CV.01A.11R.A38B.07	False	True	-1.03	0.87	0.79	0.61	0.72	0.32	False	0.33	-1.03	-0.11	0.04	-0.09
TCGA.MR.A520.01A.11R.A266.07	False	True	-1.03	-1.23	0.85	-0.86	-0.32	-0.47	False	-0.16	-1.03	-0.14	-0.03	0.03
TCGA.DD.AAED.01A.12R.A41C.07	False	True	-1.03	-1.12	0.22	-1.02	-0.72	-0.96	False	-0.39	-1.03	-0.00	-0.14	-0.01
TCGA.G3.A6UC.01A.21R.A33J.07	False	True	-1.03	-0.48	0.87	-0.71	0.01	-1.12	False	-0.47	-1.03	-0.07	-0.09	0.00
TCGA.G3.A7M5.01A.11R.A33R.07	False	True	-1.04	-0.76	0.82	-0.56	-0.32	-0.49	False	0.44	-1.04	-0.04	-0.12	0.01
TCGA.3K.AAZ8.01A.12R.A39D.07	False	True	-1.04	1.08	0.87	0.30	-0.19	0.09	False	-0.13	-1.04	-0.05	-0.07	-0.04
TCGA.DD.AACE.01A.11R.A41C.07	False	True	-1.05	-0.32	0.45	-0.73	-0.51	-0.55	False	-0.15	-1.05	-0.08	-0.04	-0.01
TCGA.DD.A3A1.01A.11R.A213.07	False	True	-1.13	-0.42	0.90	-0.19	-0.29	-0.20	False	-0.02	-1.13	-0.05	-0.12	-0.02
TCGA.DD.A1ED.01A.11R.A155.07	False	True	-1.14	-0.55	0.65	-0.00	0.05	0.39	False	0.82	-1.14	-0.16	0.05	-0.05
TCGA.LG.A9QD.01A.11R.A38B.07	False	True	-1.17	0.45	0.69	-0.22	-0.24	-0.43	False	0.39	-1.17	-0.10	-0.00	-0.07
TCGA.2Y.A9H1.01A.11R.A38B.07	False	True	-1.22	-0.48	0.50	0.01	-0.56	0.09	False	0.76	-1.22	-0.06	-0.14	0.03
TCGA.DD.AAEA.01A.11R.A41C.07	False	True	-1.25	0.50	0.38	0.43	0.49	0.86	False	0.27	-1.25	-0.03	-0.14	-0.01
TCGA.DD.AAEI.01A.11R.A41C.07	False	True	-1.29	0.10	0.53	-0.29	-0.65	-0.36	False	0.26	-1.29	-0.08	-0.12	0.00
TCGA.2Y.A9GW.01A.11R.A38B.07	False	True	-1.33	0.65	0.25	0.40	0.72	-0.78	False	1.04	-1.33	-0.20	0.08	-0.07
TCGA.DD.AAVX.01A.11R.A41C.07	False	True	-1.34	1.26	0.81	0.29	0.72	-0.16	False	0.53	-1.34	-0.10	-0.02	-0.09
TCGA.5R.AA1C.01A.11R.A41C.07	False	True	-1.36	1.34	0.94	0.35	-0.23	0.40	True	-1.36	-0.18	-0.02	-0.04	0.03
TCGA.G3.A3CI.01A.11R.A213.07	False	True	-1.37	-0.87	0.68	-0.50	-0.31	-0.19	False	0.78	-1.37	-0.18	-0.01	-0.00
TCGA.2Y.A9GV.01A.11R.A38B.07	False	True	-1.46	-0.11	0.75	0.08	0.07	-0.36	False	0.46	-1.46	-0.17	0.00	-0.05
TCGA.G3.A5SK.01A.11R.A27V.07	False	True	-1.63	0.45	0.78	0.14	-0.09	0.20	False	0.30	-1.63	-0.15	-0.03	-0.06
TCGA.DD.A4NI.01A.11R.A27V.07	False	True	-1.71	0.89	0.60	0.30	0.01	0.90	False	0.57	-1.71	-0.19	-0.02	-0.03
TCGA.DD.A73A.01A.12R.A32O.07	False	True	-1.93	-0.22	0.69	-0.35	-0.36	0.50	False	0.32	-1.93	-0.14	-0.14	-0.01
