# Supplementary material for: Role of CD28+ PD-1+ Tc cells in immune response and prognosis prediction in hepatocellular carcinoma
Source: Front Immunol. 2025 Jun 4;16:1576193. doi: 10.3389/fimmu.2025.1576193 (PMC12174045; doi:10.3389/fimmu.2025.1576193)
Supplement: Supplementary file 11 [file Table1.xlsx]

## Sheet: Sheet1
celltype	celltype	marker
T	T.cells	CD7, CD3E, 'CD3D','CD2'
T	T.cells
T	T.cells
T	T.cells
T	T.cells
T	T.cells
T	T.cells
Mac1	macrophage.type.1	CD68', 'CD163'
Mac3	macrophage.type.3	CD14
Mac2	macrophage.type.2	APOC1, APOE
DC1	dendritic.type.1	CD1E
DC1	dendritic.type.1
DC2	dendritic.type.2	HLA-DRA
Mast	mast.cells	HDC, KIT, TPSB2
B	B.cells.type.1	CD19, CD79A, CD79B, BANK1, HMGB1
B	B.cells.type.1
B	B.cells.type.2
B	B.cells.type.3
