# Supplementary material for: Role of CD28+ PD-1+ Tc cells in immune response and prognosis prediction in hepatocellular carcinoma
Source: Front Immunol. 2025 Jun 4;16:1576193. doi: 10.3389/fimmu.2025.1576193 (PMC12174045; doi:10.3389/fimmu.2025.1576193)
Supplement: Supplementary file 12 [file Table2.xlsx]

## Sheet: Sheet1
celltype	marker
CD28+PD1.T	CD28
CD28+PD1.T	PDCD1
CD4+.T	CD4
CD4+.T	CCR7
CD4+.T	IL7R
CD4+.T	LTB
CD4+.T	MAL
CD4+.T	TNFRSF4
CD8+.T	CD8A
CD8+.T	CD69
CD8+.T	CD8B
gammadelta.T	CD3D
gammadelta.T	FFAR4
gammadelta.T	FXYD2
gammadelta.T	SERTM1
gammadelta.T	STMN2
gammadelta.T	TRDC
