# Supplementary material for: Role of CD28+ PD-1+ Tc cells in immune response and prognosis prediction in hepatocellular carcinoma
Source: Front Immunol. 2025 Jun 4;16:1576193. doi: 10.3389/fimmu.2025.1576193 (PMC12174045; doi:10.3389/fimmu.2025.1576193)
Supplement: Supplementary file 13 [file Table3.xlsx]

## Sheet: Sheet1
geneset
KEGG_ABC_TRANSPORTERS
KEGG_ACUTE_MYELOID_LEUKEMIA
KEGG_ADHERENS_JUNCTION
KEGG_ADIPOCYTOKINE_SIGNALING_PATHWAY
KEGG_ALANINE_ASPARTATE_AND_GLUTAMATE_METABOLISM
KEGG_ALDOSTERONE_REGULATED_SODIUM_REABSORPTION
KEGG_ALLOGRAFT_REJECTION
KEGG_ALPHA_LINOLENIC_ACID_METABOLISM
KEGG_ALZHEIMERS_DISEASE
KEGG_AMINO_SUGAR_AND_NUCLEOTIDE_SUGAR_METABOLISM
KEGG_AMINOACYL_TRNA_BIOSYNTHESIS
KEGG_AMYOTROPHIC_LATERAL_SCLEROSIS_ALS
KEGG_ANTIGEN_PROCESSING_AND_PRESENTATION
KEGG_APOPTOSIS
KEGG_ARACHIDONIC_ACID_METABOLISM
KEGG_ARGININE_AND_PROLINE_METABOLISM
KEGG_ARRHYTHMOGENIC_RIGHT_VENTRICULAR_CARDIOMYOPATHY_ARVC
KEGG_ASCORBATE_AND_ALDARATE_METABOLISM
KEGG_ASTHMA
KEGG_AUTOIMMUNE_THYROID_DISEASE
KEGG_AXON_GUIDANCE
KEGG_B_CELL_RECEPTOR_SIGNALING_PATHWAY
KEGG_BASAL_CELL_CARCINOMA
KEGG_BASAL_TRANSCRIPTION_FACTORS
KEGG_BASE_EXCISION_REPAIR
KEGG_BETA_ALANINE_METABOLISM
KEGG_BIOSYNTHESIS_OF_UNSATURATED_FATTY_ACIDS
KEGG_BLADDER_CANCER
KEGG_BUTANOATE_METABOLISM
KEGG_CALCIUM_SIGNALING_PATHWAY
KEGG_CARDIAC_MUSCLE_CONTRACTION
KEGG_CELL_ADHESION_MOLECULES_CAMS
KEGG_CELL_CYCLE
KEGG_CHEMOKINE_SIGNALING_PATHWAY
KEGG_CHRONIC_MYELOID_LEUKEMIA
KEGG_CIRCADIAN_RHYTHM_MAMMAL
KEGG_CITRATE_CYCLE_TCA_CYCLE
KEGG_COLORECTAL_CANCER
KEGG_COMPLEMENT_AND_COAGULATION_CASCADES
KEGG_CYSTEINE_AND_METHIONINE_METABOLISM
KEGG_CYTOKINE_CYTOKINE_RECEPTOR_INTERACTION
KEGG_CYTOSOLIC_DNA_SENSING_PATHWAY
KEGG_DILATED_CARDIOMYOPATHY
KEGG_DNA_REPLICATION
KEGG_DORSO_VENTRAL_AXIS_FORMATION
KEGG_DRUG_METABOLISM_CYTOCHROME_P450
KEGG_DRUG_METABOLISM_OTHER_ENZYMES
KEGG_ECM_RECEPTOR_INTERACTION
KEGG_ENDOCYTOSIS
KEGG_ENDOMETRIAL_CANCER
KEGG_EPITHELIAL_CELL_SIGNALING_IN_HELICOBACTER_PYLORI_INFECTION
KEGG_ERBB_SIGNALING_PATHWAY
KEGG_ETHER_LIPID_METABOLISM
KEGG_FATTY_ACID_METABOLISM
KEGG_FC_EPSILON_RI_SIGNALING_PATHWAY
KEGG_FC_GAMMA_R_MEDIATED_PHAGOCYTOSIS
KEGG_FOCAL_ADHESION
KEGG_FOLATE_BIOSYNTHESIS
KEGG_FRUCTOSE_AND_MANNOSE_METABOLISM
KEGG_GALACTOSE_METABOLISM
KEGG_GAP_JUNCTION
KEGG_GLIOMA
KEGG_GLUTATHIONE_METABOLISM
KEGG_GLYCEROLIPID_METABOLISM
KEGG_GLYCEROPHOSPHOLIPID_METABOLISM
KEGG_GLYCINE_SERINE_AND_THREONINE_METABOLISM
KEGG_GLYCOLYSIS_GLUCONEOGENESIS
KEGG_GLYCOSAMINOGLYCAN_BIOSYNTHESIS_CHONDROITIN_SULFATE
KEGG_GLYCOSAMINOGLYCAN_BIOSYNTHESIS_HEPARAN_SULFATE
KEGG_GLYCOSAMINOGLYCAN_BIOSYNTHESIS_KERATAN_SULFATE
KEGG_GLYCOSAMINOGLYCAN_DEGRADATION
KEGG_GLYCOSPHINGOLIPID_BIOSYNTHESIS_GANGLIO_SERIES
KEGG_GLYCOSPHINGOLIPID_BIOSYNTHESIS_GLOBO_SERIES
KEGG_GLYCOSPHINGOLIPID_BIOSYNTHESIS_LACTO_AND_NEOLACTO_SERIES
KEGG_GLYCOSYLPHOSPHATIDYLINOSITOL_GPI_ANCHOR_BIOSYNTHESIS
KEGG_GLYOXYLATE_AND_DICARBOXYLATE_METABOLISM
KEGG_GNRH_SIGNALING_PATHWAY
KEGG_GRAFT_VERSUS_HOST_DISEASE
KEGG_HEDGEHOG_SIGNALING_PATHWAY
KEGG_HEMATOPOIETIC_CELL_LINEAGE
KEGG_HISTIDINE_METABOLISM
KEGG_HOMOLOGOUS_RECOMBINATION
KEGG_HUNTINGTONS_DISEASE
KEGG_HYPERTROPHIC_CARDIOMYOPATHY_HCM
KEGG_INOSITOL_PHOSPHATE_METABOLISM
KEGG_INSULIN_SIGNALING_PATHWAY
KEGG_INTESTINAL_IMMUNE_NETWORK_FOR_IGA_PRODUCTION
KEGG_JAK_STAT_SIGNALING_PATHWAY
KEGG_LEISHMANIA_INFECTION
KEGG_LEUKOCYTE_TRANSENDOTHELIAL_MIGRATION
KEGG_LIMONENE_AND_PINENE_DEGRADATION
KEGG_LINOLEIC_ACID_METABOLISM
KEGG_LONG_TERM_DEPRESSION
KEGG_LONG_TERM_POTENTIATION
KEGG_LYSINE_DEGRADATION
KEGG_LYSOSOME
KEGG_MAPK_SIGNALING_PATHWAY
KEGG_MATURITY_ONSET_DIABETES_OF_THE_YOUNG
KEGG_MELANOGENESIS
KEGG_MELANOMA
KEGG_METABOLISM_OF_XENOBIOTICS_BY_CYTOCHROME_P450
KEGG_MISMATCH_REPAIR
KEGG_MTOR_SIGNALING_PATHWAY
KEGG_N_GLYCAN_BIOSYNTHESIS
KEGG_NATURAL_KILLER_CELL_MEDIATED_CYTOTOXICITY
KEGG_NEUROACTIVE_LIGAND_RECEPTOR_INTERACTION
KEGG_NEUROTROPHIN_SIGNALING_PATHWAY
KEGG_NICOTINATE_AND_NICOTINAMIDE_METABOLISM
KEGG_NITROGEN_METABOLISM
KEGG_NOD_LIKE_RECEPTOR_SIGNALING_PATHWAY
KEGG_NON_HOMOLOGOUS_END_JOINING
KEGG_NON_SMALL_CELL_LUNG_CANCER
KEGG_NOTCH_SIGNALING_PATHWAY
KEGG_NUCLEOTIDE_EXCISION_REPAIR
KEGG_O_GLYCAN_BIOSYNTHESIS
KEGG_OLFACTORY_TRANSDUCTION
KEGG_ONE_CARBON_POOL_BY_FOLATE
KEGG_OOCYTE_MEIOSIS
KEGG_OTHER_GLYCAN_DEGRADATION
KEGG_OXIDATIVE_PHOSPHORYLATION
KEGG_P53_SIGNALING_PATHWAY
KEGG_PANCREATIC_CANCER
KEGG_PANTOTHENATE_AND_COA_BIOSYNTHESIS
KEGG_PARKINSONS_DISEASE
KEGG_PATHOGENIC_ESCHERICHIA_COLI_INFECTION
KEGG_PATHWAYS_IN_CANCER
KEGG_PENTOSE_AND_GLUCURONATE_INTERCONVERSIONS
KEGG_PENTOSE_PHOSPHATE_PATHWAY
KEGG_PEROXISOME
KEGG_PHENYLALANINE_METABOLISM
KEGG_PHOSPHATIDYLINOSITOL_SIGNALING_SYSTEM
KEGG_PORPHYRIN_AND_CHLOROPHYLL_METABOLISM
KEGG_PPAR_SIGNALING_PATHWAY
KEGG_PRIMARY_BILE_ACID_BIOSYNTHESIS
KEGG_PRIMARY_IMMUNODEFICIENCY
KEGG_PRION_DISEASES
KEGG_PROGESTERONE_MEDIATED_OOCYTE_MATURATION
KEGG_PROPANOATE_METABOLISM
KEGG_PROSTATE_CANCER
KEGG_PROTEASOME
KEGG_PROTEIN_EXPORT
KEGG_PROXIMAL_TUBULE_BICARBONATE_RECLAMATION
KEGG_PURINE_METABOLISM
KEGG_PYRIMIDINE_METABOLISM
KEGG_PYRUVATE_METABOLISM
KEGG_REGULATION_OF_ACTIN_CYTOSKELETON
KEGG_REGULATION_OF_AUTOPHAGY
KEGG_RENAL_CELL_CARCINOMA
KEGG_RENIN_ANGIOTENSIN_SYSTEM
KEGG_RETINOL_METABOLISM
KEGG_RIBOFLAVIN_METABOLISM
KEGG_RIBOSOME
KEGG_RIG_I_LIKE_RECEPTOR_SIGNALING_PATHWAY
KEGG_RNA_DEGRADATION
KEGG_RNA_POLYMERASE
KEGG_SELENOAMINO_ACID_METABOLISM
KEGG_SMALL_CELL_LUNG_CANCER
KEGG_SNARE_INTERACTIONS_IN_VESICULAR_TRANSPORT
KEGG_SPHINGOLIPID_METABOLISM
KEGG_SPLICEOSOME
KEGG_STARCH_AND_SUCROSE_METABOLISM
KEGG_STEROID_BIOSYNTHESIS
KEGG_STEROID_HORMONE_BIOSYNTHESIS
KEGG_SULFUR_METABOLISM
KEGG_SYSTEMIC_LUPUS_ERYTHEMATOSUS
KEGG_T_CELL_RECEPTOR_SIGNALING_PATHWAY
KEGG_TASTE_TRANSDUCTION
KEGG_TAURINE_AND_HYPOTAURINE_METABOLISM
KEGG_TERPENOID_BACKBONE_BIOSYNTHESIS
KEGG_TGF_BETA_SIGNALING_PATHWAY
KEGG_THYROID_CANCER
KEGG_TIGHT_JUNCTION
KEGG_TOLL_LIKE_RECEPTOR_SIGNALING_PATHWAY
KEGG_TRYPTOPHAN_METABOLISM
KEGG_TYPE_I_DIABETES_MELLITUS
KEGG_TYPE_II_DIABETES_MELLITUS
KEGG_TYROSINE_METABOLISM
KEGG_UBIQUITIN_MEDIATED_PROTEOLYSIS
KEGG_VALINE_LEUCINE_AND_ISOLEUCINE_BIOSYNTHESIS
KEGG_VALINE_LEUCINE_AND_ISOLEUCINE_DEGRADATION
KEGG_VASCULAR_SMOOTH_MUSCLE_CONTRACTION
KEGG_VASOPRESSIN_REGULATED_WATER_REABSORPTION
KEGG_VEGF_SIGNALING_PATHWAY
KEGG_VIBRIO_CHOLERAE_INFECTION
KEGG_VIRAL_MYOCARDITIS
KEGG_WNT_SIGNALING_PATHWAY
